# Supplementary material for: RNA regulatory networks diversified through curvature of the PUF protein scaffold
Source: Nat Commun. 2015 Sep 14;6:8213. doi: 10.1038/ncomms9213 (PMC4570272; doi:10.1038/ncomms9213)
Supplement: Supplementary Data 1 — List of Puf5p target RNAs. Columns indicate properties of each peak or gene information contained in the header. Each row represents a peak. [file ncomms9213-s2.xlsx]

## Sheet: Sheet1
Supplementary Data Set 1. List of Puf5p target RNAs.
DW011 (Replicate 1)																														DW013 (Replicate 2)
SGD ID	Feature	Status	ID	Name	Chromosome	Feature start	Feature stop	Annotation	Peak start	Peak end	Peak profile	Peak height	Strand	Peak p-value	Peaks per feature	Gaps	Kurtosis	1000 nt flanking	50 nt flanking	8 (UGUA)	9 (UGUA)	10 (UGUA)	11 (UGUA)	12 (UGUA)	8 (UGU)	9 (UGU)	10 (UGU)	11 (UGU)	12 (UGU)	SGD ID	Feature	Status	ID	Name	Chromosome	Feature start	Feature stop	Annotation	Peak start	Peak end	Peak profile	Peak height	Strand	Peak p-value	Peaks per feature	Gaps	Kurtosis	1000 nt flanking	50 nt flanking
S000000159	ORF3UTR	Verified	YBL063W	KIP1	II	105222	105422	Kinesin-related motor protein required for mitotic spindle assembly, chromosome segregation, and 2 micron plasmid partitioning; functionally redundant with Cin8p for chromosomal but not plasmid functions	105125	105313	34:2.00|2:3.00|3:5.00|7:6.00|6:4.00|9:3.00|8:7.00|1:6.00|1:8.00|3:7.00|2:12.00|3:13.00|1:29.00|1:32.00|5:34.00|1:35.00|1:36.00|1:37.00|1:48.00|1:50.00|1:52.00|1:63.00|2:69.00|1:70.00|6:71.00|1:73.00|1:81.00|1:82.00|1:85.00|1:88.00|2:85.00|1:90.00|1:95.00|3:94.00|1:98.00|1:99.00|2:100.00|1:105.00|1:110.00|1:109.00|1:110.00|3:109.00|1:96.00|1:92.00|4:86.00|1:81.00|1:80.00|1:76.00|1:75.00|1:67.00|1:…	110	+	0	0	8	-1.81719	ATTGCGAGAAGCTACAATCACTGAAAATACTGGGTATGGACATTTTCACTGCTCACAGCATAGAAAAACCCCTTCATGAGCATACAAGACCTGAAGCGTCAGTAATCAAGGCTTTACCCTTATTGGATTATCCAAAACAATTTCAGATTTATAGGGATGCTGAAAATAAGAGCAAAGACGACACATCTAATTCTCGTACTTGTATACCAAACTTGTCAACTAATGAAAATTTTCCTCTTTCACAATTCAGTCCAAAAACCCCAGTGCCAGTGCCTGATCAACCTCTACCAAAAGTTCTTATACCGAAAAGCATAAACTCGGCCAAGTCCAATAGATCAAAGACCTTACCAAATACAGAGGGTACTGGACGAGAATCGCAGAACAATTTGAAGAGAAGAT…	AGGGGATATAGCCATTGTAAAATATTTGTATCACTATATGCATTGAGTGT		TGTAAAATA	TGTATCACTA		TGTATCACTATA		TGTAAAATA	TGTATCACTA		TGTATCACTATA	S000000159	ORF3UTR	Verified	YBL063W	KIP1	II	105222	105422	Kinesin-related motor protein required for mitotic spindle assembly, chromosome segregation, and 2 micron plasmid partitioning; functionally redundant with Cin8p for chromosomal but not plasmid functions	105123	105317	6:1.00|20:2.00|13:3.00|1:5.00|1:6.00|5:7.00|6:6.00|20:5.00|2:4.00|2:5.00|2:9.00|3:11.00|1:21.00|1:24.00|3:25.00|1:24.00|1:28.00|3:30.00|1:35.00|2:43.00|1:62.00|1:71.00|1:72.00|8:84.00|2:90.00|4:92.00|2:102.00|2:101.00|2:100.00|1:108.00|1:109.00|1:111.00|1:110.00|1:112.00|1:109.00|1:117.00|3:115.00|1:97.00|1:94.00|1:91.00|1:89.00|2:88.00|1:79.00|3:76.00|1:72.00|1:67.00|1:41.00|1:33.00|1:29.00|1:28…	117	+	0	0	18	-0.494733	TTGCGAGAAGCTACAATCACTGAAAATACTGGGTATGGACATTTTCACTGCTCACAGCATAGAAAAACCCCTTCATGAGCATACAAGACCTGAAGCGTCAGTAATCAAGGCTTTACCCTTATTGGATTATCCAAAACAATTTCAGATTTATAGGGATGCTGAAAATAAGAGCAAAGACGACACATCTAATTCTCGTACTTGTATACCAAACTTGTCAACTAATGAAAATTTTCCTCTTTCACAATTCAGTCCAAAAACCCCAGTGCCAGTGCCTGATCAACCTCTACCAAAAGTTCTTATACCGAAAAGCATAAACTCGGCCAAGTCCAATAGATCAAAGACCTTACCAAATACAGAGGGTACTGGACGAGAATCGCAGAACAATTTGAAGAGAAGATT…	GGGGATATAGCCATTGTAAAATATTTGTATCACTATATGCATTGAGTGTA
S000004952	ORF	Verified	YNL007C	SIS1	XIV	618507	619565	Type II HSP40 co-chaperone that interacts with the HSP70 protein Ssa1p; not functionally redundant with Ydj1p due to due to substrate specificity; shares similarity with bacterial DnaJ proteins	618433	618729	6:1.00|7:4.00|4:6.00|7:8.00|1:10.00|2:11.00|1:12.00|2:14.00|1:15.00|3:14.00|3:18.00|1:19.00|2:22.00|2:24.00|1:31.00|5:34.00|2:32.00|6:31.00|2:30.00|1:25.00|1:24.00|2:27.00|6:26.00|2:27.00|1:24.00|2:26.00|1:21.00|1:17.00|1:16.00|9:8.00|1:6.00|3:5.00|2:6.00|1:7.00|5:8.00|4:12.00|1:13.00|1:17.00|1:20.00|3:22.00|2:23.00|4:24.00|1:25.00|1:31.00|1:34.00|1:42.00|1:61.00|2:62.00|3:69.00|1:91.00|3:93.00|1…	178	-	0	0	19	-1.40205	TTTAGATCAGCATCAAGCTCTCCCACGTATCCAGAGGAAGAAACAGTTCAAGTTAATTTACCAGTTAGTCTAGAAGATTTGTTTGTTGGTAAAAAGAAGTCATTTAAAATTGGAAGAAAGGGCCCACATGGGGCCTCTGAAAAGACACAAATTGACATTCAATTAAAACCGGGTTGGAAAGCTGGTACCAAAATAACATACAAGAACCAGGGTGATTACAATCCTCAAACGGGCCGTAGAAAGACTTTGCAGTTTGTCATCCAGGAAAAGAGCCATCCAAACTTTAAAAGAGACGGTGATGACCTAATTTACACTCTGCCACTATCTTTCAAGGAATCATTGTTAGGTTTTTCAAAAACTATCCAAACAATTGATGGCAGAACCTTACCTTTGTCGAGA…	GAGGTAATTTGATTGTAAAATATAAAGTGGACTATCCAATATCACTAAAC		TGTAAAATA		TGTAAAATATA			TGTAAAATA		TGTAAAATATA		S000004952	ORF	Verified	YNL007C	SIS1	XIV	618507	619565	Type II HSP40 co-chaperone that interacts with the HSP70 protein Ssa1p; not functionally redundant with Ydj1p due to due to substrate specificity; shares similarity with bacterial DnaJ proteins	618422	618743	17:1.00|11:8.00|7:13.00|1:12.00|4:10.00|9:11.00|3:10.00|1:9.00|1:19.00|1:20.00|4:21.00|5:23.00|1:20.00|1:19.00|1:20.00|1:19.00|2:20.00|5:19.00|6:18.00|1:13.00|2:14.00|1:12.00|8:11.00|13:10.00|2:12.00|4:15.00|1:14.00|1:12.00|3:23.00|1:24.00|1:26.00|1:28.00|4:32.00|1:35.00|1:39.00|1:44.00|1:55.00|1:90.00|1:92.00|1:94.00|1:112.00|1:114.00|1:116.00|1:242.00|1:252.00|2:254.00|1:392.00|1:418.00|1:419.0…	471	-	0	0	44	0.354354	GCGGCTTTAGATCAGCATCAAGCTCTCCCACGTATCCAGAGGAAGAAACAGTTCAAGTTAATTTACCAGTTAGTCTAGAAGATTTGTTTGTTGGTAAAAAGAAGTCATTTAAAATTGGAAGAAAGGGCCCACATGGGGCCTCTGAAAAGACACAAATTGACATTCAATTAAAACCGGGTTGGAAAGCTGGTACCAAAATAACATACAAGAACCAGGGTGATTACAATCCTCAAACGGGCCGTAGAAAGACTTTGCAGTTTGTCATCCAGGAAAAGAGCCATCCAAACTTTAAAAGAGACGGTGATGACCTAATTTACACTCTGCCACTATCTTTCAAGGAATCATTGTTAGGTTTTTCAAAAACTATCCAAACAATTGATGGCAGAACCTTACCTTTGT…	TCAGAGAGGTAATTTGATTGTAAAATATAAAGTGGACTATCCAATATCAC
S000004007	ORF3UTR	Verified	YLR017W	MEU1	XII	178622	178822	Methylthioadenosine phosphorylase (MTAP), catalyzes the initial step in the methionine salvage pathway; affects polyamine biosynthesis through regulation of ornithine decarboxylase (Spe1p) activity; regulates ADH2 gene expression	178540	178690	16:1.00|5:2.00|13:3.00|3:5.00|8:4.00|1:5.00|8:4.00|9:5.00|1:6.00|3:7.00|1:6.00|2:7.00|4:8.00|6:9.00|1:10.00|10:12.00|2:11.00|3:12.00|1:13.00|1:17.00|7:20.00|4:21.00|1:20.00|4:19.00|2:17.00|4:16.00|5:15.00|1:14.00|1:13.00|11:11.00|7:7.00|1:2.00|5:1.00	21	+	0	0	4	-1.59491	CAAGAACGAGATAACAAATCCTGAATCCGAAGAACCGTGCCATTTGCATTACGACAAGGATATGACCGTTGTGTGTATGGAAGGCCCACAATTCTCCACGCGCGCTGAATCCAAGATGTACAGAATGTTTGGTGGCCATGTTATTAACATGAGTGTTATTCCAGAAGCCAAATTGGCGCGTGAGTGTGAGCTGCCTTACCAGATGATTTGTATGTCTACCGATTACGACGCATGGAGAGATGAGGCAGAACCTGTTACCGTAGAAACCGTTATTGGTAATTTGACGAATAATGGGCGCAATGCAAATATTTTAGCTTCTAAGATCATCGTCTCAATGGCCAAGGAAATCCCAGAGTTCATGCATACTGGCGATGGGCTGCGCGGTTCCATCAAGAAATC…	TGGTTGCCGCTAATCATATGTAAAATATAAATAGGAGAGAAAACATATAT		TGTAAAATA		TGTAAAATATA			TGTAAAATA		TGTAAAATATA		S000004007	ORF3UTR	Verified	YLR017W	MEU1	XII	178622	178822	Methylthioadenosine phosphorylase (MTAP), catalyzes the initial step in the methionine salvage pathway; affects polyamine biosynthesis through regulation of ornithine decarboxylase (Spe1p) activity; regulates ADH2 gene expression	178574	178683	35:1.00|1:4.00|4:6.00|2:7.00|17:8.00|1:10.00|3:12.00|1:21.00|1:24.00|1:25.00|1:27.00|2:30.00|5:31.00|2:32.00|5:33.00|1:30.00|4:28.00|2:27.00|2:26.00|2:22.00|11:3.00|7:1.00	33	+	0	0	11	-1.36781	CGAGATAACAAATCCTGAATCCGAAGAACCGTGCCATTTGCATTACGACAAGGATATGACCGTTGTGTGTATGGAAGGCCCACAATTCTCCACGCGCGCTGAATCCAAGATGTACAGAATGTTTGGTGGCCATGTTATTAACATGAGTGTTATTCCAGAAGCCAAATTGGCGCGTGAGTGTGAGCTGCCTTACCAGATGATTTGTATGTCTACCGATTACGACGCATGGAGAGATGAGGCAGAACCTGTTACCGTAGAAACCGTTATTGGTAATTTGACGAATAATGGGCGCAATGCAAATATTTTAGCTTCTAAGATCATCGTCTCAATGGCCAAGGAAATCCCAGAGTTCATGCATACTGGCGATGGGCTGCGCGGTTCCATCAAGAAATCTATCTC…	CCGCTAATCATATGTAAAATATAAATAGGAGAGAAAACATATATAGCTAT
S000003065	ORF3UTR	Verified	YGL097W	SRM1	VII	323231	323431	Nucleotide exchange factor for Gsp1p, localizes to the nucleus, required for nucleocytoplasmic trafficking of macromolecules; suppressor of the pheromone response pathway; potentially phosphorylated by Cdc28p	323233	323351	7:1.00|2:2.00|1:6.00|1:10.00|4:11.00|1:22.00|1:24.00|1:25.00|1:26.00|1:49.00|1:51.00|1:54.00|1:55.00|2:56.00|1:58.00|2:59.00|3:61.00|1:65.00|1:68.00|2:74.00|5:76.00|1:81.00|1:82.00|3:83.00|3:92.00|1:97.00|1:95.00|1:97.00|1:98.00|1:100.00|2:99.00|1:96.00|1:93.00|1:92.00|1:93.00|1:94.00|1:95.00|1:85.00|1:75.00|1:74.00|1:73.00|1:52.00|1:49.00|1:32.00|1:31.00|2:30.00|1:28.00|1:26.00|1:25.00|3:16.00|2…	100	+	0	0	11	1.43786	TGCTGCTGGTGAACATCACTCATTGATCCTATCCCAAGATGGCGATTTGTATTCGTGTGGTAGACTAGACATGTTTGAAGTTGGTATCCCAAAAGACAATTTACCCGAATATACTTACAAAGATGTTCATGGAAAAGCACGTGCCGTGCCACTTCCAACTAAGTTGAATAATGTTCCGAAGTTCAAAAGCGTTGCGGCGGGGTCTCACCATTCAGTCGCGGTAGCTCAAAATGGCATTGCCTATTCTTGGGGTTTTGGTGAAACCTACGCCGTTGGATTAGGCCCTTTTGAGGACGACACTGAAGTTCCAACCAGAATCAAGAATACTGCTACACAGGATCATAACATCATTTTAGTCGGGTGTGGAGGCCAATTTTCCGTGTCTGGTGGTGTTAAGCT…	TCGACATAATGCACCTCAGTATAAATTGTAAAATATAACATAAATCAAAG		TGTAAAATA		TGTAAAATATA			TGTAAAATA		TGTAAAATATA		S000003065	ORF3UTR	Verified	YGL097W	SRM1	VII	323231	323431	Nucleotide exchange factor for Gsp1p, localizes to the nucleus, required for nucleocytoplasmic trafficking of macromolecules; suppressor of the pheromone response pathway; potentially phosphorylated by Cdc28p	323216	323312	26:1.00|1:2.00|5:7.00|4:12.00|1:22.00|1:26.00|12:29.00|2:31.00|2:33.00|8:32.00|1:46.00|2:48.00|2:52.00|1:59.00|1:64.00|1:68.00|2:69.00|1:67.00|2:64.00|3:65.00|1:63.00|3:62.00|1:52.00|1:47.00|7:3.00|5:2.00|1:1.00	69	+	0	0	1	-1.22832	GCTGCTGGTGAACATCACTCATTGATCCTATCCCAAGATGGCGATTTGTATTCGTGTGGTAGACTAGACATGTTTGAAGTTGGTATCCCAAAAGACAATTTACCCGAATATACTTACAAAGATGTTCATGGAAAAGCACGTGCCGTGCCACTTCCAACTAAGTTGAATAATGTTCCGAAGTTCAAAAGCGTTGCGGCGGGGTCTCACCATTCAGTCGCGGTAGCTCAAAATGGCATTGCCTATTCTTGGGGTTTTGGTGAAACCTACGCCGTTGGATTAGGCCCTTTTGAGGACGACACTGAAGTTCCAACCAGAATCAAGAATACTGCTACACAGGATCATAACATCATTTTAGTCGGGTGTGGAGGCCAATTTTCCGTGTCTGGTGGTGTTAAGCTG…	CGACATAATGCACCTCAGTATAAATTGTAAAATATAACATAAATCAAAGA
S000003725	ORF3UTR	Verified	YJL189W	RPL39	X	76475	76675	Protein component of the large (60S) ribosomal subunit, has similarity to rat L39 ribosomal protein; required for ribosome biogenesis; loss of both Rpl31p and Rpl39p confers lethality; also exhibits genetic interactions with SIS1 and PAB1	76340	76666	2:3.00|3:5.00|1:9.00|1:14.00|2:16.00|1:18.00|1:22.00|2:27.00|7:28.00|1:27.00|13:26.00|3:25.00|2:27.00|7:20.00|2:19.00|3:17.00|1:16.00|1:13.00|2:11.00|1:9.00|1:5.00|2:3.00|1:4.00|3:3.00|8:4.00|1:6.00|3:13.00|3:12.00|3:11.00|9:10.00|1:5.00|2:6.00|1:7.00|1:8.00|1:7.00|9:4.00|9:5.00|5:6.00|1:5.00|1:2.00|1:4.00|7:5.00|15:6.00|3:4.00|3:5.00|6:7.00|1:8.00|3:9.00|8:8.00|1:7.00|10:4.00|1:3.00|1:4.00|4:5.0…	91	+	0	0	18	3.5541	TTTTCTTATCCGAAACAGAAATCTAAAGTCGCCACTACGCAGATTAAAATATGGTCATAAACTGCTTATTCTGAGAACTTTTGGTGGTCCAGCGTGGTTTATGTCAGGTGGTATTGCCTTGGATCCGTGAATGCATCACATTGATGAGTTTGAACATTGTTACTAACATTTTTTACAATTGTACACTTCGTATGTGCACGATATGTTTCCCTTTTAATTAGGCTCAAAAGTCTTTCAGAATCAAGCAAAAAATGGCTAAGGCTAAGAAGCAAAACAGACCATTGCCACAATGGATCAGATTGAGAACCAACAACACTATCCGTTACAACGCTAAGAGAAGAAACTGGAGAAGAACCAAGATGAACATCTAAGCGAAGAACATATTTATGCTTCAAACTT…	ATATATAATATAATTTAACGGTTGTTATCTGCTACATCTGTAAAATAAAA		TGTAAAATA					TGTAAAATA			TGTTATCTGCTA	S000003725	ORF3UTR	Verified	YJL189W	RPL39	X	76475	76675	Protein component of the large (60S) ribosomal subunit, has similarity to rat L39 ribosomal protein; required for ribosome biogenesis; loss of both Rpl31p and Rpl39p confers lethality; also exhibits genetic interactions with SIS1 and PAB1	76340	76659	6:7.00|2:12.00|2:13.00|1:25.00|1:28.00|3:29.00|18:32.00|1:31.00|3:25.00|2:24.00|11:19.00|2:20.00|4:13.00|1:4.00|4:2.00|11:1.00|3:5.00|2:14.00|1:16.00|12:23.00|4:12.00|2:13.00|6:11.00|6:12.00|9:11.00|1:10.00|2:9.00|1:10.00|23:6.00|1:2.00|1:4.00|2:5.00|2:4.00|7:5.00|9:6.00|1:5.00|2:7.00|1:11.00|3:15.00|1:16.00|2:20.00|4:21.00|1:26.00|1:29.00|9:30.00|1:28.00|4:27.00|1:26.00|3:23.00|2:24.00|2:25.00|1…	166	+	0	0	15	4.89075	ATTTTTCTTATCCGAAACAGAAATCTAAAGTCGCCACTACGCAGATTAAAATATGGTCATAAACTGCTTATTCTGAGAACTTTTGGTGGTCCAGCGTGGTTTATGTCAGGTGGTATTGCCTTGGATCCGTGAATGCATCACATTGATGAGTTTGAACATTGTTACTAACATTTTTTACAATTGTACACTTCGTATGTGCACGATATGTTTCCCTTTTAATTAGGCTCAAAAGTCTTTCAGAATCAAGCAAAAAATGGCTAAGGCTAAGAAGCAAAACAGACCATTGCCACAATGGATCAGATTGAGAACCAACAACACTATCCGTTACAACGCTAAGAGAAGAAACTGGAGAAGAACCAAGATGAACATCTAAGCGAAGAACATATTTATGCTTCAAAC…	ATATATATAATATAATTTAACGGTTGTTATCTGCTACATCTGTAAAATAA
S000003911	ORF3UTR	Verified	YJR150C	DAN1	X	708610	708810	Cell wall mannoprotein with similarity to Tir1p, Tir2p, Tir3p, and Tir4p; expressed under anaerobic conditions, completely repressed during aerobic growth	708708	708872	9:2.00|2:3.00|27:4.00|2:3.00|3:2.00|3:1.00|1:7.00|2:12.00|8:16.00|1:17.00|1:37.00|1:39.00|1:57.00|2:59.00|1:61.00|1:59.00|1:69.00|1:68.00|1:69.00|1:70.00|3:68.00|1:67.00|1:65.00|4:58.00|3:57.00|1:55.00|3:52.00|2:53.00|7:56.00|1:55.00|1:54.00|1:53.00|1:36.00|6:13.00|1:10.00|1:8.00|2:6.00|3:5.00|1:4.00|2:3.00|19:4.00|7:3.00|20:4.00|5:3.00	70	-	0	0	6	-0.230575	TAGCTCCTCTGAAAGTTCAGCAGAGACCAGCTCAAACGCTGCTTCCACCCAAGCTACTGTTTCATCTGAATCTAGCTCTGCTGCAAGCACCATTGCAAGTTCTGCTGAAAGTTCTGTTGCAAGCTCTGTTGCAAGCTCTGTTGCAAGCTCTGCTAGTTTTGCCAATACCACAGCTCCAGTTTCTTCTACATCTTCTATCTCAGTCACTCCAGTGGTCCAAAATGGTACTGACAGCACCGTCACAAAGACTCAAGCTTCCACTGTTGAAACTACCATAACTAGTTGTTCAAATAACGTCTGTTCAACTGTGACTAAGCCAGTCTCCTCCAAAGCTCAATCTACAGCTACTTCTGTCACATCGTCAGCATCTCGTGTTATTGACGTTACCACTAACGGTGC…	GCGGCCCTGTACAGTTGTATAAATGATGTAAAATAATTGAATTCTCTTAA		TGTAAAATA			TGTACAGTTGTA		TGTAAAATA			TGTACAGTTGTA	S000003911	ORF3UTR	Verified	YJR150C	DAN1	X	708610	708810	Cell wall mannoprotein with similarity to Tir1p, Tir2p, Tir3p, and Tir4p; expressed under anaerobic conditions, completely repressed during aerobic growth	708701	708867	8:2.00|10:4.00|2:6.00|8:7.00|2:5.00|14:3.00|9:2.00|3:13.00|2:16.00|3:19.00|2:20.00|2:22.00|2:55.00|1:78.00|2:79.00|1:80.00|1:81.00|2:126.00|3:132.00|3:133.00|1:132.00|1:142.00|3:140.00|2:139.00|1:138.00|1:136.00|1:120.00|1:116.00|11:108.00|1:107.00|1:101.00|1:71.00|3:16.00|1:15.00|3:13.00|1:7.00|8:4.00|27:5.00|19:1.00	142	-	0	0	5	-0.402196	GTCTTCTAGCTCCTCTGAAAGTTCAGCAGAGACCAGCTCAAACGCTGCTTCCACCCAAGCTACTGTTTCATCTGAATCTAGCTCTGCTGCAAGCACCATTGCAAGTTCTGCTGAAAGTTCTGTTGCAAGCTCTGTTGCAAGCTCTGTTGCAAGCTCTGCTAGTTTTGCCAATACCACAGCTCCAGTTTCTTCTACATCTTCTATCTCAGTCACTCCAGTGGTCCAAAATGGTACTGACAGCACCGTCACAAAGACTCAAGCTTCCACTGTTGAAACTACCATAACTAGTTGTTCAAATAACGTCTGTTCAACTGTGACTAAGCCAGTCTCCTCCAAAGCTCAATCTACAGCTACTTCTGTCACATCGTCAGCATCTCGTGTTATTGACGTTACCACTAA…	TCATGTGCGGCCCTGTACAGTTGTATAAATGATGTAAAATAATTGAATTC
S000005750	ORF3UTR	Verified	YOR224C	RPB8	XV	760624	760824	RNA polymerase subunit ABC14.5, common to RNA polymerases I, II, and III	760699	761038	2:1.00|1:7.00|1:11.00|1:13.00|1:14.00|1:15.00|1:16.00|1:18.00|1:19.00|1:28.00|1:30.00|1:38.00|1:39.00|1:42.00|1:47.00|1:54.00|1:58.00|1:59.00|1:61.00|1:73.00|1:76.00|1:77.00|1:80.00|1:84.00|1:87.00|1:89.00|1:229.00|1:237.00|1:242.00|1:253.00|1:254.00|1:257.00|1:259.00|1:262.00|1:266.00|1:267.00|1:265.00|1:273.00|1:272.00|1:271.00|1:269.00|3:268.00|1:263.00|2:262.00|1:248.00|1:246.00|1:239.00|1:23…	273	-	0	0	27	-0.374098	TCCAAGTCTCGGAAGTTGATCCCGGTCGTTATAACAAAGTCTGCCGTATCGAAGCCGCATCTACCACTCAGGACCAATGCAAACTAACCTTGGATATAAATGTTGAATTGTTTCCCGTCGCCGCACAAGATTCTTTGACAGTGACTATTGCATCCTCTTTAAACCTCGAAGACACCCCAGCTAACGACTCTTCTGCGACAAGAAGCTGGAGACCTCCACAGGCTGGTGACAGATCCCTTGCAGATGATTATGATTACGTCATGTATGGTACCGCTTACAAGTTTGAGGAAGTAAGCAAGGATCTAATTGCCGTTTACTACTCATTCGGTGGCCTCTTAATGAGATTAGAAGGTAACTATAGAAATTTGAATAACTTGAAGCAAGAGAACGCTTATCTTT…	TACTTTATAAAAGTGTAAGAATGCCATGTAAAATACTAAAAATTGAAAAA		TGTAAAATA			TGTAAAATACTA		TGTAAAATA			TGTAAAATACTA	S000005750	ORF3UTR	Verified	YOR224C	RPB8	XV	760624	760824	RNA polymerase subunit ABC14.5, common to RNA polymerases I, II, and III	760689	760921	10:1.00|1:11.00|1:13.00|6:18.00|1:19.00|1:24.00|1:34.00|1:36.00|1:39.00|1:40.00|2:41.00|1:43.00|2:45.00|1:49.00|2:55.00|2:56.00|1:61.00|1:65.00|1:66.00|1:126.00|1:131.00|1:136.00|5:143.00|1:149.00|1:148.00|1:146.00|1:156.00|1:163.00|1:162.00|4:160.00|1:162.00|1:160.00|1:155.00|1:139.00|1:138.00|2:130.00|1:129.00|1:124.00|1:122.00|1:114.00|1:76.00|1:68.00|3:48.00|1:45.00|1:39.00|1:32.00|2:31.00|2:…	163	-	0	0	19	3.86093	TTCCAAGTCTCGGAAGTTGATCCCGGTCGTTATAACAAAGTCTGCCGTATCGAAGCCGCATCTACCACTCAGGACCAATGCAAACTAACCTTGGATATAAATGTTGAATTGTTTCCCGTCGCCGCACAAGATTCTTTGACAGTGACTATTGCATCCTCTTTAAACCTCGAAGACACCCCAGCTAACGACTCTTCTGCGACAAGAAGCTGGAGACCTCCACAGGCTGGTGACAGATCCCTTGCAGATGATTATGATTACGTCATGTATGGTACCGCTTACAAGTTTGAGGAAGTAAGCAAGGATCTAATTGCCGTTTACTACTCATTCGGTGGCCTCTTAATGAGATTAGAAGGTAACTATAGAAATTTGAATAACTTGAAGCAAGAGAACGCTTATCTT…	ATACTTTATAAAAGTGTAAGAATGCCATGTAAAATACTAAAAATTGAAAA
S000004411	ORF	Uncharacterized	YLR419W		XII	958428	962735	Putative helicase with limited sequence similarity to human Rb protein; the authentic, non-tagged protein is detected in highly purified mitochondria in high-throughput studies; YLR419W is not an essential gene	962318	962465	1:2.00|1:3.00|12:5.00|2:6.00|1:7.00|2:8.00|6:9.00|8:10.00|9:9.00|4:11.00|1:9.00|1:8.00|5:6.00|1:7.00|4:9.00|1:12.00|1:13.00|2:12.00|1:14.00|8:16.00|13:15.00|4:6.00|5:4.00|5:5.00|2:4.00|9:3.00|6:2.00|18:8.00|6:7.00|8:6.00|1:5.00	16	+	0	1	2	0.958899	TGAGAGACAATTTACTTTCCTATAATAAAATTAATGAAATTAAGTCATCAACAGCCCAATATTATTCTATTTTGAAAGATGTAGGCTTTCTACCAATGGACTATAAAGTTGGAAGCATTTCTGATTTGAATAGGAACGAGCGAAATTTTGATATCCTAAGGGCCATTCTCACGGGTGCGTTTTATCCACACATAGCCAGGGTGCAACTACCAGATGTAAAGTATCTATCAACAAGTTCCGGTGCTGTTGAAAAAGATCCTGAAGCCAAAATGATCAAATACTGGATTCGAAGCGAAGAGTATCAGGACAAATTAGAAGAATATAAGACGAAAATTTCGCAAGAGACGCAAAAGGTTGATTTGGAAGATTTACCGTTACCTGCTACTAGGGCATTCATTC…	AATATCCCGTCAATCCAAAATACCAACCGTTGTAAAATACCCATTTGTTT		TGTAAAATA					TGTAAAATA				S000004411	ORF	Uncharacterized	YLR419W		XII	958428	962735	Putative helicase with limited sequence similarity to human Rb protein; the authentic, non-tagged protein is detected in highly purified mitochondria in high-throughput studies; YLR419W is not an essential gene	962339	962478	21:2.00|11:12.00|1:16.00|4:17.00|8:26.00|14:28.00|2:27.00|1:23.00|1:22.00|4:11.00|10:8.00|1:7.00|1:6.00|2:4.00|2:5.00|1:3.00|7:1.00|3:2.00|29:4.00|4:3.00|13:2.00	28	+	0	1	7	-0.726075	ACAATTTACTTTCCTATAATAAAATTAATGAAATTAAGTCATCAACAGCCCAATATTATTCTATTTTGAAAGATGTAGGCTTTCTACCAATGGACTATAAAGTTGGAAGCATTTCTGATTTGAATAGGAACGAGCGAAATTTTGATATCCTAAGGGCCATTCTCACGGGTGCGTTTTATCCACACATAGCCAGGGTGCAACTACCAGATGTAAAGTATCTATCAACAAGTTCCGGTGCTGTTGAAAAAGATCCTGAAGCCAAAATGATCAAATACTGGATTCGAAGCGAAGAGTATCAGGACAAATTAGAAGAATATAAGACGAAAATTTCGCAAGAGACGCAAAAGGTTGATTTGGAAGATTTACCGTTACCTGCTACTAGGGCATTCATTCATCCAA…	CCGTCAATCCAAAATACCAACCGTTGTAAAATACCCATTTGTTTTGTTTA
S000006341	ORF3UTR	Verified	YPR137W	RRP9	XVI	804081	804281	Protein involved in pre-rRNA processing, associated with U3 snRNP; component of small ribosomal subunit (SSU) processosome; ortholog of the human U3-55k protein	804079	804241	19:1.00|21:3.00|2:4.00|23:5.00|6:3.00|4:4.00|2:5.00|8:9.00|1:13.00|2:12.00|1:11.00|3:16.00|1:11.00|9:13.00|12:18.00|8:16.00|1:14.00|8:8.00|4:6.00|2:3.00|11:4.00|15:1.00	18	+	0	0	7	-1.52098	ACCTGAGCCCTCTTTCAATGACATTTCGGGGGAAACCGATGAAGAATTAAGAAAAAGACAGTTGCAAGGCAAGAAATTGCTACAACCATTTTGGATCACATCTCTTTACGCTATTCCATATTCGAATGTATTCATATCTGGATCATGGAGTGGATCGCTAAAAGTTTGGAAAATTAGTGATAATCTCAGATCATTTGAGTTGCTAGGTGAATTATCTGGCGCTAAAGGTGTAGTTACCAAGATTCAGGTTGTAGAAAGTGGTAAACATGGGAAGGAGAAGTTCCGTATTTTGGCTAGTATTGCCAAAGAACACAGACTCGGTAGATGGATTGCAAATGTTTCAGGTGCCAGAAATGGTATATATTCAGCTGTCATTGACCAAACAGGCTTTTAGATTGC…	ATAAGCATATAGAATGAAATGTATCTTTTGTAAAATATCTAAAAAAAAAA		TGTAAAATA					TGTAAAATA				S000006341	ORF3UTR	Verified	YPR137W	RRP9	XVI	804081	804281	Protein involved in pre-rRNA processing, associated with U3 snRNP; component of small ribosomal subunit (SSU) processosome; ortholog of the human U3-55k protein	804080	804240	45:1.00|25:2.00|1:10.00|13:12.00|4:14.00|1:25.00|2:26.00|1:24.00|7:23.00|5:29.00|13:30.00|1:29.00|2:25.00|1:23.00|1:17.00|5:15.00|7:16.00|1:9.00|1:5.00|1:3.00|1:1.00|23:2.00	30	+	0	0	18	-1.51005	GAGCCCTCTTTCAATGACATTTCGGGGGAAACCGATGAAGAATTAAGAAAAAGACAGTTGCAAGGCAAGAAATTGCTACAACCATTTTGGATCACATCTCTTTACGCTATTCCATATTCGAATGTATTCATATCTGGATCATGGAGTGGATCGCTAAAAGTTTGGAAAATTAGTGATAATCTCAGATCATTTGAGTTGCTAGGTGAATTATCTGGCGCTAAAGGTGTAGTTACCAAGATTCAGGTTGTAGAAAGTGGTAAACATGGGAAGGAGAAGTTCCGTATTTTGGCTAGTATTGCCAAAGAACACAGACTCGGTAGATGGATTGCAAATGTTTCAGGTGCCAGAAATGGTATATATTCAGCTGTCATTGACCAAACAGGCTTTTAGATTGCTGAT…	GCATATAGAATGAAATGTATCTTTTGTAAAATATCTAAAAAAAAAATAGT
S000006002	ORF3UTR	Verified	YPL081W	RPS9A	XVI	406045	406245	Protein component of the small (40S) ribosomal subunit; homologous to mammalian ribosomal protein S9 and bacterial S4; RPS9A has a paralog, RPS9B, that arose from the whole genome duplication	405970	406240	27:1.00|10:2.00|4:3.00|5:5.00|19:4.00|6:3.00|2:4.00|9:7.00|1:5.00|6:4.00|1:7.00|6:9.00|1:17.00|1:19.00|2:20.00|1:27.00|3:30.00|3:31.00|1:32.00|3:33.00|4:36.00|2:37.00|1:36.00|1:38.00|2:35.00|3:38.00|1:46.00|1:54.00|1:56.00|8:57.00|1:54.00|2:52.00|4:35.00|1:40.00|2:38.00|1:49.00|1:53.00|1:56.00|1:75.00|1:82.00|1:86.00|1:94.00|1:98.00|1:99.00|2:107.00|1:111.00|1:117.00|1:121.00|1:125.00|1:133.00|1:…	148	+	0	0	22	2.7722	CGAAAAGGACCCAAAGAGATTGTTCGAAGGTAATGCTTTGATTAGGAGACTAGTTAGAGTCGGTGTTTTATCCGAAGATAAGAAGAAGTTAGATTATGTTTTAGCCTTGAAGGTCGAAGATTTCTTGGAAAGAAGATTGCAAACTCAAGTCTACAAGCTAGGTTTAGCCAAGTCTGTCCACCATGCAAGAGTTTTAATCACTCAAAGGCACATTGCTGTTGGTAAGCAAATTGTCAACATCCCCTCTTTCATGGTCAGATTGGACTCTGAGAAGCACATTGACTTTGCTCCAACATCTCCATTCGGTGGTGCTAGACCAGGCAGAGTTGCTAGAAGAAATGCTGCAAGGAAGGCGGAAGCTTCTGGTGAAGCTGCTGATGAAGCTGATGAGGCCGATGA…	TCACAATACTATCGATTTTGTAAAATAGGACGAAGAACTTTTTATATACG		TGTAAAATA					TGTAAAATA				S000006002	ORF3UTR	Verified	YPL081W	RPS9A	XVI	406045	406245	Protein component of the small (40S) ribosomal subunit; homologous to mammalian ribosomal protein S9 and bacterial S4; RPS9A has a paralog, RPS9B, that arose from the whole genome duplication	406043	406240	7:2.00|9:3.00|4:4.00|3:6.00|4:10.00|1:11.00|1:12.00|3:14.00|8:16.00|2:15.00|3:17.00|1:14.00|5:15.00|1:36.00|1:42.00|1:43.00|1:44.00|2:45.00|1:46.00|7:42.00|4:24.00|3:19.00|1:20.00|1:35.00|1:39.00|1:102.00|1:114.00|1:116.00|1:129.00|1:130.00|1:132.00|1:147.00|1:151.00|1:155.00|1:163.00|2:165.00|1:177.00|1:181.00|1:184.00|2:187.00|1:184.00|1:187.00|1:195.00|2:197.00|5:181.00|4:165.00|2:163.00|2:161…	197	+	0	0	30	0.849224	CGAAAAGGACCCAAAGAGATTGTTCGAAGGTAATGCTTTGATTAGGAGACTAGTTAGAGTCGGTGTTTTATCCGAAGATAAGAAGAAGTTAGATTATGTTTTAGCCTTGAAGGTCGAAGATTTCTTGGAAAGAAGATTGCAAACTCAAGTCTACAAGCTAGGTTTAGCCAAGTCTGTCCACCATGCAAGAGTTTTAATCACTCAAAGGCACATTGCTGTTGGTAAGCAAATTGTCAACATCCCCTCTTTCATGGTCAGATTGGACTCTGAGAAGCACATTGACTTTGCTCCAACATCTCCATTCGGTGGTGCTAGACCAGGCAGAGTTGCTAGAAGAAATGCTGCAAGGAAGGCGGAAGCTTCTGGTGAAGCTGCTGATGAAGCTGATGAGGCCGATGA…	TCACAATACTATCGATTTTGTAAAATAGGACGAAGAACTTTTTATATACG
S000002508	ORF3UTR	Verified	YDR101C	ARX1	IV	655485	655685	Shuttling pre-60S factor; involved in the biogenesis of ribosomal large subunit biogenesis; interacts directly with Alb1; responsible for Tif6 recycling defects in absence of Rei1; associated with the ribosomal export complex	655553	655697	13:3.00|29:4.00|4:5.00|2:2.00|1:3.00|2:4.00|8:5.00|3:4.00|1:5.00|3:19.00|2:31.00|1:32.00|3:34.00|4:45.00|3:46.00|2:47.00|1:45.00|1:43.00|1:38.00|4:36.00|2:30.00|4:28.00|1:27.00|1:24.00|2:22.00|1:21.00|1:18.00|3:16.00|11:9.00|1:8.00|1:6.00|4:5.00|2:4.00|23:1.00	47	-	0	0	2	-0.529691	GACCATATTTTAAAGGCTACCAATCCAAACGGTAATTTAAGTTATGATGCAACCTCTACATTAACATTACCTGGGCATGAGTTACCTTTACCAAAATTGGGTGTTTCAGCCATCAAGCTTAAATCCTTAATGAATTCAACCAAGGAATCGATTTCTTTACCAGTTGCTCGTGAATGTAATACCATCGTATTATGTGACTCTAGTGTAAGTACAACGGACAGACCCGAATTATTGAGATTAACTGGTGGTTCTAAGACCTGTCAACCGAGCTGGATTCACTCTCAGCACGAATTAAATCCACAAGATTCAATTGTTCAAGGGATCTTTCAATTAGCTACTTTGGCCAAGGATAAGAGGTTCGGTCTATTATTAAAGGAAACGCAGCCAATGAAGCAGAAG…	ATAAATAATATAAGTATATCATAAAATGTAAAATAGAATATTATAAAAAA		TGTAAAATA					TGTAAAATA				S000002508	ORF3UTR	Verified	YDR101C	ARX1	IV	655485	655685	Shuttling pre-60S factor; involved in the biogenesis of ribosomal large subunit biogenesis; interacts directly with Alb1; responsible for Tif6 recycling defects in absence of Rei1; associated with the ribosomal export complex	655584	655719	9:3.00|11:4.00|1:16.00|9:17.00|2:14.00|3:18.00|4:32.00|2:34.00|6:35.00|5:34.00|1:28.00|1:26.00|3:6.00|6:5.00|2:8.00|3:7.00|6:8.00|9:7.00|2:6.00|5:1.00|24:2.00|22:1.00	35	-	0	0	2	-1.31429	TATTTTAAAGGCTACCAATCCAAACGGTAATTTAAGTTATGATGCAACCTCTACATTAACATTACCTGGGCATGAGTTACCTTTACCAAAATTGGGTGTTTCAGCCATCAAGCTTAAATCCTTAATGAATTCAACCAAGGAATCGATTTCTTTACCAGTTGCTCGTGAATGTAATACCATCGTATTATGTGACTCTAGTGTAAGTACAACGGACAGACCCGAATTATTGAGATTAACTGGTGGTTCTAAGACCTGTCAACCGAGCTGGATTCACTCTCAGCACGAATTAAATCCACAAGATTCAATTGTTCAAGGGATCTTTCAATTAGCTACTTTGGCCAAGGATAAGAGGTTCGGTCTATTATTAAAGGAAACGCAGCCAATGAAGCAGAAGAGTGT…	TAATATAAGTATATCATAAAATGTAAAATAGAATATTATAAAAAAAGTCA
S000002172	ORF3UTR	Verified	YDL014W	NOP1	IV	428348	428548	Nucleolar protein, component of the small subunit processome complex, which is required for processing of pre-18S rRNA; has similarity to mammalian fibrillarin	428136	428564	2:1.00|16:3.00|10:5.00|2:6.00|2:7.00|1:9.00|8:10.00|1:13.00|4:14.00|1:13.00|1:14.00|2:13.00|4:14.00|2:15.00|2:16.00|4:17.00|2:18.00|2:16.00|6:15.00|2:14.00|2:12.00|4:11.00|6:9.00|1:10.00|2:7.00|4:6.00|3:5.00|3:4.00|2:5.00|7:7.00|6:6.00|1:7.00|3:8.00|8:7.00|6:6.00|10:5.00|2:3.00|3:4.00|6:2.00|1:4.00|11:5.00|1:8.00|2:9.00|7:8.00|1:9.00|9:10.00|2:9.00|12:8.00|1:6.00|3:5.00|5:6.00|3:5.00|2:2.00|4:1.0…	473	+	0	0	100	-0.877085	AATTGATTTCTATGGCAAAGAAGAGACCTAATATCATCCCAATCATTGAAGATGCTAGACACCCACAAAAATACAGAATGTTGATTGGTATGGTTGACTGTGTCTTCGCAGATGTTGCCCAGCCTGATCAAGCTCGTATTATTGCATTGAACTCTCATATGTTCTTGAAGGACCAAGGTGGTGTTGTTATCTCCATTAAGGCTAACTGTATTGATTCTACTGTAGACGCGGAAACCGTTTTTGCTAGAGAAGTTCAAAAGTTACGTGAGGAACGTATTAAGCCATTAGAACAATTGACTTTAGAGCCATATGAAAGAGACCATTGTATCGTCGTTGGTAGATACATGAGAAGCGGTTTGAAGAAATAAGTTGAATAAAGGAAATTAGTCAAAAGTTTCT…	GAAGTTTTTGTAACCCTCGACTTTGTAAAATAGATATTACTAAATTCTTT		TGTAAAATA					TGTAAAATA				S000002172	ORF3UTR	Verified	YDL014W	NOP1	IV	428348	428548	Nucleolar protein, component of the small subunit processome complex, which is required for processing of pre-18S rRNA; has similarity to mammalian fibrillarin	428085	428571	4:2.00|1:5.00|2:7.00|1:9.00|1:10.00|8:12.00|8:13.00|1:14.00|2:15.00|2:16.00|2:19.00|4:16.00|4:19.00|1:20.00|1:12.00|4:11.00|5:10.00|2:13.00|3:14.00|5:16.00|1:15.00|6:16.00|1:13.00|14:8.00|3:11.00|4:10.00|2:14.00|5:13.00|1:12.00|1:14.00|4:13.00|1:16.00|8:17.00|3:18.00|3:17.00|1:14.00|3:13.00|9:9.00|4:8.00|3:7.00|6:6.00|5:5.00|1:4.00|3:9.00|33:8.00|2:10.00|7:8.00|1:7.00|3:8.00|3:7.00|2:6.00|1:8.00|…	717	+	0	0	137	-0.47915	GAATTGATTTCTATGGCAAAGAAGAGACCTAATATCATCCCAATCATTGAAGATGCTAGACACCCACAAAAATACAGAATGTTGATTGGTATGGTTGACTGTGTCTTCGCAGATGTTGCCCAGCCTGATCAAGCTCGTATTATTGCATTGAACTCTCATATGTTCTTGAAGGACCAAGGTGGTGTTGTTATCTCCATTAAGGCTAACTGTATTGATTCTACTGTAGACGCGGAAACCGTTTTTGCTAGAGAAGTTCAAAAGTTACGTGAGGAACGTATTAAGCCATTAGAACAATTGACTTTAGAGCCATATGAAAGAGACCATTGTATCGTCGTTGGTAGATACATGAGAAGCGGTTTGAAGAAATAAGTTGAATAAAGGAAATTAGTCAAAAGTTTC…	TGAAGTTTTTGTAACCCTCGACTTTGTAAAATAGATATTACTAAATTCTT
S000002270	ORF3UTR	Verified	YDL112W	TRM3	IV	263226	263426	2'-O-ribose methyltransferase, catalyzes the ribose methylation of the guanosine nucleotide at position 18 of tRNAs	263215	263334	48:1.00|12:4.00|5:6.00|3:10.00|7:12.00|2:11.00|2:13.00|2:14.00|10:12.00|1:11.00|2:6.00|7:3.00|8:6.00|2:5.00|9:3.00	14	+	0	0	2	-0.813808	ATAAGCCGCCAAACCTGGGAGGTATTTGTAGGTTATGTGATGTTTTAGGTGTGGGACTGCTTACTGTACAAGACATCAAAGTCAAAAACCATCCTCAATTTAAAAATGTTGCTGTGACTGCTGATAGATGGATGCCCATGGAGGAAGTTGCCCTAGATGAGATTGCAAGTTTCATGAAAGAGAAAAAGAAGGAAGGGTACACATTAATTGGGCTAGAGCAAACGGATAAATCAGTGAAGCTAGACAACAATTTCCAATTCCCTAAAAAATCATTGATCTTGCTAGGAACCGAAGCATTCGGTATTCCGGGGACTTTGTTAAGCGAATTGGATTTATGTTTAGAGATTCAACAATTTGGTGTGATCAGATCAATGAATATTCAAACGGCAACCGCAGTTA…	TATGTAAACTAATTTGTCTTTTTATCTAATTGTGACTATATTTTTATAAA		TGTAAACTA				TGTGACTA	TGTAAACTA	TGTCTTTTTA			S000002270	ORF3UTR	Verified	YDL112W	TRM3	IV	263226	263426	2'-O-ribose methyltransferase, catalyzes the ribose methylation of the guanosine nucleotide at position 18 of tRNAs	263220	263325	15:2.00|9:1.00|12:3.00|1:2.00|14:6.00|9:9.00|10:14.00|3:12.00|5:13.00|5:14.00|3:10.00|3:9.00|3:2.00|14:1.00	14	+	0	0	1	-0.425489	TGATAAGCCGCCAAACCTGGGAGGTATTTGTAGGTTATGTGATGTTTTAGGTGTGGGACTGCTTACTGTACAAGACATCAAAGTCAAAAACCATCCTCAATTTAAAAATGTTGCTGTGACTGCTGATAGATGGATGCCCATGGAGGAAGTTGCCCTAGATGAGATTGCAAGTTTCATGAAAGAGAAAAAGAAGGAAGGGTACACATTAATTGGGCTAGAGCAAACGGATAAATCAGTGAAGCTAGACAACAATTTCCAATTCCCTAAAAAATCATTGATCTTGCTAGGAACCGAAGCATTCGGTATTCCGGGGACTTTGTTAAGCGAATTGGATTTATGTTTAGAGATTCAACAATTTGGTGTGATCAGATCAATGAATATTCAAACGGCAACCGCAGT…	AGTATGTAAACTAATTTGTCTTTTTATCTAATTGTGACTATATTTTTATA
S000003348	ORF3UTR	Verified	YGR116W	SPT6	VII	724765	724965	Nucleosome remodeling protein; functions in various aspects of transcription, chromatin maintenance, and RNA processing; required for the maintenance of chromatin structure during transcription in order to inhibit transcription from promoters within the coding region	724702	724880	6:2.00|3:3.00|12:5.00|20:4.00|1:2.00|1:3.00|1:4.00|2:6.00|5:4.00|3:6.00|11:5.00|2:7.00|1:8.00|1:10.00|1:13.00|2:15.00|11:16.00|2:17.00|3:18.00|1:17.00|8:14.00|1:13.00|2:10.00|1:8.00|12:6.00|1:5.00|3:3.00|3:4.00|1:6.00|3:11.00|1:12.00|2:16.00|2:17.00|1:20.00|2:22.00|1:24.00|1:30.00|4:32.00|5:31.00|4:29.00|1:26.00|1:22.00|1:21.00|2:22.00|10:21.00|1:20.00|2:19.00|1:10.00|1:7.00|9:4.00|2:3.00|1:1.00	32	+	0	0	1	-0.197756	AGAAAAAGAAAATCCTTTGGCTTTAGGTAAAGTCTTGATTGTCGACAATCAGAAATACAATGATTTAGACCAGATCATTGTAGAATATCTTCAAAACAAGGTAAGGCTCTTGAATGAAATGACATCTAGTGAAAAATTCAAAAGCGGTACTAAGAAAGATGTGGTCAAGTTTATTGAAGACTACTCTAGAGTGAATCCAAATAAGTCTGTGTACTATTTCAGTTTGAACCACGATAACCCTGGTTGGTTTTACTTGATGTTCAAGATTAACGCAAATAGCAAATTATACACATGGAATGTGAAATTAACGAACACTGGTTATTTCCTGGTAAACTACAATTATCCAAGTGTTATCCAGCTTTGTAATGGTTTTAAGACGCTTCTAAAATCTAACAGTAG…	CCATTGTTTAGGTAAGGTATGTAAACTAGAACGCTTCAACTGTATTTTTT		TGTAAACTA					TGTAAACTA	TGTTTAGGTA			S000003348	ORF3UTR	Verified	YGR116W	SPT6	VII	724765	724965	Nucleosome remodeling protein; functions in various aspects of transcription, chromatin maintenance, and RNA processing; required for the maintenance of chromatin structure during transcription in order to inhibit transcription from promoters within the coding region	724477	724879	12:1.00|1:3.00|18:4.00|2:5.00|3:6.00|10:7.00|1:6.00|2:7.00|4:10.00|5:11.00|1:9.00|1:7.00|3:9.00|5:11.00|11:12.00|2:11.00|1:12.00|9:11.00|1:6.00|1:9.00|21:8.00|2:7.00|7:4.00|4:6.00|7:5.00|7:11.00|5:12.00|4:15.00|2:16.00|1:19.00|6:16.00|6:15.00|9:16.00|6:8.00|1:7.00|17:1.00|1:3.00|7:5.00|11:7.00|4:4.00|1:2.00|1:1.00|2:3.00|19:5.00|1:4.00|16:7.00|5:5.00|1:2.00|1:5.00|2:6.00|2:7.00|4:8.00|10:10.00|1:…	58	+	0	0	1	-1.45344	AAGAAAATCCTTTGGCTTTAGGTAAAGTCTTGATTGTCGACAATCAGAAATACAATGATTTAGACCAGATCATTGTAGAATATCTTCAAAACAAGGTAAGGCTCTTGAATGAAATGACATCTAGTGAAAAATTCAAAAGCGGTACTAAGAAAGATGTGGTCAAGTTTATTGAAGACTACTCTAGAGTGAATCCAAATAAGTCTGTGTACTATTTCAGTTTGAACCACGATAACCCTGGTTGGTTTTACTTGATGTTCAAGATTAACGCAAATAGCAAATTATACACATGGAATGTGAAATTAACGAACACTGGTTATTTCCTGGTAAACTACAATTATCCAAGTGTTATCCAGCTTTGTAATGGTTTTAAGACGCTTCTAAAATCTAACAGTAGTAAGA…	GTTTAGGTAAGGTATGTAAACTAGAACGCTTCAACTGTATTTTTTACGTA
S000005758	ORF3UTR	Verified	YOR232W	MGE1	XV	775260	775460	Mitochondrial matrix cochaperone, acts as a nucleotide release factor for Ssc1p in protein translocation and folding; also acts as cochaperone for Ssq1p in folding of Fe-S cluster proteins; homolog of E. coli GrpE	775281	775425	2:1.00|16:2.00|24:3.00|11:2.00|1:1.00|7:5.00|6:6.00|1:10.00|9:12.00|2:9.00|6:10.00|3:11.00|9:10.00|2:6.00|8:7.00|6:6.00|1:4.00|5:3.00|26:1.00	12	+	0	0	1	-1.36852	TTTCAGAAATTTACAACAAGTCACAAAGAAGGATATTCAGAAAGCTAAGGACTTTGCTTTACAGAAGTTTGCAAAGGATTTATTGGAATCTGTAGATAACTTTGGTCATGCTTTGAATGCTTTTAAAGAGGAAGACTTACAAAAGTCCAAGGAAATTAGTGATTTGTATACAGGGGTTAGAATGACAAGAGATGTTTTTGAAAACACCCTAAGAAAGCACGGTATTGAAAAATTAGACCCATTGGGAGAACCATTTGATCCAAATAAACACGAAGCAACGTTCGAGTTGCCACAACCTGATAAGGAACCGGGTACTGTTTTCCATGTACAACAATTAGGTTTCACCTTGAATGACAGAGTTATCAGACCAGCAAAAGTCGGAATTGTTAAGGGCGAAGA…	AGTTTTATTTACTACGTTTACTTGTATATATTTGTAAACTAATGAAAATA	TGTATATA	TGTAAACTA				TGTATATA	TGTAAACTA				S000005758	ORF3UTR	Verified	YOR232W	MGE1	XV	775260	775460	Mitochondrial matrix cochaperone, acts as a nucleotide release factor for Ssc1p in protein translocation and folding; also acts as cochaperone for Ssq1p in folding of Fe-S cluster proteins; homolog of E. coli GrpE	775332	775421	7:1.00|3:5.00|1:10.00|1:12.00|4:16.00|1:25.00|5:26.00|4:29.00|1:33.00|1:35.00|4:38.00|5:33.00|8:23.00|1:20.00|2:9.00|8:6.00|2:5.00|3:4.00|2:2.00|5:4.00|16:2.00|6:1.00	38	+	0	0	4	1.56448	ATTTACAACAAGTCACAAAGAAGGATATTCAGAAAGCTAAGGACTTTGCTTTACAGAAGTTTGCAAAGGATTTATTGGAATCTGTAGATAACTTTGGTCATGCTTTGAATGCTTTTAAAGAGGAAGACTTACAAAAGTCCAAGGAAATTAGTGATTTGTATACAGGGGTTAGAATGACAAGAGATGTTTTTGAAAACACCCTAAGAAAGCACGGTATTGAAAAATTAGACCCATTGGGAGAACCATTTGATCCAAATAAACACGAAGCAACGTTCGAGTTGCCACAACCTGATAAGGAACCGGGTACTGTTTTCCATGTACAACAATTAGGTTTCACCTTGAATGACAGAGTTATCAGACCAGCAAAAGTCGGAATTGTTAAGGGCGAAGAGAACTAAC…	TTACTACGTTTACTTGTATATATTTGTAAACTAATGAAAATATAAAGAAA
S000002837	ORF3UTR	Verified	YDR429C	TIF35	IV	1324276	1324476	eIF3g subunit of the core complex of translation initiation factor 3 (eIF3), which is essential for translation; stimulates resumption of ribosomal scanning during translation reinitiation	1324368	1324477	4:2.00|1:3.00|2:4.00|1:10.00|1:14.00|1:16.00|1:19.00|1:21.00|1:23.00|1:44.00|1:52.00|1:64.00|1:68.00|1:75.00|1:95.00|1:98.00|2:99.00|1:152.00|3:153.00|1:156.00|1:160.00|1:161.00|1:166.00|1:168.00|1:196.00|1:201.00|3:198.00|2:199.00|1:200.00|3:201.00|1:200.00|2:204.00|1:203.00|1:189.00|1:187.00|1:183.00|1:181.00|1:177.00|1:184.00|1:191.00|1:192.00|1:189.00|1:182.00|1:176.00|1:170.00|1:162.00|1:132…	204	-	0	0	12	-1.30601	TCAGCATTAGAAGACCCAGCCACTAATGAAGGCGGTGTCGAGGCCGCCAGTGAAGAGAAGGCAGGCCAAGTTGGCGGAGCTGGTTCCATCCCAGGGCAGTATGTTCCACCTTCTCGTCGTGCTGGTGCAAGAGATCCTTCATCCGATGCTTACAGAGACTCTAGAGAACGTGATGATATGTGTACTTTGAAGATTATGCAAGTTAATGAAAATGCCGATGAAAATAGTTTGAGAGAAGAGTTATTGTTCCCATTCGCACCCATTCCAAGAGTTTCTGTCGTTAGAAACAAAGAAACAGGTAAATCAAGAGGTCTCGCCTTTGTTACCTTTTCGAGCGAAGAAGTTGCCGAACAAGCTTTACGTTTCTTGGATGGTAGGGGTTATATGAATTTAATTTTA…	CTTCTCATATAAAAATTGTAGATATTAAGAAAGAAAGTATGTAAACTAAT	TGTAGATA	TGTAAACTA		TGTAGATATTA		TGTAGATA	TGTAAACTA		TGTAGATATTA		S000002837	ORF3UTR	Verified	YDR429C	TIF35	IV	1324276	1324476	eIF3g subunit of the core complex of translation initiation factor 3 (eIF3), which is essential for translation; stimulates resumption of ribosomal scanning during translation reinitiation	1324314	1324478	43:1.00|10:2.00|1:7.00|2:8.00|1:9.00|4:10.00|2:11.00|1:12.00|1:15.00|2:21.00|1:35.00|1:37.00|1:50.00|1:57.00|1:68.00|1:154.00|3:161.00|1:218.00|3:227.00|1:228.00|2:251.00|1:258.00|1:261.00|1:349.00|1:355.00|1:352.00|1:356.00|1:360.00|2:362.00|1:364.00|1:365.00|1:367.00|1:366.00|1:362.00|1:371.00|1:372.00|1:366.00|1:375.00|1:370.00|1:367.00|1:362.00|1:339.00|1:347.00|1:354.00|1:343.00|1:342.00|1:3…	375	-	0	0	19	-0.537084	CTTTCAGCATTAGAAGACCCAGCCACTAATGAAGGCGGTGTCGAGGCCGCCAGTGAAGAGAAGGCAGGCCAAGTTGGCGGAGCTGGTTCCATCCCAGGGCAGTATGTTCCACCTTCTCGTCGTGCTGGTGCAAGAGATCCTTCATCCGATGCTTACAGAGACTCTAGAGAACGTGATGATATGTGTACTTTGAAGATTATGCAAGTTAATGAAAATGCCGATGAAAATAGTTTGAGAGAAGAGTTATTGTTCCCATTCGCACCCATTCCAAGAGTTTCTGTCGTTAGAAACAAAGAAACAGGTAAATCAAGAGGTCTCGCCTTTGTTACCTTTTCGAGCGAAGAAGTTGCCGAACAAGCTTTACGTTTCTTGGATGGTAGGGGTTATATGAATTTAATT…	ACTCTTCTCATATAAAAATTGTAGATATTAAGAAAGAAAGTATGTAAACT
S000004096	ORF3UTR	Verified	YLR106C	MDN1	XII	348805	349005	Huge dynein-related AAA-type ATPase (midasin), forms extended pre-60S particle with the Rix1 complex (Rix1p-Ipi1p-Ipi3p); acts in removal of ribosomal biogenesis factors at successive steps of pre-60S assembly and export from nucleus	348863	349012	2:3.00|2:4.00|1:7.00|1:8.00|1:10.00|1:11.00|1:12.00|7:14.00|1:15.00|1:16.00|1:17.00|1:19.00|1:21.00|1:24.00|2:26.00|1:27.00|1:38.00|3:39.00|3:40.00|1:53.00|1:54.00|1:55.00|2:56.00|1:63.00|1:65.00|3:66.00|2:68.00|1:65.00|1:64.00|1:59.00|1:58.00|1:51.00|1:48.00|1:43.00|1:39.00|1:36.00|1:34.00|1:30.00|1:26.00|1:23.00|2:24.00|1:26.00|2:23.00|3:24.00|1:22.00|1:21.00|1:23.00|2:22.00|2:20.00|1:19.00|7:1…	68	-	0	0	3	-0.541121	AACTAAAACAGACGTTAAGAAACTTGTGGCTGAATCTACTAAAATTTTTGAACGTGCTCGCGCTATGGTACATAATGACCAATGGCAACTAGAAATTGTAATCTCTGATGGTATTTGCGAAGACCATGAAACAATACAAAAACTGGTCCGCCGTGCTAGAGAAAACAAAATTATGCTGGTTTTTGTCATCATAGATGGTATTACTTCTAATGAATCCATCTTAGACATGAGCCAAGTGAACTACATTCCAGATCAGTATGGCAATCCGCAATTAAAGATTACCAAATACTTGGACACATTTCCTTTTGAATTTTATGTTGTTGTACACGATATAAGCGAACTACCCGAAATGCTTTCACTGATTTTGCGTCAATACTTTACAGACCTGGCATCCAGCTA…	AAAAAAAAAAACTACTGTAAAAAACTACTGTAAACTATAAATTATTAATT		TGTAAACTA		TGTAAACTATA	TGTAAAAAACTA		TGTAAACTA		TGTAAACTATA	TGTAAAAAACTA	S000004096	ORF3UTR	Verified	YLR106C	MDN1	XII	348805	349005	Huge dynein-related AAA-type ATPase (midasin), forms extended pre-60S particle with the Rix1 complex (Rix1p-Ipi1p-Ipi3p); acts in removal of ribosomal biogenesis factors at successive steps of pre-60S assembly and export from nucleus	348864	348962	1:1.00|2:2.00|1:3.00|2:5.00|2:6.00|2:7.00|11:8.00|3:10.00|7:21.00|1:29.00|2:32.00|2:33.00|1:41.00|1:42.00|3:44.00|5:55.00|1:53.00|2:49.00|1:38.00|3:36.00|1:34.00|1:29.00|1:30.00|1:28.00|1:29.00|1:27.00|4:28.00|2:25.00|2:23.00|2:22.00|2:21.00|1:20.00|3:19.00|2:18.00|1:15.00|1:13.00|1:11.00|1:9.00|1:8.00|7:3.00|5:2.00|5:1.00	55	-	0	0	9	-1.52282	GAAACTAAAACAGACGTTAAGAAACTTGTGGCTGAATCTACTAAAATTTTTGAACGTGCTCGCGCTATGGTACATAATGACCAATGGCAACTAGAAATTGTAATCTCTGATGGTATTTGCGAAGACCATGAAACAATACAAAAACTGGTCCGCCGTGCTAGAGAAAACAAAATTATGCTGGTTTTTGTCATCATAGATGGTATTACTTCTAATGAATCCATCTTAGACATGAGCCAAGTGAACTACATTCCAGATCAGTATGGCAATCCGCAATTAAAGATTACCAAATACTTGGACACATTTCCTTTTGAATTTTATGTTGTTGTACACGATATAAGCGAACTACCCGAAATGCTTTCACTGATTTTGCGTCAATACTTTACAGACCTGGCATCCAGC…	AAAAAAAAAAAAACTACTGTAAAAAACTACTGTAAACTATAAATTATTAA
S000004096	ORF3UTR	Verified	YLR106C	MDN1	XII	348805	349005	Huge dynein-related AAA-type ATPase (midasin), forms extended pre-60S particle with the Rix1 complex (Rix1p-Ipi1p-Ipi3p); acts in removal of ribosomal biogenesis factors at successive steps of pre-60S assembly and export from nucleus	348865	349012	2:1.00|1:4.00|1:5.00|1:7.00|1:8.00|1:9.00|7:10.00|1:11.00|1:12.00|1:13.00|1:15.00|1:17.00|1:20.00|2:22.00|1:23.00|4:31.00|3:32.00|1:43.00|1:44.00|1:45.00|2:46.00|1:53.00|1:55.00|3:56.00|3:58.00|2:59.00|1:58.00|1:51.00|1:48.00|1:43.00|1:39.00|1:36.00|1:34.00|1:30.00|1:26.00|1:23.00|2:24.00|1:26.00|2:23.00|3:24.00|1:22.00|1:21.00|1:23.00|2:22.00|2:20.00|1:19.00|7:18.00|1:17.00|1:16.00|1:21.00|1:18.…	59	-	0	1	3	0.280113	AGAAACTAAAACAGACGTTAAGAAACTTGTGGCTGAATCTACTAAAATTTTTGAACGTGCTCGCGCTATGGTACATAATGACCAATGGCAACTAGAAATTGTAATCTCTGATGGTATTTGCGAAGACCATGAAACAATACAAAAACTGGTCCGCCGTGCTAGAGAAAACAAAATTATGCTGGTTTTTGTCATCATAGATGGTATTACTTCTAATGAATCCATCTTAGACATGAGCCAAGTGAACTACATTCCAGATCAGTATGGCAATCCGCAATTAAAGATTACCAAATACTTGGACACATTTCCTTTTGAATTTTATGTTGTTGTACACGATATAAGCGAACTACCCGAAATGCTTTCACTGATTTTGCGTCAATACTTTACAGACCTGGCATCCAG…	AAAAAAAAAAAAAACTACTGTAAAAAACTACTGTAAACTATAAATTATTA		TGTAAACTA		TGTAAACTATA	TGTAAAAAACTA		TGTAAACTA		TGTAAACTATA	TGTAAAAAACTA	S000004096	ORF3UTR	Verified	YLR106C	MDN1	XII	348805	349005	Huge dynein-related AAA-type ATPase (midasin), forms extended pre-60S particle with the Rix1 complex (Rix1p-Ipi1p-Ipi3p); acts in removal of ribosomal biogenesis factors at successive steps of pre-60S assembly and export from nucleus	348864	348962	1:1.00|2:2.00|1:3.00|2:5.00|2:6.00|2:7.00|11:8.00|3:10.00|7:21.00|1:29.00|2:32.00|2:33.00|1:41.00|1:42.00|3:44.00|5:55.00|1:53.00|2:49.00|1:38.00|3:36.00|1:34.00|1:29.00|1:30.00|1:28.00|1:29.00|1:27.00|4:28.00|2:25.00|2:23.00|2:22.00|2:21.00|1:20.00|3:19.00|2:18.00|1:15.00|1:13.00|1:11.00|1:9.00|1:8.00|7:3.00|5:2.00|5:1.00	55	-	0	0	9	-1.52282	GAAACTAAAACAGACGTTAAGAAACTTGTGGCTGAATCTACTAAAATTTTTGAACGTGCTCGCGCTATGGTACATAATGACCAATGGCAACTAGAAATTGTAATCTCTGATGGTATTTGCGAAGACCATGAAACAATACAAAAACTGGTCCGCCGTGCTAGAGAAAACAAAATTATGCTGGTTTTTGTCATCATAGATGGTATTACTTCTAATGAATCCATCTTAGACATGAGCCAAGTGAACTACATTCCAGATCAGTATGGCAATCCGCAATTAAAGATTACCAAATACTTGGACACATTTCCTTTTGAATTTTATGTTGTTGTACACGATATAAGCGAACTACCCGAAATGCTTTCACTGATTTTGCGTCAATACTTTACAGACCTGGCATCCAGC…	AAAAAAAAAAAAACTACTGTAAAAAACTACTGTAAACTATAAATTATTAA
S000004592	ORF3UTR	Verified	YML123C	PHO84	XIII	23836	24036	High-affinity inorganic phosphate (Pi) transporter and low-affinity manganese transporter; regulated by Pho4p and Spt7p; mutation confers resistance to arsenate; exit from the ER during maturation requires Pho86p; cells overexpressing Pho84p accumulate heavy metals but do not develop symptoms of metal toxicity	23903	24276	5:1.00|6:3.00|1:4.00|7:5.00|3:7.00|1:8.00|2:12.00|2:13.00|2:14.00|3:16.00|6:33.00|2:34.00|2:33.00|2:34.00|3:35.00|1:33.00|1:30.00|2:28.00|2:26.00|5:23.00|1:25.00|2:30.00|4:24.00|1:26.00|3:24.00|1:27.00|1:36.00|1:37.00|1:39.00|1:45.00|1:47.00|1:45.00|3:49.00|1:50.00|1:54.00|1:74.00|1:123.00|1:125.00|1:127.00|1:130.00|1:133.00|1:134.00|1:165.00|1:187.00|1:291.00|1:297.00|1:321.00|1:438.00|1:445.00|…	1022	-	0	0	28	-1.54449	ACCGCTTTGTTCTGTGTCATCGGTTTCGCATACCATAAACTTGGTGACCATGGTCTGTTGGCTCTTTACGTCATTTGTCAATTCTTCCAAAACTTCGGTCCAAACACAACCACCTTTATTGTTCCTGGTGAGTGTTTCCCAACTCGTTACAGATCTACTGCTCATGGTATTTCTGCTGCATCTGGTAAGGTCGGTGCCATTATTGCACAAACCGCTTTGGGTACTCTAATCGACCATAACTGTGCTAGAGACGGTAAGCCAACCAACTGTTGGTTACCTCACGTCATGGAAATTTTCGCCTTATTCATGTTGTTGGGTATCTTCACAACCTTGTTGATCCCAGAAACTAAGAGAAAGACTCTAGAAGAAATTAACGAGCTATACCACGATGAAATCGAT…	AAAAGCCTCAAAGATGCACTAAAACTTGTAAACTAGAACAAATAATACAA		TGTAAACTA					TGTAAACTA				S000004592	ORF3UTR	Verified	YML123C	PHO84	XIII	23836	24036	High-affinity inorganic phosphate (Pi) transporter and low-affinity manganese transporter; regulated by Pho4p and Spt7p; mutation confers resistance to arsenate; exit from the ER during maturation requires Pho86p; cells overexpressing Pho84p accumulate heavy metals but do not develop symptoms of metal toxicity	23909	24251	19:1.00|7:16.00|1:26.00|2:29.00|1:31.00|5:34.00|6:33.00|2:30.00|1:27.00|1:21.00|4:13.00|6:14.00|4:9.00|15:6.00|2:10.00|4:13.00|2:14.00|1:37.00|1:39.00|2:55.00|1:69.00|2:95.00|1:98.00|1:100.00|1:514.00|1:552.00|1:674.00|1:682.00|1:687.00|1:745.00|4:751.00|1:757.00|1:761.00|1:759.00|1:758.00|1:751.00|1:745.00|1:741.00|1:730.00|1:709.00|1:678.00|1:671.00|1:634.00|1:516.00|1:509.00|1:502.00|1:500.00|…	761	-	0	0	18	-0.587301	CGCTTTGTTCTGTGTCATCGGTTTCGCATACCATAAACTTGGTGACCATGGTCTGTTGGCTCTTTACGTCATTTGTCAATTCTTCCAAAACTTCGGTCCAAACACAACCACCTTTATTGTTCCTGGTGAGTGTTTCCCAACTCGTTACAGATCTACTGCTCATGGTATTTCTGCTGCATCTGGTAAGGTCGGTGCCATTATTGCACAAACCGCTTTGGGTACTCTAATCGACCATAACTGTGCTAGAGACGGTAAGCCAACCAACTGTTGGTTACCTCACGTCATGGAAATTTTCGCCTTATTCATGTTGTTGGGTATCTTCACAACCTTGTTGATCCCAGAAACTAAGAGAAAGACTCTAGAAGAAATTAACGAGCTATACCACGATGAAATCGATCC…	AAGCCTCAAAGATGCACTAAAACTTGTAAACTAGAACAAATAATACAAAA
S000004212	ORF3UTR	Verified	YLR222C	UTP13	XII	579117	579317	Nucleolar protein, component of the small subunit (SSU) processome containing the U3 snoRNA that is involved in processing of pre-18S rRNA	579217	579289	3:2.00|8:4.00|5:5.00|6:8.00|1:9.00|3:11.00|5:9.00|2:14.00|15:16.00|1:15.00|3:10.00|4:4.00|1:3.00|11:2.00|5:1.00	16	-	0	0	2	0.575358	ATATGAGCAAAGGTGATTGGACAAATGCATTTTTGTTAGCAATGACTTTAGATCACCCAATGAGGTTGTTTAATGTTTTGAAAAGAGCTTTGGGCGAATCAAGGTCTAGACAAGATACCGAAGAGGGCAAAATTGAAGTCATTTTCAATGAAGAATTGGACCAAGCCATCTCTATCCTAAATGATGAACAGTTAATTTTGTTAATGAAACGATGCAGAGATTGGAATACAAATGCAAAAACACATACCATAGCGCAAAGAACAATAAGATGTATTTTGATGCATCATAACATAGCAAAATTGAGTGAGATACCCGGAATGGTAAAGATAGTTGATGCAATAATTCCATACACGCAAAGGCATTTCACAAGGGTTGATAACTTAGTTGAACAAAGTTACA…	GGCAATAGCAACATATTATTTTGTAAACTAGATATATAAAGACAAAATGC		TGTAAACTA					TGTAAACTA				S000004212	ORF3UTR	Verified	YLR222C	UTP13	XII	579117	579317	Nucleolar protein, component of the small subunit (SSU) processome containing the U3 snoRNA that is involved in processing of pre-18S rRNA	579200	579308	24:2.00|4:4.00|2:2.00|3:4.00|7:6.00|2:13.00|6:14.00|2:18.00|1:25.00|3:26.00|8:24.00|1:23.00|1:24.00|2:21.00|3:18.00|1:13.00|1:9.00|1:6.00|4:5.00|9:4.00|24:1.00	26	-	0	0	4	-1.4547	AGCAAAGGTGATTGGACAAATGCATTTTTGTTAGCAATGACTTTAGATCACCCAATGAGGTTGTTTAATGTTTTGAAAAGAGCTTTGGGCGAATCAAGGTCTAGACAAGATACCGAAGAGGGCAAAATTGAAGTCATTTTCAATGAAGAATTGGACCAAGCCATCTCTATCCTAAATGATGAACAGTTAATTTTGTTAATGAAACGATGCAGAGATTGGAATACAAATGCAAAAACACATACCATAGCGCAAAGAACAATAAGATGTATTTTGATGCATCATAACATAGCAAAATTGAGTGAGATACCCGGAATGGTAAAGATAGTTGATGCAATAATTCCATACACGCAAAGGCATTTCACAAGGGTTGATAACTTAGTTGAACAAAGTTACATATTA…	TAGCAACATATTATTTTGTAAACTAGATATATAAAGACAAAATGCATTGA
S000005008	ORF3UTR	Verified	YNL064C	YDJ1	XIV	505667	505867	Type I HSP40 co-chaperone; involved in regulation of HSP90 and HSP70 functions; critical for determining cell size at Start as a function of growth rate; involved in protein translocation across membranes; member of the DnaJ family	505737	506098	2:2.00|11:5.00|1:6.00|1:8.00|1:15.00|1:28.00|1:55.00|2:61.00|3:62.00|1:66.00|1:67.00|1:68.00|2:71.00|1:72.00|2:74.00|1:75.00|2:76.00|1:79.00|1:88.00|2:89.00|2:88.00|2:102.00|1:104.00|1:106.00|1:114.00|1:112.00|2:107.00|1:104.00|1:103.00|1:101.00|7:100.00|1:97.00|1:90.00|1:87.00|1:79.00|1:49.00|1:45.00|1:41.00|1:39.00|1:38.00|2:36.00|4:28.00|1:26.00|1:29.00|2:31.00|1:29.00|1:27.00|2:26.00|4:24.00|…	114	-	0	0	13	0.168574	GATCTATTGACTGCTATCGCTGGTGGTGAATTTGCATTGGAACATGTTTCTGGTGATTGGTTAAAGGTCGGTATTGTTCCAGGTGAAGTTATTGCCCCAGGTATGCGTAAGGTCATCGAAGGTAAAGGTATGCCAATTCCAAAATACGGTGGCTATGGTAATTTAATCATCAAATTTACTATCAAGTTCCCAGAAAACCATTTCACATCAGAAGAAAACTTGAAGAAGTTAGAAGAAATTTTGCCTCCAAGAATTGTCCCAGCCATTCCAAAGAAAGCTACTGTGGACGAATGTGTACTCGCAGACTTTGACCCAGCCAAATACAACAGAACACGGGCCTCCAGGGGTGGTGCAAACTATGATTCCGATGAAGAAGAACAAGGTGGCGAAGGTGTTCAA…	CAAAATACAGTTTTGTAGCTATACATATGTAAAGTAATAATGGTAGAAAA	TGTAGCTA	TGTAAAGTA	TGTAGCTATA		TGTAAAGTAATA	TGTAGCTA	TGTAAAGTA	TGTAGCTATA		TGTAAAGTAATA	S000005008	ORF3UTR	Verified	YNL064C	YDJ1	XIV	505667	505867	Type I HSP40 co-chaperone; involved in regulation of HSP90 and HSP70 functions; critical for determining cell size at Start as a function of growth rate; involved in protein translocation across membranes; member of the DnaJ family	505726	506012	11:1.00|8:2.00|1:3.00|1:5.00|4:6.00|1:8.00|1:18.00|1:35.00|2:107.00|1:109.00|3:112.00|1:121.00|1:124.00|1:125.00|2:140.00|4:141.00|1:145.00|1:146.00|1:147.00|1:157.00|2:158.00|1:156.00|1:153.00|4:158.00|1:145.00|1:140.00|1:119.00|3:121.00|1:129.00|3:128.00|3:116.00|1:115.00|1:107.00|1:108.00|1:101.00|1:82.00|2:48.00|2:46.00|2:43.00|1:42.00|1:27.00|2:26.00|2:24.00|1:23.00|4:25.00|2:24.00|1:23.00|1…	158	-	0	0	23	-0.949313	TTGACTGCTATCGCTGGTGGTGAATTTGCATTGGAACATGTTTCTGGTGATTGGTTAAAGGTCGGTATTGTTCCAGGTGAAGTTATTGCCCCAGGTATGCGTAAGGTCATCGAAGGTAAAGGTATGCCAATTCCAAAATACGGTGGCTATGGTAATTTAATCATCAAATTTACTATCAAGTTCCCAGAAAACCATTTCACATCAGAAGAAAACTTGAAGAAGTTAGAAGAAATTTTGCCTCCAAGAATTGTCCCAGCCATTCCAAAGAAAGCTACTGTGGACGAATGTGTACTCGCAGACTTTGACCCAGCCAAATACAACAGAACACGGGCCTCCAGGGGTGGTGCAAACTATGATTCCGATGAAGAAGAACAAGGTGGCGAAGGTGTTCAATGTGCA…	ACAGTTTTGTAGCTATACATATGTAAAGTAATAATGGTAGAAAATGCAGT
S000004921	ORF3UTR	Verified	YMR305C	SCW10	XIII	878862	879062	Cell wall protein with similarity to glucanases; may play a role in conjugation during mating based on mutant phenotype and its regulation by Ste12p	878886	878952	15:2.00|3:3.00|8:5.00|3:7.00|4:9.00|5:16.00|8:17.00|4:13.00|7:12.00|1:11.00|3:8.00|3:7.00|2:3.00|1:1.00	17	-	0	0	1	-0.260821	TTGCTGTTATAAATAACCCTGACCTGTGTAATTATTCTGACTATATGGCTGTCAACGCCCATGCATACTTCGATGAAAATACTGCGGCCCAAGATGCAGGACCATGGGTACTAGAACAAATCGAAAGGGTTTACACTGCTTGTGGTGGGAAAAAGGACGTCGTTATTACCGAAACTGGTTGGCCATCTAAGGGTGATACTTACGGCGAAGCTGTCCCATCTAAAGCAAACCAAGAAGCCGCCATTTCTTCTATCAAAAGCTCCTGCGGCTCTTCAGCTTACTTATTTACCGCCTTCAATGATCTATGGAAAGATGATGGGCAATACGGTGTTGAAAAATACTGGGGTATTCTATCAAGTGATTAAACCACTGAAACTTCATTTACTTTATGATCATTCT…	ACGTTATTGTTTACTTATGTGTTTTGTGTAAAGTATATATTCTATACTCA		TGTAAAGTA		TGTAAAGTATA			TGTAAAGTA	TGTTTACTTA	TGTTTTGTGTA		S000004921	ORF3UTR	Verified	YMR305C	SCW10	XIII	878862	879062	Cell wall protein with similarity to glucanases; may play a role in conjugation during mating based on mutant phenotype and its regulation by Ste12p	878869	878998	6:1.00|6:4.00|5:6.00|5:9.00|9:11.00|2:12.00|1:14.00|1:10.00|1:11.00|2:12.00|1:16.00|1:20.00|1:21.00|2:24.00|3:22.00|4:26.00|5:30.00|2:32.00|7:34.00|4:35.00|1:30.00|3:31.00|3:26.00|2:25.00|2:24.00|3:19.00|2:18.00|1:11.00|2:10.00|4:8.00|1:6.00|1:5.00|22:3.00|15:2.00	35	-	0	0	2	-1.27795	ACCTTCATTGCTGTTATAAATAACCCTGACCTGTGTAATTATTCTGACTATATGGCTGTCAACGCCCATGCATACTTCGATGAAAATACTGCGGCCCAAGATGCAGGACCATGGGTACTAGAACAAATCGAAAGGGTTTACACTGCTTGTGGTGGGAAAAAGGACGTCGTTATTACCGAAACTGGTTGGCCATCTAAGGGTGATACTTACGGCGAAGCTGTCCCATCTAAAGCAAACCAAGAAGCCGCCATTTCTTCTATCAAAAGCTCCTGCGGCTCTTCAGCTTACTTATTTACCGCCTTCAATGATCTATGGAAAGATGATGGGCAATACGGTGTTGAAAAATACTGGGGTATTCTATCAAGTGATTAAACCACTGAAACTTCATTTACTTTATGA…	TCTTATCACGTTATTGTTTACTTATGTGTTTTGTGTAAAGTATATATTCT
S000004842	ORF3UTR	Verified	YMR229C	RRP5	XIII	725733	725933	RNA binding protein with preference for single stranded tracts of U's involved in synthesis of both 18S and 5.8S rRNAs; component of both the ribosomal small subunit (SSU) processosome and the 90S preribosome	725824	726007	8:1.00|9:4.00|1:6.00|7:16.00|1:20.00|6:19.00|1:18.00|1:19.00|1:20.00|2:19.00|3:22.00|1:26.00|1:29.00|2:37.00|1:51.00|2:52.00|1:56.00|1:63.00|1:85.00|1:87.00|1:89.00|3:92.00|1:107.00|1:108.00|4:152.00|3:151.00|2:149.00|1:147.00|1:146.00|2:145.00|1:151.00|1:150.00|1:149.00|3:151.00|1:150.00|1:147.00|1:104.00|1:93.00|1:72.00|1:66.00|1:64.00|1:37.00|1:36.00|1:32.00|1:29.00|1:25.00|5:24.00|1:21.00|6:5…	152	-	0	0	12	-1.66626	AAGTTTCTATCTGGGTATCGTGGGGTGATTTTTTGATCAGCCACAATGAAGAGCAAGAGGCACGTACTATTTTAGGTAATGCTTTGAAGGCCCTACCAAAGCGTAATCATATCGAGGTTGTCCGCAAGTTTGCTCAATTAGAATTTGCAAAGGGTGACCCAGAAAGGGGTCGGTCATTATTCGAAGGTTTGGTTGCTGATGCGCCAAAGAGAATTGACCTGTGGAACGTTTACGTAGACCAGGAAGTGAAGGCAAAAGATAAGAAGAAGGTGGAAGATTTATTTGAGAGAATAATAACCAAAAAAATAACAAGGAAGCAGGCTAAGTTTTTCTTTAATAAATGGTTACAATTTGAGGAATCTGAAGGTGACGAAAAGACCATTGAATACGTTAAAGCTA…	TAATATAAATGGCTAAGTTTGTAAAGTATATTTGTAAAGTACATAGAATG		TGTAAAGTA		TGTAAAGTATA			TGTAAAGTA		TGTAAAGTATA		S000004842	ORF3UTR	Verified	YMR229C	RRP5	XIII	725733	725933	RNA binding protein with preference for single stranded tracts of U's involved in synthesis of both 18S and 5.8S rRNAs; component of both the ribosomal small subunit (SSU) processosome and the 90S preribosome	725796	726094	32:1.00|8:8.00|5:10.00|1:7.00|7:8.00|8:12.00|3:16.00|4:17.00|1:24.00|1:26.00|1:94.00|1:93.00|2:119.00|1:120.00|1:123.00|1:134.00|1:175.00|1:176.00|1:185.00|1:188.00|2:190.00|1:244.00|1:243.00|1:377.00|2:384.00|1:386.00|1:385.00|4:391.00|1:390.00|1:388.00|1:385.00|1:384.00|3:380.00|2:379.00|1:377.00|1:373.00|1:351.00|1:235.00|1:205.00|1:136.00|1:133.00|1:109.00|1:49.00|2:50.00|1:48.00|2:45.00|3:46…	391	-	0	0	39	0.0483552	CGAGAAAGTTTCTATCTGGGTATCGTGGGGTGATTTTTTGATCAGCCACAATGAAGAGCAAGAGGCACGTACTATTTTAGGTAATGCTTTGAAGGCCCTACCAAAGCGTAATCATATCGAGGTTGTCCGCAAGTTTGCTCAATTAGAATTTGCAAAGGGTGACCCAGAAAGGGGTCGGTCATTATTCGAAGGTTTGGTTGCTGATGCGCCAAAGAGAATTGACCTGTGGAACGTTTACGTAGACCAGGAAGTGAAGGCAAAAGATAAGAAGAAGGTGGAAGATTTATTTGAGAGAATAATAACCAAAAAAATAACAAGGAAGCAGGCTAAGTTTTTCTTTAATAAATGGTTACAATTTGAGGAATCTGAAGGTGACGAAAAGACCATTGAATACGTTAA…	TAAAGTAATATAAATGGCTAAGTTTGTAAAGTATATTTGTAAAGTACATA
S000003645	ORF3UTR	Verified	YJL109C	UTP10	X	211799	211999	Nucleolar protein, component of the small subunit (SSU) processome containing the U3 snoRNA that is involved in processing of pre-18S rRNA; mutant has increased aneuploidy tolerance	211924	212041	13:1.00|1:3.00|13:4.00|3:5.00|1:10.00|1:12.00|1:13.00|5:15.00|2:20.00|3:21.00|9:24.00|1:25.00|5:22.00|1:21.00|1:19.00|1:18.00|3:19.00|1:15.00|4:12.00|3:10.00|1:11.00|1:10.00|2:9.00|1:8.00|1:5.00|8:4.00|12:3.00|9:2.00|11:1.00	25	-	0	0	2	0.603279	GACATGGAAAACGTTAATTTAAGACGTTTGGTAATCAACTCTCTAACCTCTTCGCTAAAGTTTGATAGAGACGAATACTGGAAATCAACTTCCAGATTCGAGTTAATTTCTGTATCCTTGGTCAATCAACTATCTAATATAGAAAACTCTATTGGGAAGTACCTGGTCAAGGCAATTGGCGCTCTGGCTTCTAACAATAGTGGCGTTGATGAGCATAACCAAATTTTGAATAAACTAATCGTTGAACACATGAAAGCTTCCTGTTCCTCCAATGAAAAATTATGGGCTATTAGAGCCATGAAGTTGATATACTCAAAGATAGGTGAAAGTTGGTTAGTTCTATTGCCACAGCTCGTTCCCGTCATCGCTGAGTTATTGGAAGATGATGATGAAGAGATC…	AGAAAAAAAAGGTGAAGTATTATGTAAATTTTTGTAAAGTAAAACACTAT		TGTAAAGTA					TGTAAAGTA				S000003645	ORF3UTR	Verified	YJL109C	UTP10	X	211799	211999	Nucleolar protein, component of the small subunit (SSU) processome containing the U3 snoRNA that is involved in processing of pre-18S rRNA; mutant has increased aneuploidy tolerance	211942	212016	14:1.00|1:3.00|3:8.00|1:9.00|1:10.00|2:12.00|1:13.00|2:19.00|4:21.00|5:22.00|5:20.00|1:18.00|2:17.00|4:16.00|9:13.00|5:11.00|3:9.00|1:10.00|1:9.00|3:8.00|1:7.00|6:1.00	22	-	0	0	2	0.835503	ATGGAAAACGTTAATTTAAGACGTTTGGTAATCAACTCTCTAACCTCTTCGCTAAAGTTTGATAGAGACGAATACTGGAAATCAACTTCCAGATTCGAGTTAATTTCTGTATCCTTGGTCAATCAACTATCTAATATAGAAAACTCTATTGGGAAGTACCTGGTCAAGGCAATTGGCGCTCTGGCTTCTAACAATAGTGGCGTTGATGAGCATAACCAAATTTTGAATAAACTAATCGTTGAACACATGAAAGCTTCCTGTTCCTCCAATGAAAAATTATGGGCTATTAGAGCCATGAAGTTGATATACTCAAAGATAGGTGAAAGTTGGTTAGTTCTATTGCCACAGCTCGTTCCCGTCATCGCTGAGTTATTGGAAGATGATGATGAAGAGATCGAA…	AAAAAAAGGTGAAGTATTATGTAAATTTTTGTAAAGTAAAACACTATGCT
S000001013	ORF	Verified	YHL021C	AIM17	VIII	64462	65859	Putative protein of unknown function; the authentic, non-tagged protein is detected in highly purified mitochondria in high-throughput studies; null mutant displays reduced frequency of mitochondrial genome loss	64787	65058	5:1.00|5:2.00|6:4.00|5:3.00|1:5.00|8:6.00|1:5.00|19:9.00|1:5.00|5:6.00|2:4.00|8:1.00|3:3.00|4:4.00|16:5.00|8:6.00|4:5.00|11:4.00|3:2.00|4:1.00|3:2.00|1:3.00|1:9.00|8:10.00|1:11.00|1:12.00|1:13.00|16:15.00|2:14.00|4:15.00|8:17.00|3:15.00|1:14.00|1:9.00|6:8.00|1:9.00|1:10.00|2:9.00|1:8.00|11:11.00|6:12.00|1:13.00|4:12.00|2:10.00|3:9.00|1:11.00|8:8.00|5:6.00|1:5.00|3:4.00|12:5.00|6:4.00|10:3.00|18:1…	17	-	0	1	2	-1.08881	AAGAATCCAGATATAGACCCCAGTTATGGAATAAGCGCATCCTGAAAGATAACGTCAAGGACTTACTTTCTGTGAGCTACAACGAGTTTATTGATCCTAAGGATGACTCCAAGCTTTTCCAAACGCTGGTCAACCTACAAAAGTTTGGTATCGCTTTCATTTCCGGTACTCCTTCATCCTCCTCTGAAGGCCTTACCATACAAAAGATCTGTGAAAGGATCGGACCCATAAGATCGACTGTACATGGTGAAGGTACATTTGACGTGAATGCATCCCAAGCGACAAGTGTTAATGCCCATTATGCCAATAAAGACTTGCCGCTACATACGGATTTACCATTTTTAGAAAATGTGCCAGGTTTCCAGATTCTACAATCTCTACCTGCTACAGAAGGGGAAG…	GGCTTATGAGGCTTTACAAATTGTTCCTGTAAATTATATATATGAAAACG		TGTAAATTA		TGTAAATTATA			TGTAAATTA	TGTTCCTGTA	TGTAAATTATA		S000001013	ORF	Verified	YHL021C	AIM17	VIII	64462	65859	Putative protein of unknown function; the authentic, non-tagged protein is detected in highly purified mitochondria in high-throughput studies; null mutant displays reduced frequency of mitochondrial genome loss	64908	65104	1:1.00|1:3.00|6:7.00|2:8.00|1:10.00|1:11.00|4:13.00|8:15.00|2:23.00|2:26.00|2:29.00|6:30.00|2:31.00|1:32.00|3:33.00|4:37.00|1:36.00|1:33.00|4:17.00|1:18.00|1:21.00|3:20.00|3:19.00|6:16.00|16:17.00|1:16.00|1:17.00|1:19.00|2:18.00|1:19.00|2:15.00|3:16.00|1:14.00|4:13.00|1:12.00|5:9.00|1:8.00|7:10.00|2:9.00|8:10.00|4:11.00|3:12.00|4:11.00|3:8.00|15:6.00|9:5.00|8:4.00|8:3.00|21:1.00	37	-	0	1	1	1.96781	AAACAAGAATCCAGATATAGACCCCAGTTATGGAATAAGCGCATCCTGAAAGATAACGTCAAGGACTTACTTTCTGTGAGCTACAACGAGTTTATTGATCCTAAGGATGACTCCAAGCTTTTCCAAACGCTGGTCAACCTACAAAAGTTTGGTATCGCTTTCATTTCCGGTACTCCTTCATCCTCCTCTGAAGGCCTTACCATACAAAAGATCTGTGAAAGGATCGGACCCATAAGATCGACTGTACATGGTGAAGGTACATTTGACGTGAATGCATCCCAAGCGACAAGTGTTAATGCCCATTATGCCAATAAAGACTTGCCGCTACATACGGATTTACCATTTTTAGAAAATGTGCCAGGTTTCCAGATTCTACAATCTCTACCTGCTACAGAAGGG…	TTGAGGCTTATGAGGCTTTACAAATTGTTCCTGTAAATTATATATATGAA
S000003547	ORF3UTR	Verified	YJL010C	NOP9	X	417361	417561	Essential subunit of U3-containing 90S preribosome involved in production of 18S rRNA and assembly of small ribosomal subunit; also part of pre-40S ribosome and required for its export into cytoplasm; binds RNA and contains pumilio domain	417515	417646	4:1.00|2:6.00|3:7.00|2:9.00|1:12.00|5:14.00|1:16.00|11:18.00|4:16.00|3:15.00|4:16.00|1:15.00|4:14.00|4:13.00|3:12.00|1:11.00|2:8.00|3:6.00|2:7.00|3:8.00|1:6.00|6:4.00|3:3.00|9:4.00|10:3.00|3:4.00|11:3.00|13:2.00|13:1.00	18	-	0	0	1	-1.52366	ATGTTGGCTCTGCCTGAGGAAAGGTTGATACAAATGTGTTACCATGGAGTATTTTCGCATGTTGTTGAGCACGTACTACAAACTACTAGGGTGGACATAATTAAGAGAAAAATGCTATTGAACATACTGTCTAAAGAGTCTGTAAATTTGGCATGCAATGTATATGGCTCTCATATAATGGACAAATTGTGGGAATTTACGGCAAAATTAACATTATATAAGGAGCGTATTGCTAGAGCATTAGTTTTAGAAACTGAGAAGGTGAAGAATAGTATTTATGGCAGGCAAGTGTGGAAGAATTGGAAACTGGAATTATATGTTAGAAAAATGTGGGATTGGAAAAAACTAATTAAGGAGCAAGAATTTGAAATATTTCCAAATTCTAAACCGCTACAGCCA…	AATTGGATAATATGTTACTACTGTACTGATGTAAATTATAGAATTATGCA		TGTAAATTA		TGTAAATTATA	TGTACTGATGTA	TGTTACTA	TGTAAATTA		TGTAAATTATA	TGTACTGATGTA	S000003547	ORF3UTR	Verified	YJL010C	NOP9	X	417361	417561	Essential subunit of U3-containing 90S preribosome involved in production of 18S rRNA and assembly of small ribosomal subunit; also part of pre-40S ribosome and required for its export into cytoplasm; binds RNA and contains pumilio domain	417515	417612	4:4.00|1:7.00|4:9.00|2:10.00|1:13.00|5:14.00|1:15.00|2:16.00|2:17.00|3:16.00|5:18.00|8:17.00|2:14.00|1:13.00|10:11.00|4:8.00|2:7.00|6:6.00|1:5.00|2:4.00|5:3.00|17:1.00|7:2.00|3:1.00	18	-	0	0	1	2.18416	CAGCATGTTGGCTCTGCCTGAGGAAAGGTTGATACAAATGTGTTACCATGGAGTATTTTCGCATGTTGTTGAGCACGTACTACAAACTACTAGGGTGGACATAATTAAGAGAAAAATGCTATTGAACATACTGTCTAAAGAGTCTGTAAATTTGGCATGCAATGTATATGGCTCTCATATAATGGACAAATTGTGGGAATTTACGGCAAAATTAACATTATATAAGGAGCGTATTGCTAGAGCATTAGTTTTAGAAACTGAGAAGGTGAAGAATAGTATTTATGGCAGGCAAGTGTGGAAGAATTGGAAACTGGAATTATATGTTAGAAAAATGTGGGATTGGAAAAAACTAATTAAGGAGCAAGAATTTGAAATATTTCCAAATTCTAAACCGCTACA…	AGATAATTGGATAATATGTTACTACTGTACTGATGTAAATTATAGAATTA
S000002467	ORF3UTR	Verified	YDR060W	MAK21	IV	573727	573927	Constituent of 66S pre-ribosomal particles, required for large (60S) ribosomal subunit biogenesis; involved in nuclear export of pre-ribosomes; required for maintenance of dsRNA virus; homolog of human CAATT-binding protein	573655	573826	6:1.00|8:2.00|12:3.00|20:4.00|6:3.00|8:2.00|5:1.00|4:2.00|1:3.00|2:6.00|5:5.00|2:11.00|1:12.00|1:14.00|2:16.00|3:21.00|2:22.00|1:28.00|1:29.00|2:31.00|1:32.00|6:33.00|2:34.00|5:35.00|3:36.00|2:44.00|3:45.00|1:48.00|1:47.00|2:45.00|2:43.00|2:45.00|1:46.00|1:41.00|1:46.00|2:48.00|2:43.00|1:38.00|2:39.00|2:41.00|1:36.00|1:35.00|1:33.00|1:31.00|1:30.00|1:31.00|1:32.00|5:33.00|1:31.00|2:30.00|2:28.00|…	48	+	0	0	3	0.824386	TCGATAGTGATGACGAAATGGATGAAAATGAAATTTGGAGTGCTTTGGTTAAATCGAGACCAGATGTTGAAGATGATAGCGACGACAGTGAACTTGACTTCGCTGAAGATGATTTCAGCGATTCAACTAGTGACGATGAACCTAAGCTGGACGCAATTGATGATGAAGATGCTAAAAGTGAAGGCAGCCAAGAAAGCGATCAAGAAGAAGGCCTCGATGAGGATATTTTTTACAGTTTCGATGGAGAACAAGACAATAGTGATAAAAAACGTTCCTTCGCTGAAAGTAGTGAAGAGGACGAGAGCAGCGAAGAAGAAAAAGAAGAAGAAGAAAATAAAGAGGTATCCGCAAAAAGAGCAAAGAAGAAGCAGAGAAAGAATATGCTCAAAAGTCTACCGG…	CACTTCGGTGTTGTAAATTAAATAAGGAAAACAGAATTTTGTACAATAAA		TGTAAATTA					TGTAAATTA			TGTTGTAAATTA	S000002467	ORF3UTR	Verified	YDR060W	MAK21	IV	573727	573927	Constituent of 66S pre-ribosomal particles, required for large (60S) ribosomal subunit biogenesis; involved in nuclear export of pre-ribosomes; required for maintenance of dsRNA virus; homolog of human CAATT-binding protein	573720	573839	1:2.00|4:3.00|13:4.00|1:6.00|1:8.00|1:14.00|1:22.00|1:27.00|1:32.00|1:34.00|1:36.00|1:37.00|1:40.00|8:41.00|8:44.00|1:47.00|1:49.00|3:50.00|1:58.00|4:59.00|6:65.00|2:62.00|2:50.00|1:48.00|1:46.00|1:42.00|3:37.00|1:35.00|1:34.00|2:33.00|9:23.00|3:22.00|1:20.00|2:19.00|1:12.00|1:11.00|1:9.00|3:8.00|1:7.00|1:6.00|18:5.00|1:4.00|4:2.00	65	+	0	0	9	-1.24826	GATAGTGATGACGAAATGGATGAAAATGAAATTTGGAGTGCTTTGGTTAAATCGAGACCAGATGTTGAAGATGATAGCGACGACAGTGAACTTGACTTCGCTGAAGATGATTTCAGCGATTCAACTAGTGACGATGAACCTAAGCTGGACGCAATTGATGATGAAGATGCTAAAAGTGAAGGCAGCCAAGAAAGCGATCAAGAAGAAGGCCTCGATGAGGATATTTTTTACAGTTTCGATGGAGAACAAGACAATAGTGATAAAAAACGTTCCTTCGCTGAAAGTAGTGAAGAGGACGAGAGCAGCGAAGAAGAAAAAGAAGAAGAAGAAAATAAAGAGGTATCCGCAAAAAGAGCAAAGAAGAAGCAGAGAAAGAATATGCTCAAAAGTCTACCGGTA…	CTTCGGTGTTGTAAATTAAATAAGGAAAACAGAATTTTGTACAATAAAAA
S000005836	ORF3UTR	Dubious	YOR309C		XV	896497	896697	Dubious open reading frame unlikely to encode a protein, based on available experimental and comparative sequence data; partially overlaps the verified gene NOP58	896662	896765	2:1.00|1:2.00|2:6.00|3:7.00|1:8.00|1:12.00|1:14.00|2:20.00|1:23.00|2:27.00|1:50.00|1:86.00|1:90.00|1:141.00|1:150.00|1:153.00|1:155.00|1:156.00|1:155.00|1:173.00|1:176.00|3:179.00|2:187.00|1:188.00|2:186.00|1:184.00|1:175.00|1:179.00|3:177.00|1:180.00|1:175.00|1:169.00|1:157.00|1:136.00|1:128.00|1:91.00|2:87.00|1:84.00|1:76.00|2:60.00|2:58.00|1:56.00|1:40.00|1:42.00|1:33.00|4:32.00|2:31.00|1:30.0…	188	-	0	0	2	-0.0265972	ATCAAGAGCCAAAGTAGAAAATAGATTATCCCAATTAGAAGGTAGAGATTTAAGAACTACTCCAAAGGTTGTTCGTGAGGCTAAGAAGGTGGAAATGACTGAAGCTAGGGCCTACAATGCAGATGCTGATACCGCAAAGGCTGCTTCTGATTCTGAATCCGATTCTGATGATGAAGAGGAAGAAAAGAAAGAAAAGAAAGAAAAGAAGAGAAAGAGAGACGATGATGAAGATTCCAAGGATTCTAAAAAAGCTAAGAAGGAAAAGAAGGACAAGAAGGAAAAGAAGGAAAAGAAGGAAAAGAAGGAGAAGAAAGAGAAGAAAGAGAAGAAGGAAAAGAAGTCCAAGAAAGAGAAGAAAGAGAAGAAATAAGGATGCATTTTACATTTTAATAATTAGTG…	TATTTTATTCCATAATCTGTAAATTAGTGCTGTACGCCCATATTGAATTG		TGTAAATTA			TGTACGCCCATA		TGTAAATTA			TGTACGCCCATA	S000005837	ORF3UTR	Verified	YOR310C	NOP58	XV	896624	896824	Protein involved in pre-rRNA processing, 18S rRNA synthesis, and snoRNA synthesis; component of the small subunit processome complex, which is required for processing of pre-18S rRNA	896591	896811	2:6.00|3:8.00|15:9.00|14:8.00|2:7.00|1:2.00|7:3.00|4:5.00|20:3.00|1:4.00|1:5.00|1:4.00|3:8.00|1:19.00|2:21.00|3:22.00|1:26.00|1:27.00|1:29.00|1:37.00|1:38.00|2:46.00|1:77.00|1:121.00|1:124.00|1:304.00|1:311.00|3:312.00|1:314.00|2:343.00|1:345.00|1:343.00|1:345.00|1:351.00|3:349.00|2:346.00|1:343.00|1:344.00|3:339.00|2:338.00|1:334.00|1:311.00|1:249.00|1:212.00|1:109.00|2:110.00|1:108.00|1:104.00|…	351	-	0	0	10	-0.200083	CAAGAGCCAAAGTAGAAAATAGATTATCCCAATTAGAAGGTAGAGATTTAAGAACTACTCCAAAGGTTGTTCGTGAGGCTAAGAAGGTGGAAATGACTGAAGCTAGGGCCTACAATGCAGATGCTGATACCGCAAAGGCTGCTTCTGATTCTGAATCCGATTCTGATGATGAAGAGGAAGAAAAGAAAGAAAAGAAAGAAAAGAAGAGAAAGAGAGACGATGATGAAGATTCCAAGGATTCTAAAAAAGCTAAGAAGGAAAAGAAGGACAAGAAGGAAAAGAAGGAAAAGAAGGAAAAGAAGGAGAAGAAAGAGAAGAAAGAGAAGAAGGAAAAGAAGTCCAAGAAAGAGAAGAAAGAGAAGAAATAAGGATGCATTTTACATTTTAATAATTAGTGAC…	TTTTATTCCATAATCTGTAAATTAGTGCTGTACGCCCATATTGAATTGAA
S000002807	ORF	Verified	YDR399W	HPT1	IV	1270068	1270733	Dimeric hypoxanthine-guanine phosphoribosyltransferase, catalyzes the transfer of the phosphoribosyl portion of 5-phosphoribosyl-alpha-1-pyrophosphate to a purine base (either guanine or hypoxanthine) to form pyrophosphate and a purine nucleotide (either guanosine monophosphate or inosine monophosphate); mutations in the human homolog HPRT1 can cause Lesch-Nyhan syndrome and Kelley-Seegmiller syn…	1270326	1270412	1:4.00|2:7.00|2:13.00|23:15.00|1:18.00|6:19.00|3:20.00|3:19.00|2:21.00|3:18.00|1:14.00|2:11.00|2:8.00|6:6.00|17:4.00|7:3.00|6:2.00	21	+	0	1	4	0.0223632	TGAGCTGCTATAGAATTTTCTATTTAAACATGTTTGATAAGCCCAATTTCCGTTAGATTTTGTTCCCCCTTCGCAGTTTGGTTTGCCGTAACTTTTTTATTTTAGTCTCCATCTAGCTGGAGTAATACGATGTAGTGCCTTGTAATCTTTCTTATTTTTATATTACCGTTCGTGTTCATTATATCCATTACGTTCCCATAATGTCGGCAAACGATAAGCAATACATCTCGTACAACAACGTACATCAACTATGTCAAGTATCCGCTGAGAGAATTAAGAATTTCAAGCCGGACTTAATCATTGCCATTGGTGGTGGTGGTTTCATTCCTGCTAGGATCCTACGTACGTTCCTAAAGGAGCCCGGCGTGCCAACCATCAGAATTTTTGCTATTATTTTGT…	TGATTACGAGCAATGTAAATTAGATCTAGTCGGCAAGAACGTTCTTATCG		TGTAAATTA					TGTAAATTA				S000002807	ORF	Verified	YDR399W	HPT1	IV	1270068	1270733	Dimeric hypoxanthine-guanine phosphoribosyltransferase, catalyzes the transfer of the phosphoribosyl portion of 5-phosphoribosyl-alpha-1-pyrophosphate to a purine base (either guanine or hypoxanthine) to form pyrophosphate and a purine nucleotide (either guanosine monophosphate or inosine monophosphate); mutations in the human homolog HPRT1 can cause Lesch-Nyhan syndrome and Kelley-Seegmiller syn…	1270320	1270404	4:1.00|2:2.00|3:5.00|2:11.00|3:12.00|1:14.00|1:15.00|8:22.00|4:23.00|1:30.00|5:33.00|2:39.00|3:40.00|7:41.00|3:40.00|1:37.00|2:22.00|3:19.00|2:15.00|5:9.00|1:7.00|7:4.00|4:3.00|6:2.00|5:1.00	41	+	0	1	2	-1.332	AGCGATGAGCTGCTATAGAATTTTCTATTTAAACATGTTTGATAAGCCCAATTTCCGTTAGATTTTGTTCCCCCTTCGCAGTTTGGTTTGCCGTAACTTTTTTATTTTAGTCTCCATCTAGCTGGAGTAATACGATGTAGTGCCTTGTAATCTTTCTTATTTTTATATTACCGTTCGTGTTCATTATATCCATTACGTTCCCATAATGTCGGCAAACGATAAGCAATACATCTCGTACAACAACGTACATCAACTATGTCAAGTATCCGCTGAGAGAATTAAGAATTTCAAGCCGGACTTAATCATTGCCATTGGTGGTGGTGGTTTCATTCCTGCTAGGATCCTACGTACGTTCCTAAAGGAGCCCGGCGTGCCAACCATCAGAATTTTTGCTATTAT…	TGGATTGATTACGAGCAATGTAAATTAGATCTAGTCGGCAAGAACGTTCT
S000000325	ORF3UTR	Verified	YBR121C	GRS1	II	481163	481363	Cytoplasmic and mitochondrial glycyl-tRNA synthase that ligates glycine to the cognate anticodon bearing tRNA; transcription termination factor that may interact with the 3'-end of pre-mRNA to promote 3'-end formation	481242	481520	8:1.00|3:2.00|1:4.00|3:6.00|6:9.00|2:11.00|1:19.00|2:21.00|2:23.00|2:26.00|1:33.00|1:35.00|1:44.00|1:45.00|1:46.00|1:73.00|1:75.00|1:77.00|1:78.00|1:84.00|1:87.00|2:95.00|1:101.00|1:100.00|1:103.00|1:104.00|1:105.00|1:104.00|1:107.00|1:105.00|1:107.00|1:104.00|1:103.00|1:106.00|2:123.00|1:119.00|1:117.00|3:130.00|1:127.00|1:129.00|1:132.00|5:136.00|2:138.00|2:139.00|1:145.00|1:139.00|1:131.00|1:1…	145	-	0	0	21	-1.15363	TACTCCGTTTTTGAGCACTCTTTCTGGAACAGACCAGAAGACAATGCCAGAAGTGTTCTTTCCTTCCCACCTTTGGTTGCTCCAACAAAGGTTCTTTTAGTTCCTTTATCTAACCACAAAGATTTAGTTCCTGTTACTACTGAAGTCGCCAAAATCTTAAGAAAGTCTCAAATCCCATTTAAGATTGATGATTCTGGAGTTTCCATTGGTAAAAGATATGCCCGTAATGACGAATTAGGTACTCCATTCGGTGTCACCATTGACTTTGAATCTGCCAAAGACCATTCTGTCACTTTGAGAGAAAGAGATTCCACCAAGCAAGTTAGAGGTTCCGTCGAAAATGTCATCAAGGCTATCCGCGATATCACTTACAATGGTGCTTCTTGGGAAGAAGGTACC…	TATATCGCCAAACATGTAAATTAAAAAAAGAAGCGAGAAGTATATACATG		TGTAAATTA					TGTAAATTA				S000000325	ORF3UTR	Verified	YBR121C	GRS1	II	481163	481363	Cytoplasmic and mitochondrial glycyl-tRNA synthase that ligates glycine to the cognate anticodon bearing tRNA; transcription termination factor that may interact with the 3'-end of pre-mRNA to promote 3'-end formation	481219	481445	6:1.00|1:3.00|2:4.00|3:7.00|8:8.00|5:9.00|1:10.00|4:12.00|1:15.00|6:19.00|1:21.00|2:22.00|3:26.00|2:27.00|1:32.00|3:37.00|1:43.00|1:44.00|1:47.00|1:48.00|1:50.00|1:53.00|3:63.00|1:126.00|1:129.00|2:133.00|1:151.00|1:156.00|2:160.00|1:158.00|1:160.00|2:165.00|1:171.00|1:166.00|1:164.00|1:169.00|1:170.00|1:168.00|2:167.00|1:175.00|1:179.00|1:169.00|1:167.00|1:177.00|3:175.00|2:174.00|1:175.00|2:176…	179	-	0	0	21	-0.992067	TTTGAGCACTCTTTCTGGAACAGACCAGAAGACAATGCCAGAAGTGTTCTTTCCTTCCCACCTTTGGTTGCTCCAACAAAGGTTCTTTTAGTTCCTTTATCTAACCACAAAGATTTAGTTCCTGTTACTACTGAAGTCGCCAAAATCTTAAGAAAGTCTCAAATCCCATTTAAGATTGATGATTCTGGAGTTTCCATTGGTAAAAGATATGCCCGTAATGACGAATTAGGTACTCCATTCGGTGTCACCATTGACTTTGAATCTGCCAAAGACCATTCTGTCACTTTGAGAGAAAGAGATTCCACCAAGCAAGTTAGAGGTTCCGTCGAAAATGTCATCAAGGCTATCCGCGATATCACTTACAATGGTGCTTCTTGGGAAGAAGGTACCAAGGATTTG…	AAACATGTAAATTAAAAAAAGAAGCGAGAAGTATATACATGTGTGTATGA
S000002360	ORF3UTR	Verified	YDL201W	TRM8	IV	100422	100622	Noncatalytic subunit of a tRNA methyltransferase complex; Trm8p and Trm82p comprise an enzyme that catalyzes a methyl-transfer from S-adenosyl-l-methionine to the N(7) atom of guanine at position 46 in tRNA; Trm8 lacks catalytic activity if not bound to Trm82p	100322	100512	9:2.00|6:3.00|1:17.00|10:18.00|20:21.00|6:19.00|3:20.00|1:22.00|2:24.00|3:25.00|1:13.00|3:12.00|7:13.00|1:10.00|3:11.00|1:12.00|3:14.00|1:15.00|1:23.00|2:25.00|2:27.00|1:28.00|3:40.00|1:42.00|1:53.00|1:54.00|1:71.00|1:73.00|3:72.00|1:79.00|1:81.00|1:82.00|1:86.00|1:88.00|1:96.00|1:98.00|2:103.00|3:99.00|1:101.00|1:105.00|2:108.00|1:106.00|3:101.00|1:100.00|1:99.00|3:67.00|2:66.00|1:59.00|1:58.00|…	108	+	0	0	2	-0.669442	GGAAATTCGTGTGCAGGTTACAAATTACGTGGAGGATAGAATTATTGCCTTAAGGAACAATACAGCTTCAAAACATGGATTTCAAAACATTAATGTCTTGAGAGGTAACGCTATGAAATTCTTGCCCAACTTTTTTGAAAAGGGCCAGCTTTCTAAAATGTTTTTTTGTTTCCCCGATCCTCATTTCAAACAAAGAAAGCATAAGGCAAGAATTATCACTAACACCTTGCTGAGTGAGTACGCATATGTTTTGAAAGAGGGCGGTGTCGTGTACACAATTACAGACGTCAAAGACCTGCATGAGTGGATGGTAAAACATTTAGAAGAGCATCCTTTATTTGAACGGTTGAGCAAAGAATGGGAAGAAAACGATGAATGTGTGAAAATAATGAGAAATGC…	GCCATATTGTAACATAGATGTATAACTAGAACAATTTACCACATATACAT		TGTAACATA	TGTATAACTA				TGTAACATA	TGTATAACTA			S000002360	ORF3UTR	Verified	YDL201W	TRM8	IV	100422	100622	Noncatalytic subunit of a tRNA methyltransferase complex; Trm8p and Trm82p comprise an enzyme that catalyzes a methyl-transfer from S-adenosyl-l-methionine to the N(7) atom of guanine at position 46 in tRNA; Trm8 lacks catalytic activity if not bound to Trm82p	100178	100504	2:3.00|27:4.00|17:1.00|1:3.00|27:4.00|18:3.00|17:1.00|23:4.00|6:3.00|6:4.00|1:8.00|1:10.00|9:12.00|4:9.00|11:25.00|11:26.00|3:27.00|6:26.00|1:22.00|1:20.00|5:18.00|3:20.00|1:21.00|4:23.00|11:7.00|9:13.00|1:32.00|1:35.00|3:34.00|1:35.00|1:45.00|3:47.00|1:76.00|1:82.00|1:100.00|1:107.00|3:110.00|1:115.00|1:120.00|1:124.00|1:135.00|1:140.00|1:147.00|3:148.00|1:139.00|1:136.00|2:129.00|2:125.00|1:126…	148	+	0	0	2	-1.21309	TAGGGATGGAAATTCGTGTGCAGGTTACAAATTACGTGGAGGATAGAATTATTGCCTTAAGGAACAATACAGCTTCAAAACATGGATTTCAAAACATTAATGTCTTGAGAGGTAACGCTATGAAATTCTTGCCCAACTTTTTTGAAAAGGGCCAGCTTTCTAAAATGTTTTTTTGTTTCCCCGATCCTCATTTCAAACAAAGAAAGCATAAGGCAAGAATTATCACTAACACCTTGCTGAGTGAGTACGCATATGTTTTGAAAGAGGGCGGTGTCGTGTACACAATTACAGACGTCAAAGACCTGCATGAGTGGATGGTAAAACATTTAGAAGAGCATCCTTTATTTGAACGGTTGAGCAAAGAATGGGAAGAAAACGATGAATGTGTGAAAATAATGA…	AACGCCAGCCATATTGTAACATAGATGTATAACTAGAACAATTTACCACA
S000003684	ORF3UTR	Verified	YJL148W	RPA34	X	141139	141339	RNA polymerase I subunit A34.5	140998	141215	6:2.00|25:4.00|8:5.00|13:3.00|14:1.00|11:2.00|32:1.00|1:2.00|2:3.00|3:2.00|2:3.00|3:7.00|2:8.00|1:11.00|7:12.00|1:14.00|1:16.00|5:18.00|1:8.00|1:9.00|2:12.00|6:13.00|1:19.00|1:21.00|1:22.00|1:25.00|1:26.00|1:28.00|2:29.00|1:33.00|1:38.00|4:46.00|1:47.00|1:49.00|1:53.00|6:55.00|6:50.00|1:47.00|1:24.00|3:22.00|2:20.00|1:19.00|1:18.00|2:17.00|1:15.00|5:14.00|1:10.00|2:9.00|5:8.00|1:7.00|1:5.00|4:2.0…	55	+	0	0	4	-1.99242	TCTACAACCATGACAATTGATAAACACGATTATAAAATCATGGACGATACAGATATTGAGTCCTCGTTAACACAGGATAACCTCAGTAATATGACTTTATTGGTTCCTTCGGAAAGTAAGGAAAGTCTTAAAATTGCTAGCACTGCCAAGGATAATGCACCATTACAGTTTGACAAGGTATTTTCTGTCAGCGAAACCGCTAAAATCCCAGCTATTGATTACAGTAAGGTAAGAGTTCCACGTAAAGATGTTCCAAAAGTAGAAGGCTTGAAGTTGGAGCATTTTGCTACTGGTTATGATGCCGAAGATTTCCATGTGGCTGAGGAAGTTAAAGAAAATAAGAAAGAACCAAAGAAGCGTTCACATCACGACGATGAAGAGGAGTCTAGTGAAAAGAAG…	TGCGTATGTGCGTATAACTGTGTGTAACATAAGATAAAAATGTGCATTTG		TGTAACATA				TGTGCGTA	TGTAACATA	TGTGCGTATA	TGTGTAACATA		S000003684	ORF3UTR	Verified	YJL148W	RPA34	X	141139	141339	RNA polymerase I subunit A34.5	141068	141200	38:1.00|8:2.00|1:1.00|3:3.00|10:4.00|1:14.00|1:16.00|5:17.00|1:13.00|1:16.00|1:18.00|1:22.00|6:25.00|1:56.00|2:62.00|1:63.00|1:62.00|1:64.00|2:69.00|1:87.00|1:93.00|2:106.00|1:107.00|2:111.00|1:116.00|1:118.00|6:119.00|2:104.00|4:102.00|1:101.00|6:30.00|2:28.00|1:23.00|1:22.00|8:12.00|4:8.00|2:7.00|1:5.00|1:3.00	119	+	0	0	4	-0.758056	TCTACAACCATGACAATTGATAAACACGATTATAAAATCATGGACGATACAGATATTGAGTCCTCGTTAACACAGGATAACCTCAGTAATATGACTTTATTGGTTCCTTCGGAAAGTAAGGAAAGTCTTAAAATTGCTAGCACTGCCAAGGATAATGCACCATTACAGTTTGACAAGGTATTTTCTGTCAGCGAAACCGCTAAAATCCCAGCTATTGATTACAGTAAGGTAAGAGTTCCACGTAAAGATGTTCCAAAAGTAGAAGGCTTGAAGTTGGAGCATTTTGCTACTGGTTATGATGCCGAAGATTTCCATGTGGCTGAGGAAGTTAAAGAAAATAAGAAAGAACCAAAGAAGCGTTCACATCACGACGATGAAGAGGAGTCTAGTGAAAAGAAG…	TGCGTATGTGCGTATAACTGTGTGTAACATAAGATAAAAATGTGCATTTG
S000004905	ORF3UTR	Verified	YMR291W	TDA1	XIII	854391	854591	Protein kinase of unknown cellular role; green fluorescent protein (GFP)-fusion protein localizes to the cytoplasm and nucleus; null mutant is sensitive to expression of the top1-T722A allele; not an essential gene	854403	854577	18:2.00|10:3.00|5:5.00|1:4.00|1:3.00|17:5.00|1:3.00|3:2.00|10:3.00|2:4.00|4:5.00|5:3.00|13:5.00|1:6.00|1:15.00|1:21.00|3:22.00|1:24.00|1:23.00|1:48.00|1:53.00|2:58.00|1:68.00|1:75.00|1:94.00|1:97.00|6:105.00|1:103.00|1:105.00|1:104.00|2:103.00|1:102.00|1:103.00|2:96.00|1:89.00|1:86.00|1:84.00|1:66.00|2:70.00|1:71.00|1:69.00|6:71.00|1:69.00|1:65.00|1:53.00|1:45.00|1:44.00|2:41.00|1:39.00|1:38.00|1…	105	+	0	0	15	-1.30003	TTCACGCTAACAAAAACGGTACTTCTTTATCATCATCCAAGTCAGGCCTCGTGAAAAAGAATTCTACTTTTGTCTTGGACCCTAAGCCACCAAAGAATAGCTTGATGAACGGTTGTTTCAGCACCACTCCAGAATCGCGCTCAAATTTCAATACCCCCAAAACCTTATCGAGGCAAGGTTCCTCTACTAGCGTGAAGAAATATGTCAATGAAGTTGACTTACTTTTAACCCCACGTACGGCCTCGATGAGCAGCAATGATACCACAGCCATTAACGATTATGATACTACTAACGATAAGAATCCTGCAAGAAAACACGCAGCTTCATTCCAGGTGAATGTTGATGATTCTGATGGTGATGAAACCATGCAGATATAGTGTTGAATGATAATTCACCTTT…	TTTTCAAGAAATAAATATAACTGTAACATATATATATTAATTATGGGGGA		TGTAACATA		TGTAACATATA			TGTAACATA		TGTAACATATA		S000004905	ORF3UTR	Verified	YMR291W	TDA1	XIII	854391	854591	Protein kinase of unknown cellular role; green fluorescent protein (GFP)-fusion protein localizes to the cytoplasm and nucleus; null mutant is sensitive to expression of the top1-T722A allele; not an essential gene	854408	854572	26:1.00|13:3.00|7:5.00|5:4.00|1:5.00|6:7.00|1:8.00|4:6.00|3:12.00|5:11.00|7:13.00|5:14.00|3:16.00|1:52.00|1:59.00|2:65.00|3:67.00|2:78.00|3:83.00|1:81.00|1:87.00|2:89.00|2:88.00|2:86.00|1:85.00|1:84.00|1:50.00|1:45.00|1:46.00|1:48.00|1:46.00|1:45.00|2:33.00|3:25.00|1:28.00|11:32.00|1:30.00|1:25.00|1:13.00|1:12.00|2:10.00|18:11.00|5:10.00|1:7.00|4:1.00	89	+	0	0	11	-1.31733	CTATCTTCACGCTAACAAAAACGGTACTTCTTTATCATCATCCAAGTCAGGCCTCGTGAAAAAGAATTCTACTTTTGTCTTGGACCCTAAGCCACCAAAGAATAGCTTGATGAACGGTTGTTTCAGCACCACTCCAGAATCGCGCTCAAATTTCAATACCCCCAAAACCTTATCGAGGCAAGGTTCCTCTACTAGCGTGAAGAAATATGTCAATGAAGTTGACTTACTTTTAACCCCACGTACGGCCTCGATGAGCAGCAATGATACCACAGCCATTAACGATTATGATACTACTAACGATAAGAATCCTGCAAGAAAACACGCAGCTTCATTCCAGGTGAATGTTGATGATTCTGATGGTGATGAAACCATGCAGATATAGTGTTGAATGATAATTCA…	TTTTTTTTTCAAGAAATAAATATAACTGTAACATATATATATTAATTATG
S000001187	ORF3UTR	Verified	YHR144C	DCD1	VIII	387587	387787	Deoxycytidine monophosphate (dCMP) deaminase; involved in dUMP and dTMP biosynthesis; expression is NOT cell cycle regulated	387703	387823	1:1.00|11:2.00|7:1.00|3:2.00|1:3.00|9:4.00|1:7.00|1:10.00|2:15.00|1:16.00|9:18.00|2:17.00|2:21.00|13:22.00|2:21.00|1:17.00|2:13.00|1:8.00|9:7.00|1:5.00|1:2.00|2:1.00|8:2.00|14:7.00|4:6.00|6:5.00|1:4.00|1:2.00|5:1.00	22	-	0	0	6	-1.34493	TCCATTAATGAGGCCTAGTTGGGATAGCTATTTTATGAAGTTAGCCACACTAGCAGCATCTCGTTCCAATTGCATGAAACGTAGAGTTGGTTGCGTGATTGTGAGAGAATGCAGAGTGATTGCTACTGGCTATAATGGGACTCCTCGACATTTAACAAATTGTTTCAATGGCGGTTGCCCACGTTGCAATGACGGTGATTCTAGAAATCTGCACACTTGCTTATGCTTACATGCAGAAGAGAATGCACTACTGGAAGCTGGCAGGGATCGTGTAGGTCAAAATGCGACCTTATACTGTGATACTTGCCCTTGCTTAACATGTTCTGTAAAGATTGTTCAAACAGGCATCAGTGAAGTAGTTTATAGCCAAAGTTATAGAATGGACGAGGAAAGTTTCAA…	ATAAGTTCCTTTTCAGTTCGAACTAATGTAACATATATATAAAATACTAC		TGTAACATA		TGTAACATATA			TGTAACATA		TGTAACATATA		S000001187	ORF3UTR	Verified	YHR144C	DCD1	VIII	387587	387787	Deoxycytidine monophosphate (dCMP) deaminase; involved in dUMP and dTMP biosynthesis; expression is NOT cell cycle regulated	387725	387821	10:1.00|2:6.00|3:9.00|5:15.00|2:23.00|2:26.00|2:32.00|1:41.00|1:42.00|15:71.00|1:70.00|1:62.00|1:43.00|12:7.00|2:2.00|37:1.00	71	-	0	0	2	2.16667	CTCCATTAATGAGGCCTAGTTGGGATAGCTATTTTATGAAGTTAGCCACACTAGCAGCATCTCGTTCCAATTGCATGAAACGTAGAGTTGGTTGCGTGATTGTGAGAGAATGCAGAGTGATTGCTACTGGCTATAATGGGACTCCTCGACATTTAACAAATTGTTTCAATGGCGGTTGCCCACGTTGCAATGACGGTGATTCTAGAAATCTGCACACTTGCTTATGCTTACATGCAGAAGAGAATGCACTACTGGAAGCTGGCAGGGATCGTGTAGGTCAAAATGCGACCTTATACTGTGATACTTGCCCTTGCTTAACATGTTCTGTAAAGATTGTTCAAACAGGCATCAGTGAAGTAGTTTATAGCCAAAGTTATAGAATGGACGAGGAAAGTTTCA…	CATAAGTTCCTTTTCAGTTCGAACTAATGTAACATATATATAAAATACTA
S000000004	ORF3UTR	Verified	YAL005C	SSA1	I	139302	139502	ATPase involved in protein folding and NLS-directed nuclear transport; member of HSP70 family; forms chaperone complex with Ydj1p; localized to nucleus, cytoplasm, and cell wall; 98% identical with Ssa2p, but subtle differences between the two proteins provide functional specificity with respect to propagation of yeast [URE3] prions and vacuolar-mediated degradations of gluconeogenesis enzymes; g…	139358	139735	2:1.00|2:6.00|4:8.00|1:12.00|1:13.00|2:16.00|1:17.00|1:18.00|1:23.00|1:27.00|1:28.00|2:30.00|2:39.00|2:41.00|1:65.00|1:66.00|1:70.00|2:73.00|1:78.00|1:80.00|2:95.00|3:98.00|2:102.00|2:104.00|7:106.00|1:101.00|1:98.00|1:78.00|1:74.00|2:70.00|1:66.00|1:65.00|1:50.00|1:49.00|2:40.00|2:37.00|1:26.00|2:24.00|2:20.00|1:12.00|1:11.00|2:10.00|6:9.00|6:7.00|1:6.00|1:7.00|1:8.00|2:9.00|4:40.00|12:44.00|1:4…	106	-	0	0	25	-0.298653	ATATCGAAAAGATGGTTGCTGAAGCCGAAAAATTCAAGGAAGAAGATGAAAAGGAATCTCAAAGAATTGCTTCCAAGAACCAATTGGAATCCATTGCTTACTCTTTGAAGAACACCATTTCTGAAGCTGGTGACAAATTGGAACAAGCTGACAAGGACACCGTCACCAAGAAGGCTGAAGAGACTATTTCTTGGTTAGACAGCAACACCACTGCCAGCAAGGAAGAATTCGATGACAAGTTGAAGGAGTTGCAAGACATTGCCAACCCAATCATGTCTAAGTTGTACCAAGCTGGTGGTGCTCCAGGTGGCGCTGCAGGTGGTGCTCCAGGCGGTTTCCCAGGTGGTGCTCCTCCAGCTCCAGAGGCTGAAGGTCCAACCGTTGAAGAAGTTGATTAAG…	TTTACTTTATATATATATATACATGTAACATATATTCTATACGCTATAGA		TGTAACATA		TGTAACATATA			TGTAACATA		TGTAACATATA		S000000004	ORF3UTR	Verified	YAL005C	SSA1	I	139302	139502	ATPase involved in protein folding and NLS-directed nuclear transport; member of HSP70 family; forms chaperone complex with Ydj1p; localized to nucleus, cytoplasm, and cell wall; 98% identical with Ssa2p, but subtle differences between the two proteins provide functional specificity with respect to propagation of yeast [URE3] prions and vacuolar-mediated degradations of gluconeogenesis enzymes; g…	139361	140018	1:1.00|2:7.00|1:8.00|1:9.00|1:11.00|1:13.00|4:17.00|1:21.00|4:23.00|1:24.00|1:25.00|2:35.00|1:41.00|2:42.00|2:47.00|2:49.00|2:57.00|1:58.00|1:60.00|1:61.00|2:63.00|2:66.00|7:98.00|1:99.00|1:100.00|1:103.00|1:100.00|1:92.00|1:91.00|1:80.00|1:77.00|1:61.00|1:59.00|4:40.00|1:33.00|2:29.00|2:26.00|1:18.00|2:17.00|1:13.00|1:15.00|1:12.00|1:14.00|1:13.00|10:12.00|1:11.00|2:12.00|1:42.00|3:43.00|1:56.00…	103	-	0	1	33	-1.39112	AGGAAGATATCGAAAAGATGGTTGCTGAAGCCGAAAAATTCAAGGAAGAAGATGAAAAGGAATCTCAAAGAATTGCTTCCAAGAACCAATTGGAATCCATTGCTTACTCTTTGAAGAACACCATTTCTGAAGCTGGTGACAAATTGGAACAAGCTGACAAGGACACCGTCACCAAGAAGGCTGAAGAGACTATTTCTTGGTTAGACAGCAACACCACTGCCAGCAAGGAAGAATTCGATGACAAGTTGAAGGAGTTGCAAGACATTGCCAACCCAATCATGTCTAAGTTGTACCAAGCTGGTGGTGCTCCAGGTGGCGCTGCAGGTGGTGCTCCAGGCGGTTTCCCAGGTGGTGCTCCTCCAGCTCCAGAGGCTGAAGGTCCAACCGTTGAAGAAGTTG…	AACGTTTTTACTTTATATATATATATACATGTAACATATATTCTATACGC
S000000004	ORF3UTR	Verified	YAL005C	SSA1	I	139302	139502	ATPase involved in protein folding and NLS-directed nuclear transport; member of HSP70 family; forms chaperone complex with Ydj1p; localized to nucleus, cytoplasm, and cell wall; 98% identical with Ssa2p, but subtle differences between the two proteins provide functional specificity with respect to propagation of yeast [URE3] prions and vacuolar-mediated degradations of gluconeogenesis enzymes; g…	139362	140050	4:2.00|1:5.00|1:6.00|2:9.00|1:10.00|1:11.00|1:16.00|1:19.00|1:20.00|2:22.00|2:30.00|2:32.00|1:45.00|1:46.00|1:49.00|2:51.00|1:54.00|1:56.00|2:66.00|3:69.00|2:73.00|2:75.00|7:77.00|3:78.00|1:74.00|2:70.00|1:66.00|1:65.00|1:50.00|1:49.00|2:40.00|2:37.00|1:26.00|2:24.00|2:20.00|1:12.00|1:11.00|2:10.00|6:9.00|6:7.00|1:6.00|1:7.00|1:8.00|2:9.00|4:40.00|12:44.00|1:43.00|1:41.00|1:30.00|2:31.00|2:30.00|…	78	-	0	1	29	0.821122	GGAAGATATCGAAAAGATGGTTGCTGAAGCCGAAAAATTCAAGGAAGAAGATGAAAAGGAATCTCAAAGAATTGCTTCCAAGAACCAATTGGAATCCATTGCTTACTCTTTGAAGAACACCATTTCTGAAGCTGGTGACAAATTGGAACAAGCTGACAAGGACACCGTCACCAAGAAGGCTGAAGAGACTATTTCTTGGTTAGACAGCAACACCACTGCCAGCAAGGAAGAATTCGATGACAAGTTGAAGGAGTTGCAAGACATTGCCAACCCAATCATGTCTAAGTTGTACCAAGCTGGTGGTGCTCCAGGTGGCGCTGCAGGTGGTGCTCCAGGCGGTTTCCCAGGTGGTGCTCCTCCAGCTCCAGAGGCTGAAGGTCCAACCGTTGAAGAAGTTGA…	ACGTTTTTACTTTATATATATATATACATGTAACATATATTCTATACGCT		TGTAACATA		TGTAACATATA			TGTAACATA		TGTAACATATA		S000000004	ORF3UTR	Verified	YAL005C	SSA1	I	139302	139502	ATPase involved in protein folding and NLS-directed nuclear transport; member of HSP70 family; forms chaperone complex with Ydj1p; localized to nucleus, cytoplasm, and cell wall; 98% identical with Ssa2p, but subtle differences between the two proteins provide functional specificity with respect to propagation of yeast [URE3] prions and vacuolar-mediated degradations of gluconeogenesis enzymes; g…	139358	139748	2:8.00|1:11.00|1:12.00|2:18.00|1:19.00|1:22.00|1:24.00|1:26.00|1:30.00|3:32.00|1:36.00|4:39.00|1:42.00|1:43.00|2:55.00|1:71.00|2:73.00|2:78.00|2:82.00|2:97.00|1:99.00|1:101.00|1:102.00|2:104.00|2:107.00|7:139.00|1:118.00|1:116.00|1:103.00|1:100.00|1:92.00|1:91.00|1:80.00|1:77.00|1:61.00|1:59.00|4:40.00|1:33.00|2:29.00|2:26.00|1:18.00|2:17.00|1:13.00|1:15.00|1:12.00|1:14.00|1:13.00|10:12.00|1:11.0…	139	-	0	0	27	-1.02047	ATATCGAAAAGATGGTTGCTGAAGCCGAAAAATTCAAGGAAGAAGATGAAAAGGAATCTCAAAGAATTGCTTCCAAGAACCAATTGGAATCCATTGCTTACTCTTTGAAGAACACCATTTCTGAAGCTGGTGACAAATTGGAACAAGCTGACAAGGACACCGTCACCAAGAAGGCTGAAGAGACTATTTCTTGGTTAGACAGCAACACCACTGCCAGCAAGGAAGAATTCGATGACAAGTTGAAGGAGTTGCAAGACATTGCCAACCCAATCATGTCTAAGTTGTACCAAGCTGGTGGTGCTCCAGGTGGCGCTGCAGGTGGTGCTCCAGGCGGTTTCCCAGGTGGTGCTCCTCCAGCTCCAGAGGCTGAAGGTCCAACCGTTGAAGAAGTTGATTAAG…	TTTACTTTATATATATATATACATGTAACATATATTCTATACGCTATAGA
S000000874	ORF	Verified	YER072W	VTC1	V	302806	303195	Subunit of the vacuolar transporter chaperone (VTC) complex involved in membrane trafficking, vacuolar polyphosphate accumulation, microautophagy and non-autophagic vacuolar fusion; also has mRNA binding activity	302893	303089	9:1.00|3:3.00|3:4.00|17:5.00|2:7.00|1:8.00|1:7.00|19:10.00|3:9.00|3:8.00|1:7.00|1:9.00|1:8.00|3:9.00|9:11.00|2:10.00|2:9.00|2:8.00|8:5.00|3:6.00|4:4.00|1:5.00|1:14.00|8:23.00|3:24.00|8:23.00|2:25.00|1:27.00|1:26.00|5:28.00|3:29.00|1:32.00|2:35.00|1:38.00|1:41.00|3:42.00|2:44.00|3:49.00|1:48.00|1:40.00|2:34.00|2:37.00|2:35.00|2:36.00|1:35.00|3:28.00|2:26.00|7:28.00|2:26.00|6:24.00|2:16.00|1:15.00|…	49	+	0	1	1	-1.38003	AGAGACAAGAAATAATGAGACTCTCTCTTCAAGTATCTTTGAGCACGTATCAGATAACTAATGGTTATATCGCTTGTTACGGTCGGTGATACTTCACTTTGAAATAGATATTAGCACGTGTCTCGGAGAGAAGAAAATGAATGCTGCATTATACAAAATAGATAACAGTATTTAAGAGTCCATATTTCCATAACCAGCGACTTGCATACACGTAACATACGATTTACTACATTATCGAATACGATTAAACACTACGCCAGATTTCCACAATATGTCTTCAGCACCATTATTACAAAGAACACCTGGGAAAAAGATCGCTTTGCCCACACGAGTTGAGCCAAAAGTGTTCTTTGCCAATGAGCGTACCTTTTTGTCGTGGTTGAACTTTACAGTTATGCT…	GCCATGGGTACAATGATATACGCGCTTGTAACATACCACTGGAGAGCTGC		TGTAACATA					TGTAACATA				S000000874	ORF	Verified	YER072W	VTC1	V	302806	303195	Subunit of the vacuolar transporter chaperone (VTC) complex involved in membrane trafficking, vacuolar polyphosphate accumulation, microautophagy and non-autophagic vacuolar fusion; also has mRNA binding activity	302793	303329	22:1.00|2:2.00|3:3.00|19:6.00|22:5.00|1:4.00|1:6.00|1:5.00|2:6.00|24:3.00|1:7.00|1:8.00|7:9.00|9:12.00|2:10.00|15:9.00|1:8.00|3:9.00|7:10.00|1:6.00|1:5.00|3:4.00|30:6.00|1:4.00|3:3.00|11:2.00|1:6.00|1:4.00|3:5.00|1:61.00|1:67.00|1:75.00|3:77.00|1:85.00|3:86.00|1:90.00|1:93.00|2:96.00|2:97.00|1:98.00|1:104.00|3:103.00|1:109.00|1:114.00|1:117.00|6:119.00|1:144.00|2:147.00|3:154.00|2:162.00|1:172.00…	184	+	0	1	13	-0.179643	GAGACAAGAAATAATGAGACTCTCTCTTCAAGTATCTTTGAGCACGTATCAGATAACTAATGGTTATATCGCTTGTTACGGTCGGTGATACTTCACTTTGAAATAGATATTAGCACGTGTCTCGGAGAGAAGAAAATGAATGCTGCATTATACAAAATAGATAACAGTATTTAAGAGTCCATATTTCCATAACCAGCGACTTGCATACACGTAACATACGATTTACTACATTATCGAATACGATTAAACACTACGCCAGATTTCCACAATATGTCTTCAGCACCATTATTACAAAGAACACCTGGGAAAAAGATCGCTTTGCCCACACGAGTTGAGCCAAAAGTGTTCTTTGCCAATGAGCGTACCTTTTTGTCGTGGTTGAACTTTACAGTTATGCTG…	CCATGGGTACAATGATATACGCGCTTGTAACATACCACTGGAGAGCTGCT
S000004291	ORF3UTR	Verified	YLR300W	EXG1	XII	730302	730502	Major exo-1,3-beta-glucanase of the cell wall, involved in cell wall beta-glucan assembly; exists as three differentially glycosylated isoenzymes	730263	730532	33:1.00|13:2.00|11:1.00|13:4.00|9:5.00|2:4.00|7:1.00|3:2.00|10:1.00|11:3.00|7:4.00|11:6.00|1:7.00|3:6.00|13:5.00|5:3.00|1:5.00|3:4.00|7:5.00|1:11.00|1:12.00|9:11.00|3:12.00|1:14.00|1:22.00|2:23.00|3:22.00|2:23.00|2:24.00|1:31.00|5:33.00|1:34.00|2:37.00|1:43.00|1:42.00|3:46.00|2:48.00|5:53.00|3:55.00|1:59.00|2:60.00|1:64.00|1:42.00|2:43.00|1:44.00|2:48.00|1:50.00|1:53.00|3:58.00|2:60.00|1:56.00|1:…	85	+	0	0	12	-1.30648	TTGGCTTCGGCGCTAGATACGACGGTTCTTGGGTCAATGGTGACCAAACATCTTCTTACATTGGCTCTTGTGCTAACAACGATGATATAGCTTACTGGTCTGACGAAAGAAAGGAAAACACAAGACGTTATGTGGAGGCACAACTAGATGCCTTTGAAATGAGAGGGGGTTGGATTATCTGGTGTTACAAGACAGAATCTAGTTTGGAATGGGATGCTCAAAGATTGATGTTCAATGGTTTATTCCCTCAACCATTGACTGACAGAAAGTATCCAAACCAATGTGGCACAATTTCTAACTAAGTCGCCCTCAGTCCGCTCATTTTAGCTGAATTTTCTAATGTTATTTTTCATCAGCAAAACTTAACAGAACGTTAATTTATCTACCCCTTTTAGTTCA…	CTTATAGAATATACGATAATAATAATAAAAACTATGTAACATAACCTTCA		TGTAACATA					TGTAACATA				S000004291	ORF3UTR	Verified	YLR300W	EXG1	XII	730302	730502	Major exo-1,3-beta-glucanase of the cell wall, involved in cell wall beta-glucan assembly; exists as three differentially glycosylated isoenzymes	730424	730530	2:2.00|2:4.00|9:9.00|1:10.00|1:13.00|2:14.00|1:20.00|9:21.00|6:22.00|3:19.00|1:28.00|6:30.00|1:34.00|4:33.00|1:32.00|1:31.00|1:40.00|1:51.00|1:52.00|1:55.00|1:65.00|1:60.00|1:69.00|3:73.00|1:74.00|1:79.00|1:80.00|1:89.00|1:93.00|3:95.00|2:104.00|1:106.00|2:114.00|1:116.00|1:128.00|2:137.00|4:140.00|2:137.00|1:135.00|4:115.00|2:113.00|1:112.00|2:80.00|1:75.00|2:73.00|1:67.00|1:64.00|1:57.00|1:48.0…	140	+	0	1	6	-0.335709	GCTTCGGCGCTAGATACGACGGTTCTTGGGTCAATGGTGACCAAACATCTTCTTACATTGGCTCTTGTGCTAACAACGATGATATAGCTTACTGGTCTGACGAAAGAAAGGAAAACACAAGACGTTATGTGGAGGCACAACTAGATGCCTTTGAAATGAGAGGGGGTTGGATTATCTGGTGTTACAAGACAGAATCTAGTTTGGAATGGGATGCTCAAAGATTGATGTTCAATGGTTTATTCCCTCAACCATTGACTGACAGAAAGTATCCAAACCAATGTGGCACAATTTCTAACTAAGTCGCCCTCAGTCCGCTCATTTTAGCTGAATTTTCTAATGTTATTTTTCATCAGCAAAACTTAACAGAACGTTAATTTATCTACCCCTTTTAGTTCATTA…	ATAGAATATACGATAATAATAATAAAAACTATGTAACATAACCTTCAGAA
S000002596	ORF3UTR	Verified	YDR188W	CCT6	IV	838062	838262	Subunit of the cytosolic chaperonin Cct ring complex, related to Tcp1p, essential protein that is required for the assembly of actin and tubulins in vivo; contains an ATP-binding motif	838022	838216	6:2.00|4:6.00|6:9.00|5:10.00|4:11.00|1:12.00|9:13.00|3:15.00|1:16.00|2:17.00|1:21.00|2:20.00|2:21.00|2:20.00|2:21.00|1:25.00|1:28.00|2:26.00|1:31.00|1:34.00|1:32.00|3:40.00|1:44.00|1:45.00|1:44.00|1:47.00|2:49.00|3:53.00|1:62.00|1:65.00|4:64.00|2:65.00|2:66.00|5:65.00|1:63.00|2:62.00|3:52.00|1:58.00|2:64.00|2:68.00|1:70.00|4:72.00|1:78.00|1:76.00|1:78.00|1:75.00|2:74.00|1:90.00|1:92.00|2:95.00|2:…	107	+	0	0	10	14.901	CAAGGACAAAAACATCATTCCAGGCGCTGGTGCGTTCTACATCGCCCTTTCGAGATACCTAAGATCTGCCAACATGAACAAGTTGGGTGCCAAGGGTAAAACAAAGACAGGTATTGAGGCGTTCGCAGAAGCATTGCTGGTAATTCCAAAGACTTTGGTGAAGAACTCAGGATTCGACCCATTGGACGTGCTCGCAATGGTGGAGGACGAGTTGGATGACGCTCAGGATTCTGACGAAACGAGATATGTTGGTGTGGACTTGAACATAGGTGATTCTTGCGACCCTACCATCGAGGGTATTTGGGATTCCTACCGCGTACTAAGAAATGCTATTACCGGTGCTACAGGTATTGCCAGCAACTTGTTATTATGCGATGAATTGTTAAGGGCAGGTAGATC…	ATAGTAGTCAGATACAAAAATTCTATGTAACATATTTTTTCCAGTCACTA		TGTAACATA					TGTAACATA				S000002596	ORF3UTR	Verified	YDR188W	CCT6	IV	838062	838262	Subunit of the cytosolic chaperonin Cct ring complex, related to Tcp1p, essential protein that is required for the assembly of actin and tubulins in vivo; contains an ATP-binding motif	838022	838214	6:1.00|1:3.00|28:4.00|1:7.00|2:8.00|1:11.00|2:12.00|2:16.00|1:17.00|2:18.00|1:17.00|1:18.00|3:23.00|1:32.00|1:31.00|1:30.00|3:32.00|3:35.00|3:38.00|5:40.00|1:39.00|1:49.00|5:51.00|1:52.00|5:55.00|1:50.00|2:49.00|1:47.00|2:48.00|1:43.00|1:44.00|2:43.00|2:44.00|1:45.00|2:46.00|1:50.00|3:49.00|3:41.00|3:39.00|1:64.00|2:67.00|1:65.00|1:66.00|2:69.00|2:70.00|1:80.00|5:83.00|1:74.00|2:51.00|1:45.00|5:5…	83	+	0	0	8	1.43663	GGACAAAAACATCATTCCAGGCGCTGGTGCGTTCTACATCGCCCTTTCGAGATACCTAAGATCTGCCAACATGAACAAGTTGGGTGCCAAGGGTAAAACAAAGACAGGTATTGAGGCGTTCGCAGAAGCATTGCTGGTAATTCCAAAGACTTTGGTGAAGAACTCAGGATTCGACCCATTGGACGTGCTCGCAATGGTGGAGGACGAGTTGGATGACGCTCAGGATTCTGACGAAACGAGATATGTTGGTGTGGACTTGAACATAGGTGATTCTTGCGACCCTACCATCGAGGGTATTTGGGATTCCTACCGCGTACTAAGAAATGCTATTACCGGTGCTACAGGTATTGCCAGCAACTTGTTATTATGCGATGAATTGTTAAGGGCAGGTAGATCCAC…	GTAGTCAGATACAAAAATTCTATGTAACATATTTTTTCCAGTCACTATCA
S000006434	ORF3UTR	Verified	YLR438C-A	LSM3	XII	1013708	1013908	Lsm (Like Sm) protein; part of heteroheptameric complexes (Lsm2p-7p and either Lsm1p or 8p): cytoplasmic Lsm1p complex involved in mRNA decay; nuclear Lsm8p complex part of U6 snRNP and possibly involved in processing tRNA, snoRNA, and rRNA	1013797	1013888	1:1.00|1:3.00|2:4.00|2:5.00|1:8.00|1:9.00|2:11.00|6:12.00|11:13.00|3:20.00|1:22.00|1:23.00|2:24.00|9:27.00|1:26.00|3:24.00|1:22.00|1:21.00|1:18.00|1:17.00|1:15.00|1:12.00|3:10.00|1:9.00|5:7.00|14:5.00|1:3.00|1:2.00|14:1.00	27	-	0	0	4	-1.38206	ATAGGTCGCGATATTGAAAGAAGAAAAAAAGCAAGAAAGCTGAGGTTTGAACAAACAAGAGGCAGGATGTTTCCATCCATTCTAGCAACCAATACAACAGGGGAGAGACACGCAGATAAATACACACACACACACAACATCACGCACACTCAAGAAAATGGAGACACCTTTGGATTTATTGAAACTCAATCTCGATGAGAGGGTGTACATCAAGCTGCGCGGGGCCAGGACGCTGGTGGGCACACTGCAAGCGTTCGACTCACACTGCAACATCGTGCTGAGTGATGCAGTAGAGACCATATACCAATTAAACAACGAGGAGTTGAGTGAGTCCGAAAGACGATGTGAAATGGTGTTCATCAGAGGAGACACAGTGACTCTAATCAGCACGCCCTCTGA…	TACTTTTAGTATATTAAAAATGTGTAAGATATAAAACAAAAAAAAGAAAA		TGTAAGATA		TGTAAGATATA			TGTAAGATA		TGTGTAAGATA		S000006434	ORF3UTR	Verified	YLR438C-A	LSM3	XII	1013708	1013908	Lsm (Like Sm) protein; part of heteroheptameric complexes (Lsm2p-7p and either Lsm1p or 8p): cytoplasmic Lsm1p complex involved in mRNA decay; nuclear Lsm8p complex part of U6 snRNP and possibly involved in processing tRNA, snoRNA, and rRNA	1013799	1013879	4:1.00|1:2.00|1:3.00|1:6.00|8:9.00|9:10.00|1:12.00|1:47.00|1:48.00|1:50.00|1:56.00|3:57.00|1:62.00|7:63.00|3:62.00|3:60.00|1:58.00|1:57.00|2:54.00|1:43.00|1:41.00|1:32.00|2:28.00|1:19.00|4:20.00|1:17.00|9:13.00|4:11.00|1:5.00|3:3.00|1:2.00|2:1.00	63	-	0	0	9	-1.73938	ATAGGTCGCGATATTGAAAGAAGAAAAAAAGCAAGAAAGCTGAGGTTTGAACAAACAAGAGGCAGGATGTTTCCATCCATTCTAGCAACCAATACAACAGGGGAGAGACACGCAGATAAATACACACACACACACAACATCACGCACACTCAAGAAAATGGAGACACCTTTGGATTTATTGAAACTCAATCTCGATGAGAGGGTGTACATCAAGCTGCGCGGGGCCAGGACGCTGGTGGGCACACTGCAAGCGTTCGACTCACACTGCAACATCGTGCTGAGTGATGCAGTAGAGACCATATACCAATTAAACAACGAGGAGTTGAGTGAGTCCGAAAGACGATGTGAAATGGTGTTCATCAGAGGAGACACAGTGACTCTAATCAGCACGCCCTCTGA…	TACTTTTAGTATATTAAAAATGTGTAAGATATAAAACAAAAAAAAGAAAA
S000005499	ORF3UTR	Verified	YOL139C	CDC33	XV	60182	60382	Cytoplasmic mRNA cap binding protein and translation initiation factor eIF4E; the eIF4E-cap complex is responsible for mediating cap-dependent mRNA translation via interactions with translation initiation factor eIF4G (Tif4631p or Tif4632p)	60274	60623	3:3.00|1:4.00|5:6.00|8:7.00|12:9.00|11:10.00|6:9.00|3:7.00|1:8.00|1:6.00|4:7.00|8:6.00|2:7.00|1:12.00|1:14.00|1:15.00|1:17.00|1:25.00|1:28.00|1:31.00|1:36.00|2:38.00|1:39.00|1:42.00|1:43.00|1:46.00|2:51.00|1:53.00|1:55.00|1:62.00|1:68.00|1:67.00|1:69.00|2:71.00|1:73.00|1:79.00|4:82.00|2:84.00|2:86.00|1:88.00|1:93.00|1:108.00|1:116.00|2:132.00|1:135.00|3:138.00|1:136.00|1:135.00|1:134.00|1:135.00|…	138	-	0	0	8	-1.24499	AAAGCCAGCCGTCGATAAATCTGAGTCGTGGTCTGATCTATTACGTCCCGTCACTTCATTCCAAACTGTTGAAGAATTTTGGGCTATCATTCAAAATATTCCTGAGCCACACGAACTACCATTGAAATCAGATTACCACGTCTTCCGTAATGACGTTAGACCTGAATGGGAAGATGAAGCCAATGCTAAAGGTGGTAAATGGTCTTTCCAACTTAGAGGAAAAGGTGCTGATATTGATGAATTATGGCTAAGAACTTTACTAGCAGTTATTGGTGAAACAATTGATGAAGACGACTCCCAAATTAACGGTGTCGTTTTAAGCATTAGAAAAGGTGGTAACAAGTTTGCCTTATGGACTAAATCTGAAGACAAAGAACCACTATTGAGAATTGGTGGTAA…	CCTCAACCATCAATCACCTTGTAAGATAGTCTGAATTTTTCTTAAGATAA		TGTAAGATA					TGTAAGATA				S000005499	ORF3UTR	Verified	YOL139C	CDC33	XV	60182	60382	Cytoplasmic mRNA cap binding protein and translation initiation factor eIF4E; the eIF4E-cap complex is responsible for mediating cap-dependent mRNA translation via interactions with translation initiation factor eIF4G (Tif4631p or Tif4632p)	60267	60623	6:2.00|1:3.00|2:7.00|3:9.00|9:10.00|9:13.00|16:14.00|6:10.00|1:6.00|5:2.00|13:4.00|1:8.00|1:23.00|1:24.00|1:27.00|1:28.00|1:53.00|1:59.00|1:60.00|1:68.00|1:70.00|2:73.00|1:89.00|1:91.00|1:97.00|1:106.00|1:110.00|1:114.00|1:124.00|1:137.00|1:136.00|1:150.00|2:151.00|1:153.00|1:164.00|1:178.00|1:181.00|1:183.00|2:196.00|1:197.00|1:205.00|1:207.00|1:210.00|1:212.00|1:218.00|1:296.00|1:306.00|1:318.0…	347	-	0	0	7	-0.498636	AAGCCAGCCGTCGATAAATCTGAGTCGTGGTCTGATCTATTACGTCCCGTCACTTCATTCCAAACTGTTGAAGAATTTTGGGCTATCATTCAAAATATTCCTGAGCCACACGAACTACCATTGAAATCAGATTACCACGTCTTCCGTAATGACGTTAGACCTGAATGGGAAGATGAAGCCAATGCTAAAGGTGGTAAATGGTCTTTCCAACTTAGAGGAAAAGGTGCTGATATTGATGAATTATGGCTAAGAACTTTACTAGCAGTTATTGGTGAAACAATTGATGAAGACGACTCCCAAATTAACGGTGTCGTTTTAAGCATTAGAAAAGGTGGTAACAAGTTTGCCTTATGGACTAAATCTGAAGACAAAGAACCACTATTGAGAATTGGTGGTAAA…	CTCAACCATCAATCACCTTGTAAGATAGTCTGAATTTTTCTTAAGATAAT
S000000917	ORF3UTR	Verified	YER115C	SPR6	V	394091	394291	Protein of unknown function, expressed during sporulation; not required for sporulation, but gene exhibits genetic interactions with other genes required for sporulation	394221	394287	8:3.00|1:4.00|10:5.00|2:6.00|2:7.00|5:9.00|1:21.00|3:22.00|9:24.00|2:23.00|1:22.00|1:19.00|1:12.00|12:6.00|9:2.00	24	-	0	0	1	-0.923254	AATATTATTGAAAAGAAGATGTAATGATATTCAAGATATACTTAATGACAGGATGATTGAATTGTTGCTACAGGGCGCGTGTGACCCAAATAAGCAGCAGAATTACCTTCAGGGGATGAGTCCAAGTAGGAAGAAGAAAACCCACGTTAAGAAATTTTTGAAAAAGCAAAAAAAATCAAGGAAACCAATCACTCTGGAGCATGGTTGCTTGTCAGGACCCGTGACTCTACGTTTCGGAAATTTTGCAGGAATCAGAGATTTGAGAGGTACCAGGTGCCCGCTCCACGGCATAAAACATGGTGTCCATCCAAAACCCGGGGAGAGGTGTGCATGTCAGCAAGCTACCCTCTTTCCAAGTCCACTAGCTCGGTTTAGTTGTGACCAGTCTGCTGTACTTGG…	AAACAATTCCATAAATAAACTTTGTAAGATAACTAAATTATAGGTCCCTT		TGTAAGATA					TGTAAGATA				S000000917	ORF3UTR	Verified	YER115C	SPR6	V	394091	394291	Protein of unknown function, expressed during sporulation; not required for sporulation, but gene exhibits genetic interactions with other genes required for sporulation	394227	394278	2:1.00|6:3.00|9:5.00|1:12.00|4:13.00|15:34.00|1:32.00|2:31.00|3:27.00|1:26.00|1:18.00|1:13.00|6:1.00	34	-	0	0	3	-1.63546	ATATTATTGAAAAGAAGATGTAATGATATTCAAGATATACTTAATGACAGGATGATTGAATTGTTGCTACAGGGCGCGTGTGACCCAAATAAGCAGCAGAATTACCTTCAGGGGATGAGTCCAAGTAGGAAGAAGAAAACCCACGTTAAGAAATTTTTGAAAAAGCAAAAAAAATCAAGGAAACCAATCACTCTGGAGCATGGTTGCTTGTCAGGACCCGTGACTCTACGTTTCGGAAATTTTGCAGGAATCAGAGATTTGAGAGGTACCAGGTGCCCGCTCCACGGCATAAAACATGGTGTCCATCCAAAACCCGGGGAGAGGTGTGCATGTCAGCAAGCTACCCTCTTTCCAAGTCCACTAGCTCGGTTTAGTTGTGACCAGTCTGCTGTACTTGGT…	AACAATTCCATAAATAAACTTTGTAAGATAACTAAATTATAGGTCCCTTT
S000001068	ORF5UTR	Verified	YHR026W	VMA16	VIII	160743	160845	Subunit c'' of the vacuolar ATPase, which functions in acidification of the vacuole; one of three proteolipid subunits of the V0 domain	160745	160858	19:1.00|1:2.00|14:4.00|6:5.00|1:7.00|3:8.00|1:10.00|1:11.00|19:10.00|1:9.00|4:7.00|5:8.00|1:11.00|1:12.00|3:14.00|4:13.00|3:14.00|3:13.00|1:11.00|12:10.00|2:9.00|1:7.00|6:4.00|2:2.00	14	+	0	0	3	-0.0698892	CCACATACCCTGGCCTATTGGGTATCTGCTTGTCAGGTGCAGGCCCAACTATCTTGGCTTTGGCCACTGAGAATTTCGAAGAAATCTCTCAAGAAATTATCAACAGGTTCGCCAAAAACGGCATCAAGTGCTCCTGGAAACTACTGGAGCCTGCCTACGATGGTGCTAGCGTCGAACAGCAATGAAATGTCCTTTACCCCTAGTATACTGTGTTAAATACTATTGTAGACCATATACATACTGTAATTGACCGTTAACGGTTATTATGCTGAGTCTTCTTCCGTTACCCGTCTTTTCTATCTATTTCGAAAATAAAAAATAAGTGAAAAGAACGAAATTTCACAACCATTAACAATACAGATAATGAATCGAAGTTGTTTTCAGTCTCAATTCAAAAGA…	CCGGAAGGCGAATAAAATACAGGAGCTAGAGCGTGTAAGATAATGAACAA		TGTAAGATA					TGTAAGATA				S000001068	ORF5UTR	Verified	YHR026W	VMA16	VIII	160743	160845	Subunit c'' of the vacuolar ATPase, which functions in acidification of the vacuole; one of three proteolipid subunits of the V0 domain	160731	161028	18:4.00|9:5.00|3:1.00|12:4.00|12:5.00|1:4.00|21:8.00|8:5.00|1:9.00|1:10.00|2:11.00|1:10.00|1:11.00|1:12.00|1:20.00|1:24.00|8:27.00|1:25.00|3:26.00|7:27.00|1:25.00|2:24.00|2:22.00|1:21.00|1:20.00|1:8.00|8:3.00|4:2.00|5:3.00|4:2.00|3:5.00|30:4.00|2:3.00|1:4.00|10:6.00|1:3.00|8:4.00|3:5.00|3:7.00|14:6.00|2:5.00|4:4.00|1:5.00|19:4.00|3:3.00|23:2.00|16:1.00|7:2.00|7:1.00	27	+	0	0	2		CCCTGGCCTATTGGGTATCTGCTTGTCAGGTGCAGGCCCAACTATCTTGGCTTTGGCCACTGAGAATTTCGAAGAAATCTCTCAAGAAATTATCAACAGGTTCGCCAAAAACGGCATCAAGTGCTCCTGGAAACTACTGGAGCCTGCCTACGATGGTGCTAGCGTCGAACAGCAATGAAATGTCCTTTACCCCTAGTATACTGTGTTAAATACTATTGTAGACCATATACATACTGTAATTGACCGTTAACGGTTATTATGCTGAGTCTTCTTCCGTTACCCGTCTTTTCTATCTATTTCGAAAATAAAAAATAAGTGAAAAGAACGAAATTTCACAACCATTAACAATACAGATAATGAATCGAAGTTGTTTTCAGTCTCAATTCAAAAGACTCATAG…	GCGAATAAAATACAGGAGCTAGAGCGTGTAAGATAATGAACAAGGAATCT
S000005896	ORF3UTR	Verified	YOR369C	RPS12	XV	1027993	1028193	Protein component of the small (40S) ribosomal subunit; homologous to mammalian ribosomal protein S12, no bacterial homolog	1028078	1028432	1:4.00|1:5.00|1:7.00|1:12.00|1:26.00|1:29.00|1:32.00|1:34.00|1:36.00|1:50.00|1:54.00|2:55.00|1:56.00|1:57.00|1:59.00|1:61.00|1:99.00|1:102.00|1:105.00|1:113.00|1:116.00|1:117.00|1:118.00|1:124.00|1:125.00|1:139.00|1:141.00|1:157.00|2:158.00|2:157.00|1:150.00|1:149.00|1:145.00|1:144.00|1:139.00|1:137.00|1:135.00|1:133.00|1:134.00|1:135.00|1:136.00|1:134.00|1:125.00|1:75.00|1:74.00|1:72.00|1:63.00|…	158	-	0	0	17	-1.64729	GTCGTTGAAGTTCAAGAAGAAACTGTTGTTGAACAAACTGCCGAAGTTACTATCGAAGATGCTTTGAAGGTTGTTTTGAGAACCGCTTTGGTTCACGATGGTCTAGCTAGAGGTTTGAGAGAATCTACCAAGGCTTTAACCAGAGGTGAAGCTTTATTGGTTGTTTTGGTCAGCTCTGTTACTGAAGCTAACATTATCAAGTTGGTTGAAGGTTTGGCTAACGACCCAGAAAACAAGGTTCCATTGATCAAGGTTGCTGATGCTAAGCAATTAGGTGAATGGGCTGGTTTGGGTAAGATCGACCGTGAAGGTAACGCCAGAAAGGTTGTCGGTGCCTCCGTTGTTGTTGTCAAGAACTGGGGTGCTGAAACTGATGAATTGTCCATGATCATGGAACAC…	CTTTTATTTAATTGTAAGTTATATGTTATAAAATTACCAAATGCTGAATG		TGTAAGTTA		TGTAAGTTATA			TGTAAGTTA		TGTAAGTTATA		S000005896	ORF3UTR	Verified	YOR369C	RPS12	XV	1027993	1028193	Protein component of the small (40S) ribosomal subunit; homologous to mammalian ribosomal protein S12, no bacterial homolog	1028074	1028432	3:1.00|3:3.00|1:4.00|1:7.00|1:15.00|1:16.00|1:19.00|2:20.00|3:27.00|1:28.00|3:31.00|1:33.00|1:110.00|1:118.00|1:117.00|1:125.00|3:126.00|2:130.00|1:149.00|1:153.00|1:179.00|1:182.00|1:180.00|2:185.00|1:175.00|1:168.00|2:173.00|1:170.00|1:169.00|1:167.00|1:162.00|3:160.00|1:158.00|1:146.00|2:97.00|1:96.00|1:84.00|1:41.00|1:42.00|1:41.00|1:43.00|1:39.00|1:42.00|1:48.00|1:47.00|1:45.00|1:46.00|4:47.…	185	-	0	0	22	-0.87487	AAGTCGTTGAAGTTCAAGAAGAAACTGTTGTTGAACAAACTGCCGAAGTTACTATCGAAGATGCTTTGAAGGTTGTTTTGAGAACCGCTTTGGTTCACGATGGTCTAGCTAGAGGTTTGAGAGAATCTACCAAGGCTTTAACCAGAGGTGAAGCTTTATTGGTTGTTTTGGTCAGCTCTGTTACTGAAGCTAACATTATCAAGTTGGTTGAAGGTTTGGCTAACGACCCAGAAAACAAGGTTCCATTGATCAAGGTTGCTGATGCTAAGCAATTAGGTGAATGGGCTGGTTTGGGTAAGATCGACCGTGAAGGTAACGCCAGAAAGGTTGTCGGTGCCTCCGTTGTTGTTGTCAAGAACTGGGGTGCTGAAACTGATGAATTGTCCATGATCATGGAAC…	AACTTTTATTTAATTGTAAGTTATATGTTATAAAATTACCAAATGCTGAA
S000003326	ORF3UTR	Verified	YGR094W	VAS1	VII	675501	675701	Mitochondrial and cytoplasmic valyl-tRNA synthetase	675324	675574	1:1.00|1:2.00|12:4.00|1:5.00|22:8.00|1:9.00|4:10.00|3:7.00|1:8.00|2:9.00|1:8.00|1:10.00|9:11.00|1:10.00|5:9.00|7:8.00|2:9.00|1:10.00|2:11.00|1:13.00|5:14.00|1:13.00|3:12.00|1:13.00|4:12.00|1:11.00|2:12.00|1:10.00|1:21.00|2:24.00|3:25.00|8:27.00|1:28.00|1:29.00|2:31.00|1:37.00|1:42.00|1:44.00|1:45.00|2:44.00|3:43.00|7:41.00|3:42.00|1:41.00|2:42.00|3:41.00|1:40.00|2:39.00|1:27.00|1:24.00|1:25.00|2:…	62	+	0	0	18	-0.58997	ATTACCAAAGAAGCTCGTTCCTTGTTATCTGAGTACAATATTTTGAAGAATGGTAAGGTTTTCGTTGAATCTAACCACGAGGAATACTTCAAAACTGCTGAAGATCAGAAAGATTCTATTGTCTCGTTGATCAAGGCCATCGACGAAGTCACTGTTGTTCGTGATGCTTCCGAAATTCCAGAAGGTTGCGTATTGCAATCTGTTAACCCAGAAGTCAATGTACATCTTCTCGTCAAGGGACACGTTGATATTGATGCTGAAATTGCGAAAGTTCAAAAGAAACTTGAAAAGGCTAAAAAATCCAAGAACGGTATTGAACAAACCATTAACAGTAAGGATTACGAAACAAAGGCTAATACACAGGCCAAGGAAGCCAATAAAAGCAAGCTGGATAACACT…	AATTAATGTAATATATATATATATATATGCTATGTATATGTAACAACGAA		TGTAATATA	TGTATATGTA	TGTAATATATA			TGTAATATA	TGTATATGTA	TGTAATATATA		S000003326	ORF3UTR	Verified	YGR094W	VAS1	VII	675501	675701	Mitochondrial and cytoplasmic valyl-tRNA synthetase	675148	675586	11:1.00|28:2.00|7:3.00|11:2.00|16:1.00|1:5.00|13:4.00|11:3.00|5:4.00|8:2.00|33:6.00|5:5.00|2:4.00|46:2.00|16:3.00|1:4.00|6:2.00|19:4.00|2:2.00|2:4.00|10:3.00|2:4.00|5:7.00|1:9.00|8:10.00|1:17.00|2:18.00|6:19.00|4:18.00|6:16.00|2:17.00|1:20.00|2:22.00|6:24.00|2:19.00|4:16.00|1:20.00|1:18.00|5:17.00|1:18.00|2:19.00|1:16.00|2:15.00|2:14.00|3:12.00|1:27.00|3:31.00|4:33.00|5:35.00|1:32.00|5:30.00|1:21…	116	+	0	0	35	-1.33535	TTACCAAAGAAGCTCGTTCCTTGTTATCTGAGTACAATATTTTGAAGAATGGTAAGGTTTTCGTTGAATCTAACCACGAGGAATACTTCAAAACTGCTGAAGATCAGAAAGATTCTATTGTCTCGTTGATCAAGGCCATCGACGAAGTCACTGTTGTTCGTGATGCTTCCGAAATTCCAGAAGGTTGCGTATTGCAATCTGTTAACCCAGAAGTCAATGTACATCTTCTCGTCAAGGGACACGTTGATATTGATGCTGAAATTGCGAAAGTTCAAAAGAAACTTGAAAAGGCTAAAAAATCCAAGAACGGTATTGAACAAACCATTAACAGTAAGGATTACGAAACAAAGGCTAATACACAGGCCAAGGAAGCCAATAAAAGCAAGCTGGATAACACTG…	ATTAATGTAATATATATATATATATATGCTATGTATATGTAACAACGAAA
S000000631	ORF3UTR	Verified	YCR035C	RRP43	III	191633	191833	Exosome non-catalytic core component; involved in 3'-5' RNA processing and degradation in both the nucleus and the cytoplasm; has similarity to E. coli RNase PH and to human hRrp43p (OIP2, EXOSC8)	191697	191864	16:1.00|1:3.00|10:4.00|6:7.00|13:10.00|1:9.00|6:11.00|9:19.00|1:15.00|3:14.00|3:16.00|2:13.00|1:14.00|1:13.00|1:9.00|1:14.00|1:12.00|4:11.00|1:10.00|1:9.00|5:8.00|7:7.00|1:8.00|1:9.00|1:8.00|2:12.00|1:14.00|6:15.00|1:17.00|10:18.00|1:17.00|2:18.00|20:13.00|1:12.00|2:10.00|2:8.00|1:6.00|6:5.00|10:3.00|6:1.00	19	-	0	0	2	-1.42891	AAGAATGACTATAAGAACAAGAGGAAGAAGTGCCACCATAAGAGAAACGTATGAAATTATTTGCGACCAAACTAAGTCAGTACCGTTAATGATAAACGCAAAGAATATTGCATTTGCTTCAAATTATGGGATAGTGGAGTTAGACCCCGAATGCCAATTACAAAACTCTGATAACTCTGAAGAAGAGGAAGTGGACATTGATATGGATAAATTGAACACTGTGCTAATAGCAGACCTAGATACTGAAGCGGAAGAAACAAGTATACACAGTACGATCTCCATCCTCGCTGCTCCTTCAGGTAACTATAAGCAATTAACATTAGTGGGAGGAGGCGCTAAAATAACGCCAGAAATGATAAAAAGATCATTGTTGTTATCTAGGGTTAGAGCGGACGATTT…	CAACGATAACATGTGTATGTAATATATAACAAAACCATCCGGTCTTTTAC	TGTATGTA	TGTAATATA		TGTATGTAATA		TGTATGTA	TGTAATATA	TGTGTATGTA	TGTATGTAATA		S000000631	ORF3UTR	Verified	YCR035C	RRP43	III	191633	191833	Exosome non-catalytic core component; involved in 3'-5' RNA processing and degradation in both the nucleus and the cytoplasm; has similarity to E. coli RNase PH and to human hRrp43p (OIP2, EXOSC8)	191704	191839	40:1.00|6:3.00|1:22.00|2:23.00|7:25.00|4:29.00|6:27.00|1:22.00|2:28.00|4:24.00|2:22.00|13:11.00|23:13.00|1:11.00|1:10.00|21:5.00|2:3.00	29	-	0	0	2	-0.814188	CCGATTTAAGAATGACTATAAGAACAAGAGGAAGAAGTGCCACCATAAGAGAAACGTATGAAATTATTTGCGACCAAACTAAGTCAGTACCGTTAATGATAAACGCAAAGAATATTGCATTTGCTTCAAATTATGGGATAGTGGAGTTAGACCCCGAATGCCAATTACAAAACTCTGATAACTCTGAAGAAGAGGAAGTGGACATTGATATGGATAAATTGAACACTGTGCTAATAGCAGACCTAGATACTGAAGCGGAAGAAACAAGTATACACAGTACGATCTCCATCCTCGCTGCTCCTTCAGGTAACTATAAGCAATTAACATTAGTGGGAGGAGGCGCTAAAATAACGCCAGAAATGATAAAAAGATCATTGTTGTTATCTAGGGTTAGAGCGG…	CTTTTTTCAACGATAACATGTGTATGTAATATATAACAAAACCATCCGGT
S000003389	ORF3UTR	Verified	YGR157W	CHO2	VII	805050	805250	Phosphatidylethanolamine methyltransferase (PEMT), catalyzes the first step in the conversion of phosphatidylethanolamine to phosphatidylcholine during the methylation pathway of phosphatidylcholine biosynthesis	805022	805149	47:1.00|2:3.00|1:4.00|10:5.00|4:6.00|1:1.00|2:3.00|13:6.00|2:7.00|1:6.00|2:4.00|3:6.00|1:7.00|1:9.00|1:12.00|5:13.00|3:15.00|1:16.00|3:18.00|3:20.00|6:19.00|4:22.00|1:20.00|4:19.00|1:16.00|1:14.00|1:8.00|1:7.00|1:6.00|2:2.00	22	+	0	0	3	-1.04272	GTAACAGAAATAAAGGCGACTGAAAAGTACGTTCAAGGTAAAGTGACATTCGACACGTCTTTGCTTTATTTTGAAAATGGTATCTACGAATTTAGGTATCATTCTGGTAACTCCCATAAGGTGTTATTGATTTCTACACCATTTGAAATTTCATTGCCGGTACTAAATACCACGACACCTGAACTGTTTGAGAAGGATTTGACTGAGTTTTTGACGAAAGTCAACGTTTTGAAGGATGGTAAATTTCGTCCATTAGGAAATAAGTTCTTCGGGATGGACAGCTTGAAACAATTGATTAAGAACTCAATTGGCGTCGAACTTTCGTCTGAGTATATGAGGAGAGTCAATGGTGACGCTCACGTTATTTCGCATCGCGCTTGGGATATAAAACAAACGCTT…	AGAAGTAGTTATGTTGTTGTAATATAATGGAGCTACCATATATGCAGAAT		TGTAATATA					TGTAATATA	TGTTGTTGTA		TGTTGTAATATA	S000003389	ORF3UTR	Verified	YGR157W	CHO2	VII	805050	805250	Phosphatidylethanolamine methyltransferase (PEMT), catalyzes the first step in the conversion of phosphatidylethanolamine to phosphatidylcholine during the methylation pathway of phosphatidylcholine biosynthesis	805070	805168	1:1.00|1:2.00|5:4.00|7:8.00|2:10.00|3:8.00|5:9.00|5:12.00|3:13.00|2:18.00|3:20.00|1:27.00|1:28.00|2:29.00|1:41.00|4:45.00|2:47.00|3:48.00|1:59.00|1:67.00|3:71.00|1:72.00|1:73.00|2:66.00|2:64.00|1:65.00|1:66.00|5:60.00|4:58.00|1:50.00|1:49.00|1:39.00|1:32.00|1:31.00|2:10.00|2:8.00|1:4.00|3:3.00|6:2.00|7:1.00	73	+	0	0	12	-0.979843	AAGAATCTGTAACAGAAATAAAGGCGACTGAAAAGTACGTTCAAGGTAAAGTGACATTCGACACGTCTTTGCTTTATTTTGAAAATGGTATCTACGAATTTAGGTATCATTCTGGTAACTCCCATAAGGTGTTATTGATTTCTACACCATTTGAAATTTCATTGCCGGTACTAAATACCACGACACCTGAACTGTTTGAGAAGGATTTGACTGAGTTTTTGACGAAAGTCAACGTTTTGAAGGATGGTAAATTTCGTCCATTAGGAAATAAGTTCTTCGGGATGGACAGCTTGAAACAATTGATTAAGAACTCAATTGGCGTCGAACTTTCGTCTGAGTATATGAGGAGAGTCAATGGTGACGCTCACGTTATTTCGCATCGCGCTTGGGATATAAAAC…	TTTTGAATAGAAGTAGTTATGTTGTTGTAATATAATGGAGCTACCATATA
S000004466	ORF	Verified	YML007W	YAP1	XIII	253848	255800	Basic leucine zipper (bZIP) transcription factor required for oxidative stress tolerance; activated by H2O2 through the multistep formation of disulfide bonds and transit from the cytoplasm to the nucleus; mediates resistance to cadmium	254506	254672	11:2.00|9:3.00|3:1.00|17:2.00|17:3.00|10:2.00|2:3.00|2:2.00|3:3.00|3:9.00|1:15.00|1:17.00|1:18.00|2:19.00|2:20.00|1:22.00|7:23.00|3:24.00|1:29.00|3:31.00|1:35.00|1:37.00|1:39.00|11:40.00|3:39.00|1:45.00|3:44.00|1:38.00|2:39.00|1:33.00|1:32.00|1:31.00|2:28.00|1:29.00|1:27.00|1:24.00|1:19.00|2:18.00|1:17.00|6:16.00|1:15.00|3:13.00|2:11.00|5:7.00|12:5.00|3:1.00	45	+	0	0	7	-1.46245	GGAGAAGAAGGTACAAAGTTTAGAGAGTATTCAGCAGCAAAATGAAGTGGAAGCTACTTTTTTGAGGGACCAGTTAATCACTCTGGTGAATGAGTTAAAAAAATATAGACCAGAGACAAGAAATGACTCAAAAGTGCTGGAATATTTAGCAAGGCGAGATCCTAATTTGCATTTTTCAAAAAATAACGTTAACCACAGCAATAGCGAGCCAATTGACACACCCAATGATGACATACAAGAAAATGTTAAACAAAAGATGAATTTCACGTTTCAATATCCGCTTGATAACGACAACGACAACGACAACAGTAAAAATGTGGGGAAACAATTACCTTCACCAAATGATCCAAGTCATTCGGCTCCTATGCCTATAAATCAGACACAAAAGAAATTAAGTGA…	TCCACTTCGATGGATTGGTTAGATAATGTAATATATACTAACAGGTTTGT		TGTAATATA		TGTAATATATA			TGTAATATA		TGTAATATATA		S000004466	ORF	Verified	YML007W	YAP1	XIII	253848	255800	Basic leucine zipper (bZIP) transcription factor required for oxidative stress tolerance; activated by H2O2 through the multistep formation of disulfide bonds and transit from the cytoplasm to the nucleus; mediates resistance to cadmium	254561	254686	1:5.00|3:6.00|4:7.00|9:8.00|5:10.00|3:14.00|2:22.00|1:24.00|2:26.00|1:31.00|1:35.00|2:37.00|3:39.00|1:40.00|2:42.00|1:76.00|1:80.00|2:83.00|1:85.00|1:97.00|1:94.00|1:93.00|2:94.00|2:93.00|2:96.00|1:95.00|3:97.00|3:98.00|2:101.00|2:98.00|1:99.00|2:100.00|1:96.00|2:100.00|2:92.00|1:79.00|1:68.00|1:65.00|1:37.00|1:33.00|1:31.00|4:21.00|3:20.00|1:13.00|3:12.00|1:5.00|15:4.00|9:5.00|7:3.00|4:2.00	101	+	0	0	11	-1.41598	GGAGAAGAAGGTACAAAGTTTAGAGAGTATTCAGCAGCAAAATGAAGTGGAAGCTACTTTTTTGAGGGACCAGTTAATCACTCTGGTGAATGAGTTAAAAAAATATAGACCAGAGACAAGAAATGACTCAAAAGTGCTGGAATATTTAGCAAGGCGAGATCCTAATTTGCATTTTTCAAAAAATAACGTTAACCACAGCAATAGCGAGCCAATTGACACACCCAATGATGACATACAAGAAAATGTTAAACAAAAGATGAATTTCACGTTTCAATATCCGCTTGATAACGACAACGACAACGACAACAGTAAAAATGTGGGGAAACAATTACCTTCACCAAATGATCCAAGTCATTCGGCTCCTATGCCTATAAATCAGACACAAAAGAAATTAAGTGA…	TCCACTTCGATGGATTGGTTAGATAATGTAATATATACTAACAGGTTTGT
S000004807	ORF3UTR	Verified	YMR194W	RPL36A	XIII	651911	652111	N-terminally acetylated protein component of the large (60S) ribosomal subunit, nearly identical to Rpl36Bp and has similarity to rat L36 ribosomal protein; binds to 5.8 S rRNA	651644	652012	1:4.00|14:5.00|3:6.00|3:8.00|1:12.00|2:13.00|17:15.00|5:17.00|2:16.00|13:18.00|3:17.00|3:15.00|1:10.00|2:9.00|13:7.00|4:8.00|4:6.00|1:4.00|1:2.00|3:1.00|2:5.00|3:6.00|3:7.00|2:9.00|3:10.00|1:11.00|1:12.00|2:15.00|4:18.00|1:19.00|1:20.00|2:28.00|1:35.00|1:40.00|4:42.00|1:43.00|2:44.00|1:45.00|1:44.00|2:45.00|2:44.00|2:48.00|3:49.00|1:53.00|1:50.00|1:51.00|1:50.00|2:49.00|1:50.00|2:52.00|5:50.00|1:…	425	+	0	0	42	-0.51771	TATTGCGAAAACGCCTTCAAATGGAACATTTTAGTAGTTGCACCATTGTAAGAATTGCCATGGAAAACAATCACAAAAAGATGCTATACAAAGCCGTACATTATACGTCACTTCCCGCCGACACATATACACGTGTATATGTATGCCTATTTCACATGTTACTAACTGAAGACAACCTGTGTCCTTATATTTAGGAATTGCTATTGGTTTAAACAAAGGTAAGAAGGTCACTAGCATGACCCCAGCTCCAAAAATCTCTTACAAGAAAGGTGCTGCTTCCAACAGAACCAAGTTCGTAAGATCTTTGGTCAGAGAAATCGCTGGTTTGTCTCCATACGAAAGAAGATTGATTGATCTAATAAGAAACTCTGGTGAAAAGAGAGCTAGAAAGGTCGCCAA…	CACTAAGTTTCTAAAAACTGATTTTTGTAATATATATATAGATATCATAT		TGTAATATA		TGTAATATATA			TGTAATATA		TGTAATATATA		S000004807	ORF3UTR	Verified	YMR194W	RPL36A	XIII	651911	652111	N-terminally acetylated protein component of the large (60S) ribosomal subunit, nearly identical to Rpl36Bp and has similarity to rat L36 ribosomal protein; binds to 5.8 S rRNA	651618	651999	4:2.00|4:8.00|6:10.00|3:13.00|3:14.00|2:17.00|2:18.00|1:16.00|1:15.00|1:20.00|14:21.00|3:18.00|2:20.00|1:19.00|8:3.00|6:5.00|1:7.00|1:9.00|11:10.00|16:15.00|11:13.00|1:11.00|5:12.00|1:9.00|1:7.00|3:6.00|5:8.00|3:5.00|2:3.00|1:26.00|1:49.00|1:60.00|2:61.00|3:64.00|2:65.00|5:66.00|1:68.00|1:72.00|1:73.00|3:74.00|1:75.00|1:76.00|1:95.00|1:103.00|1:126.00|1:134.00|1:145.00|1:151.00|3:154.00|2:161.00|…	807	+	0	0	80	-0.983333	TATTGCGAAAACGCCTTCAAATGGAACATTTTAGTAGTTGCACCATTGTAAGAATTGCCATGGAAAACAATCACAAAAAGATGCTATACAAAGCCGTACATTATACGTCACTTCCCGCCGACACATATACACGTGTATATGTATGCCTATTTCACATGTTACTAACTGAAGACAACCTGTGTCCTTATATTTAGGAATTGCTATTGGTTTAAACAAAGGTAAGAAGGTCACTAGCATGACCCCAGCTCCAAAAATCTCTTACAAGAAAGGTGCTGCTTCCAACAGAACCAAGTTCGTAAGATCTTTGGTCAGAGAAATCGCTGGTTTGTCTCCATACGAAAGAAGATTGATTGATCTAATAAGAAACTCTGGTGAAAAGAGAGCTAGAAAGGTCGCCAA…	CACTAAGTTTCTAAAAACTGATTTTTGTAATATATATATAGATATCATAT
S000004636	ORF3UTR	Verified	YMR033W	ARP9	XIII	339278	339478	Component of both the SWI/SNF and RSC chromatin remodeling complexes; actin-related protein involved in transcriptional regulation	339276	339468	1:7.00|2:10.00|7:14.00|9:15.00|1:14.00|6:12.00|4:13.00|1:10.00|5:11.00|1:12.00|4:11.00|4:13.00|1:15.00|1:11.00|2:12.00|7:11.00|1:13.00|10:14.00|4:13.00|1:14.00|1:13.00|1:20.00|8:21.00|4:20.00|1:23.00|1:26.00|1:37.00|1:38.00|1:44.00|1:47.00|1:56.00|1:54.00|1:56.00|1:58.00|2:59.00|4:60.00|1:62.00|2:61.00|1:63.00|2:64.00|1:61.00|1:59.00|1:61.00|1:39.00|4:37.00|3:38.00|3:27.00|1:24.00|1:20.00|1:17.00…	64	+	0	0	2	-1.15798	GTGGCACTACTTCAATTTCAGGTTTTAAAGAAGCTTTACTGGGTCAACTACTGAAAGACCATTTAATTATAGAGCCAGAGGAAGAGAAGTCAAAAAGAGAAGAGGAAGCGAAATCCGTATTACCAGCTGCAACAAAAAAGAAAAGCAAGTTTATGACAAATAGCACCGCATTTGTTCCAACTATAGAATACGTACAGTGTCCTACAGTAATCAAACTGGCTAAATATCCAGATTACTTTCCTGAGTGGAAGAAAAGTGGATATTCAGAGATTATATTCTTGGGTGCCCAAATTGTTTCTAAGCAAATTTTCACTCATCCTAAAGATACATTTTATATCACAAGAGAAAAGTATAATATGAAAGGACCGGCTGCTCTTTGGGACGTGCAATTTTAAGAAT…	AAATATATACATAAACGTTATGTAATATATAGAATTCATGCAAAATTAAC		TGTAATATA		TGTAATATATA			TGTAATATA		TGTAATATATA		S000004636	ORF3UTR	Verified	YMR033W	ARP9	XIII	339278	339478	Component of both the SWI/SNF and RSC chromatin remodeling complexes; actin-related protein involved in transcriptional regulation	339274	339451	2:2.00|1:10.00|29:11.00|1:15.00|4:20.00|9:22.00|1:20.00|1:25.00|1:18.00|3:19.00|6:20.00|1:14.00|19:15.00|1:13.00|1:12.00|3:11.00|7:10.00|1:19.00|1:23.00|1:27.00|1:25.00|1:41.00|1:49.00|4:51.00|1:54.00|2:55.00|1:63.00|4:64.00|2:65.00|2:63.00|1:61.00|1:55.00|5:52.00|1:51.00|1:45.00|1:13.00|3:15.00|6:12.00|12:6.00|1:7.00|2:9.00|13:8.00|9:6.00|3:5.00|6:4.00|1:3.00	65	+	0	0	5	-1.51103	GTGGCACTACTTCAATTTCAGGTTTTAAAGAAGCTTTACTGGGTCAACTACTGAAAGACCATTTAATTATAGAGCCAGAGGAAGAGAAGTCAAAAAGAGAAGAGGAAGCGAAATCCGTATTACCAGCTGCAACAAAAAAGAAAAGCAAGTTTATGACAAATAGCACCGCATTTGTTCCAACTATAGAATACGTACAGTGTCCTACAGTAATCAAACTGGCTAAATATCCAGATTACTTTCCTGAGTGGAAGAAAAGTGGATATTCAGAGATTATATTCTTGGGTGCCCAAATTGTTTCTAAGCAAATTTTCACTCATCCTAAAGATACATTTTATATCACAAGAGAAAAGTATAATATGAAAGGACCGGCTGCTCTTTGGGACGTGCAATTTTAAGAAT…	AAATATATACATAAACGTTATGTAATATATAGAATTCATGCAAAATTAAC
S000003313	ORF3UTR	Verified	YGR081C	SLX9	VII	642947	643147	Protein required for pre-rRNA processing; associated with the 90S pre-ribosome and 43S small ribosomal subunit precursor; interacts with U3 snoRNA; deletion mutant has synthetic fitness defect with an sgs1 deletion mutant	643080	643168	2:1.00|2:4.00|2:5.00|4:6.00|2:9.00|4:10.00|1:13.00|2:14.00|1:15.00|8:16.00|4:18.00|2:17.00|1:26.00|1:24.00|4:22.00|4:25.00|2:21.00|2:20.00|2:19.00|9:18.00|2:17.00|1:15.00|1:14.00|2:12.00|1:11.00|7:8.00|11:5.00|2:4.00|3:1.00	26	-	0	0	3	-1.29639	TACTTAACAGACAGAATACTTTCTTATCTAACTTGAAGGGGAAATCCACACTTAACGATGGCATAGCTGCCAATTTTGATGGTATTTCTAAATCTTCCATTAGACGTAGGAAAAGAAAGCTAAGAGAAGAACTAAAACCAAGAATGCAAGATCTGCTCACTTCTTTGGAGCAAGAAAAGGATTTACGGGGCATTATTGAAAATAGTAGCAAAGACATGAATAACGATGATGACATCGACATGGATTCTAAAATAAGGTTTGTGGACACAAAGGAAATGAACTTGAAAAAGATAGAACCTGGTTCTGTTAGGATAAAAAAGAATCAGCCAAATATCAGGAACCAAAAGGGTGCAAAGGCATTGGCTGCTAACGAAACTGCAAGATTCAATCAGGTCCTAA…	TAGCATAGCATAACAATTTTTGCCAGTGTAATATATATTCCAGCAAACCT		TGTAATATA		TGTAATATATA			TGTAATATA		TGTAATATATA		S000003313	ORF3UTR	Verified	YGR081C	SLX9	VII	642947	643147	Protein required for pre-rRNA processing; associated with the 90S pre-ribosome and 43S small ribosomal subunit precursor; interacts with U3 snoRNA; deletion mutant has synthetic fitness defect with an sgs1 deletion mutant	643078	643151	4:4.00|4:16.00|10:17.00|3:19.00|1:38.00|4:40.00|3:43.00|4:42.00|2:41.00|1:39.00|1:49.00|1:44.00|7:40.00|2:38.00|1:36.00|3:15.00|2:11.00|6:8.00|6:7.00|2:6.00|1:5.00|6:1.00	49	-	0	0	6	-1.81177	TACTTAACAGACAGAATACTTTCTTATCTAACTTGAAGGGGAAATCCACACTTAACGATGGCATAGCTGCCAATTTTGATGGTATTTCTAAATCTTCCATTAGACGTAGGAAAAGAAAGCTAAGAGAAGAACTAAAACCAAGAATGCAAGATCTGCTCACTTCTTTGGAGCAAGAAAAGGATTTACGGGGCATTATTGAAAATAGTAGCAAAGACATGAATAACGATGATGACATCGACATGGATTCTAAAATAAGGTTTGTGGACACAAAGGAAATGAACTTGAAAAAGATAGAACCTGGTTCTGTTAGGATAAAAAAGAATCAGCCAAATATCAGGAACCAAAAGGGTGCAAAGGCATTGGCTGCTAACGAAACTGCAAGATTCAATCAGGTCCTAA…	TAGCATAGCATAACAATTTTTGCCAGTGTAATATATATTCCAGCAAACCT
S000002566	ORF3UTR	Verified	YDR159W	SAC3	IV	775783	775983	Nuclear pore-associated protein; required for biogenesis of the small ribosomal subunit; component of TREX-2 complex (Sac3p-Thp1p-Sus1p-Cdc31p) involved in transcription elongation and mRNA export from the nucleus; involved in post-transcriptional tethering of active genes to the nuclear periphery and to non-nascent mRNP; similar to the human germinal center-associated nuclear protein (GANP)	775655	775815	7:1.00|38:2.00|1:3.00|7:2.00|6:1.00|10:3.00|1:4.00|1:5.00|4:8.00|1:9.00|5:11.00|10:10.00|14:9.00|9:7.00|1:8.00|1:9.00|1:8.00|2:5.00|3:8.00|4:6.00|5:7.00|1:8.00|2:13.00|1:10.00|11:13.00|2:12.00|5:10.00|6:6.00|1:3.00|1:2.00	13	+	0	0	2	-1.4647	AATCGCATATAGATGCATCACCAAGAAGCAAGAAAAGGAAATTGCCAATACTCCTGTCAACTTCTCATTCGAGCCAATTTAAAACTCCTCTAGCTTCTAGATTAAACACCTCTGGTTCGTCTACTTCACCACCTTTACCATCTCATTTGGCGATGAAATTCAGGAAAAACTCGAGAGTTACTAGTTTACATACCGTATTACCCGTTAGCACACCAAGCCATAGTAATAACATACCAGCTGCAAGTTTTAGCGGGAATAACACCACCGATATACAGTCCCAACAATTAATCGAAAACCAGAAGAGTACATCTGTATATTTGAATAACGTTTCTGAAAGGATTCTGGGAAATCAAGAAATATGTCAAACACCAATTAATCCTGTTACTCCTGTGCTAGATG…	AGTAAATAATGATTAAAGCATTTGTAATATATAAACAAAAGAAATGTGCA		TGTAATATA		TGTAATATATA			TGTAATATA		TGTAATATATA		S000002566	ORF3UTR	Verified	YDR159W	SAC3	IV	775783	775983	Nuclear pore-associated protein; required for biogenesis of the small ribosomal subunit; component of TREX-2 complex (Sac3p-Thp1p-Sus1p-Cdc31p) involved in transcription elongation and mRNA export from the nucleus; involved in post-transcriptional tethering of active genes to the nuclear periphery and to non-nascent mRNP; similar to the human germinal center-associated nuclear protein (GANP)	775731	775816	1:2.00|5:5.00|22:6.00|11:8.00|1:10.00|1:14.00|2:15.00|1:18.00|2:19.00|1:17.00|3:14.00|2:18.00|3:17.00|1:25.00|1:26.00|1:24.00|14:21.00|11:8.00|2:4.00|1:1.00	26	+	0	0	3	7.6667	CTAGAATCGCATATAGATGCATCACCAAGAAGCAAGAAAAGGAAATTGCCAATACTCCTGTCAACTTCTCATTCGAGCCAATTTAAAACTCCTCTAGCTTCTAGATTAAACACCTCTGGTTCGTCTACTTCACCACCTTTACCATCTCATTTGGCGATGAAATTCAGGAAAAACTCGAGAGTTACTAGTTTACATACCGTATTACCCGTTAGCACACCAAGCCATAGTAATAACATACCAGCTGCAAGTTTTAGCGGGAATAACACCACCGATATACAGTCCCAACAATTAATCGAAAACCAGAAGAGTACATCTGTATATTTGAATAACGTTTCTGAAAGGATTCTGGGAAATCAAGAAATATGTCAAACACCAATTAATCCTGTTACTCCTGTGCTA…	AGAAAGTAAATAATGATTAAAGCATTTGTAATATATAAACAAAAGAAATG
S000001462	ORF	Verified	YIR023W	DAL81	IX	399777	402689	Positive regulator of genes in multiple nitrogen degradation pathways; contains DNA binding domain but does not appear to bind the dodecanucleotide sequence present in the promoter region of many genes involved in allantoin catabolism	402522	402786	14:2.00|1:3.00|19:4.00|3:5.00|9:2.00|11:1.00|9:3.00|1:7.00|3:8.00|1:9.00|9:13.00|9:12.00|6:17.00|7:18.00|1:21.00|3:19.00|1:26.00|1:28.00|1:29.00|1:30.00|1:31.00|1:47.00|1:49.00|1:61.00|1:71.00|1:75.00|1:77.00|3:73.00|3:76.00|2:77.00|1:78.00|1:81.00|1:82.00|1:83.00|1:93.00|1:96.00|1:103.00|1:107.00|2:110.00|2:105.00|1:111.00|1:113.00|1:115.00|1:120.00|3:122.00|1:133.00|2:135.00|1:131.00|1:128.00|1…	136	+	0	0	6	2.64814	GGAAATCTTGCAACAACTAAACTCCTTTCCCAACGGTACGACCAGTACAACAACGCCAGTAAACCCCACTTCCAGACAAACACAACTAGAATCGCAGGGAAGTCCAGCCATAAATAGTGCTAATAATAATAGCAACAACACGCCTTTACCATTTGCGCCAAATAAGTCTTCTAAAAAAACTTCACAATCTTCACCAAATGTTACGCCCTCTCATATGAGCAGACACCCCCCCTCTAATACATCTTCACCAAGAGTCAATTCCAGCACAAATGTCAACTCTAATACACAAATGAATGCTTCTCCCTTGACCTCAATTAACGAAACCAGACAAGAGTCAGGTGACGCTGCAGATGAAAAAACAGCAGGAAGAGAAAGAACCGCCAACGAGGAATCATCAAC…	GATAAAAATGTAACAATTAACACAAGGGAAACCCCTCTGTAATATAAATA		TGTAATATA		TGTAACAATTA			TGTAATATA		TGTAACAATTA		S000001462	ORF	Verified	YIR023W	DAL81	IX	399777	402689	Positive regulator of genes in multiple nitrogen degradation pathways; contains DNA binding domain but does not appear to bind the dodecanucleotide sequence present in the promoter region of many genes involved in allantoin catabolism	402485	402800	36:1.00|34:2.00|11:1.00|4:3.00|9:4.00|14:6.00|11:4.00|6:6.00|1:4.00|6:6.00|1:7.00|6:8.00|4:9.00|1:21.00|4:24.00|1:28.00|1:30.00|1:43.00|1:48.00|1:49.00|1:51.00|3:52.00|3:53.00|3:54.00|3:55.00|3:53.00|3:54.00|5:50.00|1:56.00|1:60.00|2:59.00|2:57.00|1:55.00|1:46.00|1:45.00|1:68.00|2:70.00|1:66.00|2:65.00|1:66.00|2:68.00|1:66.00|1:59.00|1:54.00|2:53.00|3:50.00|3:47.00|1:45.00|2:46.00|2:45.00|1:44.00…	70	+	0	0	15	-0.334002	GGAAATCTTGCAACAACTAAACTCCTTTCCCAACGGTACGACCAGTACAACAACGCCAGTAAACCCCACTTCCAGACAAACACAACTAGAATCGCAGGGAAGTCCAGCCATAAATAGTGCTAATAATAATAGCAACAACACGCCTTTACCATTTGCGCCAAATAAGTCTTCTAAAAAAACTTCACAATCTTCACCAAATGTTACGCCCTCTCATATGAGCAGACACCCCCCCTCTAATACATCTTCACCAAGAGTCAATTCCAGCACAAATGTCAACTCTAATACACAAATGAATGCTTCTCCCTTGACCTCAATTAACGAAACCAGACAAGAGTCAGGTGACGCTGCAGATGAAAAAACAGCAGGAAGAGAAAGAACCGCCAACGAGGAATCATCAAC…	GATAAAAATGTAACAATTAACACAAGGGAAACCCCTCTGTAATATAAATA
S000003241	ORF3UTR	Verified	YGR009C	SEC9	VII	508846	509046	t-SNARE protein important for fusion of secretory vesicles with the plasma membrane; similar to but not functionally redundant with Spo20p; SNAP-25 homolog	508938	509121	7:2.00|9:3.00|4:1.00|4:3.00|2:7.00|21:9.00|6:7.00|2:8.00|4:9.00|2:10.00|3:9.00|3:10.00|6:11.00|4:26.00|1:36.00|1:37.00|1:63.00|1:64.00|9:66.00|5:69.00|1:67.00|1:63.00|1:65.00|1:62.00|4:61.00|3:59.00|1:51.00|1:50.00|1:47.00|1:43.00|1:32.00|1:8.00|3:19.00|14:13.00|1:10.00|2:9.00|1:8.00|2:7.00|1:8.00|2:6.00|4:7.00|1:6.00|8:5.00|30:3.00|1:2.00|2:1.00	69	-	0	0	4	-0.823701	AAAAGTTGCAGAACTAAAAAAATTGAACCGTAGTATATTGGCTGTCCATGTTTCTAATCCGTTTAATTCCAAGAGAAGGAGAAGGGAGAGGGAAGAGCAGCTGAAGAATAGGAAAATTGAAGAAAAATTAATGAGAGAGCAAACAAGTCAACAATTGTCTCAGTCCACTCAAAGAATAGAGGGTGCTATGAACGCAAATAATAACATAAGTGAGGTGCGGGAAAGATATCAGAGGAAGAATGTTCTAGAAAAGGCAAAGAGATATCAGTTTGAGAATGATGAAGAAGATGACGAAATGGAATTGGAAATTGATAGGAATTTGGACCAGATTCAGCAGGTTAGCAACAGATTGAAGAAAATGGCCTTGACCACTGGTAAAGAATTAGACTCTCAGCAAAA…	ATCAGATAGAATATGCCTGTAAAAACTATGTAATATATCACAAGTAACAA		TGTAATATA		TGTAAAAACTA			TGTAATATA		TGTAAAAACTA		S000003241	ORF3UTR	Verified	YGR009C	SEC9	VII	508846	509046	t-SNARE protein important for fusion of secretory vesicles with the plasma membrane; similar to but not functionally redundant with Spo20p; SNAP-25 homolog	508950	509121	4:5.00|4:6.00|6:11.00|1:20.00|5:21.00|8:17.00|3:15.00|1:13.00|2:12.00|1:6.00|1:7.00|5:8.00|3:7.00|6:6.00|8:3.00|3:8.00|4:12.00|2:23.00|2:97.00|1:108.00|2:109.00|1:113.00|8:110.00|2:106.00|1:105.00|2:104.00|6:103.00|1:101.00|1:93.00|2:85.00|1:82.00|1:80.00|1:63.00|1:46.00|1:48.00|1:45.00|1:41.00|7:6.00|7:8.00|4:5.00|1:8.00|4:11.00|4:13.00|2:11.00|7:9.00|7:7.00|22:9.00|4:3.00	113	-	0	0	5	-1.78332	CAGAACTAAAAAAATTGAACCGTAGTATATTGGCTGTCCATGTTTCTAATCCGTTTAATTCCAAGAGAAGGAGAAGGGAGAGGGAAGAGCAGCTGAAGAATAGGAAAATTGAAGAAAAATTAATGAGAGAGCAAACAAGTCAACAATTGTCTCAGTCCACTCAAAGAATAGAGGGTGCTATGAACGCAAATAATAACATAAGTGAGGTGCGGGAAAGATATCAGAGGAAGAATGTTCTAGAAAAGGCAAAGAGATATCAGTTTGAGAATGATGAAGAAGATGACGAAATGGAATTGGAAATTGATAGGAATTTGGACCAGATTCAGCAGGTTAGCAACAGATTGAAGAAAATGGCCTTGACCACTGGTAAAGAATTAGACTCTCAGCAAAAACGTCTCA…	GAATATGCCTGTAAAAACTATGTAATATATCACAAGTAACAACATTTCAT
S000006003	ORF3UTR	Verified	YPL082C	MOT1	XVI	398279	398479	Essential abundant protein involved in regulation of transcription, removes Spt15p (TBP) from DNA via its C-terminal ATPase activity, forms a complex with TBP that binds TATA DNA with high affinity but with altered specificity	398352	398705	17:2.00|2:3.00|1:4.00|1:16.00|1:21.00|2:23.00|2:25.00|3:26.00|1:27.00|2:29.00|2:32.00|1:33.00|1:41.00|1:43.00|1:58.00|2:60.00|1:64.00|1:65.00|1:67.00|2:66.00|2:64.00|3:68.00|1:77.00|1:84.00|1:83.00|1:125.00|1:126.00|1:125.00|1:122.00|1:103.00|2:101.00|1:97.00|2:95.00|2:93.00|1:92.00|1:88.00|3:78.00|1:76.00|1:58.00|1:57.00|1:59.00|1:57.00|1:56.00|2:51.00|1:47.00|1:42.00|10:22.00|1:20.00|6:17.00|2:…	126	-	0	0	12	1.54008	AGAGCATGACTGGAATCCAATGAATGATCTACAGGCAATGGACAGAGCACATAGAATTGGTCAGAAAAAGGTTGTTAATGTTTACAGAATTATTACGAAAGGTACGCTTGAAGAAAAAATCATGGGTTTGCAGAAATTCAAAATGAATATAGCTTCTACAGTTGTTAATCAGCAAAACAGTGGATTAGCATCCATGGATACACATCAGCTGCTTGATCTCTTCGACCCCGATAACGTTACCTCACAGGACAATGAGGAAAAGAATAATGGCGATTCCCAAGCAGCCAAGGGCATGGAAGATATTGCCAACGAGACTGGTTTAACTGGCAAAGCCAAAGAGGCCCTCGGTGAATTGAAAGAGCTATGGGACCCATCTCAATACGAGGAGGAGTATAATTT…	ATTTAACGCATTTATGTATTATCAACTTGTAATATAATACGGTATATTAA		TGTAATATA			TGTAATATAATA		TGTAATATA			TGTAATATAATA	S000006003	ORF3UTR	Verified	YPL082C	MOT1	XVI	398279	398479	Essential abundant protein involved in regulation of transcription, removes Spt15p (TBP) from DNA via its C-terminal ATPase activity, forms a complex with TBP that binds TATA DNA with high affinity but with altered specificity	398364	398512	3:4.00|2:5.00|3:7.00|1:22.00|1:35.00|2:39.00|6:41.00|2:42.00|3:51.00|2:67.00|1:89.00|2:90.00|2:100.00|2:106.00|2:107.00|1:106.00|4:104.00|1:105.00|1:107.00|2:120.00|1:121.00|1:117.00|3:92.00|3:88.00|3:86.00|1:85.00|2:77.00|1:74.00|1:72.00|2:49.00|1:50.00|2:51.00|1:43.00|2:42.00|1:40.00|1:28.00|2:27.00|7:26.00|1:23.00|1:18.00|4:19.00|1:13.00|1:11.00|3:10.00|4:16.00|1:18.00|8:19.00|2:29.00|4:32.00|…	121	-	0	0	12	-0.854955	TAGAGCATGACTGGAATCCAATGAATGATCTACAGGCAATGGACAGAGCACATAGAATTGGTCAGAAAAAGGTTGTTAATGTTTACAGAATTATTACGAAAGGTACGCTTGAAGAAAAAATCATGGGTTTGCAGAAATTCAAAATGAATATAGCTTCTACAGTTGTTAATCAGCAAAACAGTGGATTAGCATCCATGGATACACATCAGCTGCTTGATCTCTTCGACCCCGATAACGTTACCTCACAGGACAATGAGGAAAAGAATAATGGCGATTCCCAAGCAGCCAAGGGCATGGAAGATATTGCCAACGAGACTGGTTTAACTGGCAAAGCCAAAGAGGCCCTCGGTGAATTGAAAGAGCTATGGGACCCATCTCAATACGAGGAGGAGTATAATT…	TATTTAACGCATTTATGTATTATCAACTTGTAATATAATACGGTATATTA
S000004537	ORF	Verified	YML072C	TCB3	XIII	124730	129367	Lipid-binding ER protein, enriched at ER-plasma membrane contact sites; localized to the bud via specific mRNA transport; non-tagged protein detected in a phosphorylated state in mitochondria; C-termini of Tcb1p, Tcb2p and Tcb3p interact	128702	128783	1:1.00|6:3.00|3:4.00|3:5.00|11:6.00|3:7.00|1:9.00|2:12.00|6:17.00|8:19.00|2:18.00|1:17.00|6:15.00|1:13.00|1:11.00|1:10.00|3:6.00|8:5.00|6:4.00|1:2.00|8:1.00	19	-	0	1	1	-1.39377	CACGCTCCATCGGGTCACCATCAATACCACCAACTGATTAACCATGACGCAAATGACACAAAGACCTCAAATTCAGTTTCTGATGTGTCTAAAGGTCAGAAAACTGCTGACTCCAACCCGGAAGGTAAGAAACAGTCATCAAAAGACATATTTGTTGCCTCCAGCGCTCAAAAAACCAATCAATTGCCCGGTCCCAACCCACAGGGAAGCATAGGAGCCGTGCCATTGGAAGGTTTACGTCCGAAGGAATTCAGATCAGCACCATCTAGGAAGCCAAATAAATTCGACACTTCGATTACTAAGCCTGGCGTCTTAGACGACTTAGGCAAACTTGATGAAAAGGATATTAAGGAAAAATTTCACCTAGATTCCGACGACAAGTTATTTCCATGGCAAAAT…	AAAATTTTTATAACGATTGGTACTGTAATATAGCCACCGTTCTTGGAACT		TGTAATATA					TGTAATATA				S000004537	ORF	Verified	YML072C	TCB3	XIII	124730	129367	Lipid-binding ER protein, enriched at ER-plasma membrane contact sites; localized to the bud via specific mRNA transport; non-tagged protein detected in a phosphorylated state in mitochondria; C-termini of Tcb1p, Tcb2p and Tcb3p interact	128660	128773	43:1.00|3:2.00|2:1.00|1:2.00|1:3.00|7:4.00|10:5.00|1:6.00|4:9.00|1:20.00|1:24.00|8:25.00|2:23.00|5:25.00|6:23.00|1:21.00|2:20.00|4:17.00|1:13.00|2:11.00|1:9.00|3:8.00|1:7.00|2:6.00|1:5.00|1:3.00	25	-	0	2	1	0.018943	CACGCTCCATCGGGTCACCATCAATACCACCAACTGATTAACCATGACGCAAATGACACAAAGACCTCAAATTCAGTTTCTGATGTGTCTAAAGGTCAGAAAACTGCTGACTCCAACCCGGAAGGTAAGAAACAGTCATCAAAAGACATATTTGTTGCCTCCAGCGCTCAAAAAACCAATCAATTGCCCGGTCCCAACCCACAGGGAAGCATAGGAGCCGTGCCATTGGAAGGTTTACGTCCGAAGGAATTCAGATCAGCACCATCTAGGAAGCCAAATAAATTCGACACTTCGATTACTAAGCCTGGCGTCTTAGACGACTTAGGCAAACTTGATGAAAAGGATATTAAGGAAAAATTTCACCTAGATTCCGACGACAAGTTATTTCCATGGCAAAAT…	AAAATTTTTATAACGATTGGTACTGTAATATAGCCACCGTTCTTGGAACT
S000003870	ORF	Verified	YJR109C	CPA2	X	629585	632941	Large subunit of carbamoyl phosphate synthetase, which catalyzes a step in the synthesis of citrulline, an arginine precursor	630845	631110	14:1.00|4:4.00|10:5.00|8:7.00|3:13.00|5:14.00|4:15.00|1:22.00|3:24.00|1:25.00|1:26.00|7:25.00|4:32.00|1:30.00|2:49.00|3:48.00|2:46.00|1:44.00|1:40.00|1:36.00|1:34.00|5:35.00|1:33.00|4:31.00|1:32.00|2:31.00|3:30.00|5:25.00|1:18.00|1:16.00|3:15.00|1:13.00|3:15.00|3:7.00|13:8.00|9:4.00|1:5.00|14:4.00|3:5.00|6:3.00|22:2.00|4:1.00|11:3.00|6:2.00|18:3.00|27:1.00|1:5.00|21:4.00	49	-	0	1	3	0.00247027	TTTTCAGATAAGCAGATTGCGGTTACTATAAATAAACACGCCTCCACAAACATTAACGAACTGGAAATCAGAAGTTTAAGAAAAACGTTAGGTATAATCCCTTTTGTCAAGAGAATCGATACTTTGGCCGCAGAATTTCCAGCACAAACCAATTATTTGTATACCACTTACAATGCTACAAAGAACGATGTGGAGTTCAACGAAAATGGTATGCTGGTTTTAGGCTCTGGTGTCTATCGTATTGGTTCATCTGTAGAATTTGATTGGTGTGCCGTGAACACCGCGAAGACATTAAGAGATCAAGGCAAGAAAACTATCATGATAAATTATAACCCAGAAACAGTTTCCACAGATTTCGATGAAGTTGATAGATTATACTTTGAAGAATTATCGTATGAA…	TTGCCTTGAAACTTTACGATAACGGCTGTAATATAATGGGTACCAATCCA		TGTAATATA					TGTAATATA				S000003870	ORF	Verified	YJR109C	CPA2	X	629585	632941	Large subunit of carbamoyl phosphate synthetase, which catalyzes a step in the synthesis of citrulline, an arginine precursor	630820	631023	22:1.00|16:2.00|1:1.00|3:2.00|1:1.00|21:2.00|4:3.00|5:2.00|1:16.00|2:19.00|7:21.00|8:30.00|3:41.00|1:40.00|5:37.00|1:33.00|1:32.00|1:18.00|2:17.00|1:16.00|4:14.00|7:12.00|1:10.00|4:7.00|1:6.00|8:2.00|4:1.00|23:2.00|19:3.00|4:2.00|23:1.00	41	-	0	1	2	-1.57472	GTTTTCAGATAAGCAGATTGCGGTTACTATAAATAAACACGCCTCCACAAACATTAACGAACTGGAAATCAGAAGTTTAAGAAAAACGTTAGGTATAATCCCTTTTGTCAAGAGAATCGATACTTTGGCCGCAGAATTTCCAGCACAAACCAATTATTTGTATACCACTTACAATGCTACAAAGAACGATGTGGAGTTCAACGAAAATGGTATGCTGGTTTTAGGCTCTGGTGTCTATCGTATTGGTTCATCTGTAGAATTTGATTGGTGTGCCGTGAACACCGCGAAGACATTAAGAGATCAAGGCAAGAAAACTATCATGATAAATTATAACCCAGAAACAGTTTCCACAGATTTCGATGAAGTTGATAGATTATACTTTGAAGAATTATCGTATGA…	ATTGCCTTGAAACTTTACGATAACGGCTGTAATATAATGGGTACCAATCC
S000004479	ORF3UTR	Verified	YML017W	PSP2	XIII	238732	238932	Asn rich cytoplasmic protein that contains RGG motifs; high-copy suppressor of group II intron-splicing defects of a mutation in MRS2 and of a conditional mutation in POL1 (DNA polymerase alpha); possible role in mitochondrial mRNA splicing	238781	238917	12:1.00|22:2.00|8:1.00|4:6.00|1:5.00|1:6.00|5:8.00|6:9.00|3:11.00|1:14.00|2:15.00|2:11.00|3:8.00|19:7.00|5:8.00|2:7.00|2:6.00|2:8.00|5:6.00|4:5.00|8:4.00|18:2.00|2:1.00	15	+	0	0	1	-0.893961	AATAATAATAGTAGTAGTAATAATAATAACGGTTCAAGATATCATGATCGACAAAACAATGAAGAAGGGTTAACCTCGGATTCATCTTTAGATGCCTCAGGAAATAAAAAGAATGATTTCACGAACTCAACATCCAATACACAACAATATTCCATTTTCAAACCAGCAAGTGGGTTCCTTGGCCAAGGTAATAATGATTCTATAAGGAACAATGGACGCGGTAACTATAACAGCAGCGGTATGAATGGAGGTTCGAGAGGAAGAGGATTTGGCAGAGGAAGGGGATTTGGCAGAGGCGCATATAACAATCGAGGTAGTCGTGGTGGACGTGGAAGCAGCGGTAACTACTCCAACTACAATAACAGAACAACAGACATGCCTTTATGAGTCATGTACTGA…	CGCAGTTCTGAGTAATGTAATATAGCGTTCCTTTTCCTCTCAGATTTTTT		TGTAATATA					TGTAATATA				S000004479	ORF3UTR	Verified	YML017W	PSP2	XIII	238732	238932	Asn rich cytoplasmic protein that contains RGG motifs; high-copy suppressor of group II intron-splicing defects of a mutation in MRS2 and of a conditional mutation in POL1 (DNA polymerase alpha); possible role in mitochondrial mRNA splicing	238770	238917	14:1.00|26:2.00|6:3.00|4:2.00|4:1.00|5:6.00|1:8.00|1:7.00|2:8.00|1:15.00|1:16.00|1:19.00|1:21.00|1:24.00|4:25.00|6:27.00|2:26.00|8:21.00|2:19.00|1:17.00|5:10.00|1:11.00|5:10.00|4:9.00|1:8.00|11:2.00|7:6.00|8:7.00|9:8.00|3:7.00|3:6.00	27	+	0	0	2	-0.961074	AATAATAATAGTAGTAGTAATAATAATAACGGTTCAAGATATCATGATCGACAAAACAATGAAGAAGGGTTAACCTCGGATTCATCTTTAGATGCCTCAGGAAATAAAAAGAATGATTTCACGAACTCAACATCCAATACACAACAATATTCCATTTTCAAACCAGCAAGTGGGTTCCTTGGCCAAGGTAATAATGATTCTATAAGGAACAATGGACGCGGTAACTATAACAGCAGCGGTATGAATGGAGGTTCGAGAGGAAGAGGATTTGGCAGAGGAAGGGGATTTGGCAGAGGCGCATATAACAATCGAGGTAGTCGTGGTGGACGTGGAAGCAGCGGTAACTACTCCAACTACAATAACAGAACAACAGACATGCCTTTATGAGTCATGTACTGA…	CGCAGTTCTGAGTAATGTAATATAGCGTTCCTTTTCCTCTCAGATTTTTT
S000003279	ORF3UTR	Verified	YGR047C	TFC4	VII	586191	586391	One of six subunits of the RNA polymerase III transcription initiation factor complex (TFIIIC); part of the TauA domain of TFIIIC that binds BoxA DNA promoter sites of tRNA and similar genes; has TPR motifs; human homolog is TFIIIC-102	586325	586420	4:2.00|9:4.00|3:14.00|1:26.00|1:33.00|1:35.00|1:37.00|1:42.00|6:43.00|1:44.00|1:46.00|1:47.00|1:51.00|1:55.00|2:53.00|2:46.00|3:42.00|1:34.00|1:29.00|1:27.00|3:26.00|1:27.00|2:23.00|2:24.00|1:25.00|1:23.00|1:21.00|20:12.00|3:11.00|1:7.00|3:6.00|1:4.00|10:3.00|3:2.00|2:1.00	55	-	0	0	8	-1.46864	AAGTCGTCGCCATATTTGTACTATATCTATGCTGTTCTTCTCTATTCCAGTAGGGGCTTTCTTTCAGCCCTACAGTATTTAACTAGGTTGGAAGAGGATATCCCAGATGACCCGATGGTCAATCTTTTAATGGGTCTGTCACATATTCATCGTGCTATGCAGAGACTAACAGCACAAAGGCATTTTCAAATTTTTCATGGATTACGTTATCTATATCGTTATCATAAAATAAGGAAAAGCCTATATACGGATTTGGAAAAGCAAGAGGCAGACTACAACTTAGGGCGTGCTTTCCATTTAATCGGTCTGGTATCGATTGCAATTGAGTACTATAATAGAGTTCTAGAAAACTACGATGATGGAAAGTTGAAAAAACATGCTGCCTATAACAGTATTATA…	AAATATTTTAAACTATAAAGTATAATTGTAATATAACCCTTAATAATAGA		TGTAATATA					TGTAATATA				S000003279	ORF3UTR	Verified	YGR047C	TFC4	VII	586191	586391	One of six subunits of the RNA polymerase III transcription initiation factor complex (TFIIIC); part of the TauA domain of TFIIIC that binds BoxA DNA promoter sites of tRNA and similar genes; has TPR motifs; human homolog is TFIIIC-102	586325	586419	4:2.00|6:4.00|3:6.00|3:8.00|1:24.00|1:26.00|8:28.00|1:31.00|3:32.00|1:33.00|3:35.00|1:32.00|5:33.00|3:32.00|5:26.00|1:22.00|2:23.00|1:20.00|1:18.00|16:10.00|3:9.00|1:6.00|3:3.00|5:2.00|14:1.00	35	-	0	0	2	-1.81067	AAAGTCGTCGCCATATTTGTACTATATCTATGCTGTTCTTCTCTATTCCAGTAGGGGCTTTCTTTCAGCCCTACAGTATTTAACTAGGTTGGAAGAGGATATCCCAGATGACCCGATGGTCAATCTTTTAATGGGTCTGTCACATATTCATCGTGCTATGCAGAGACTAACAGCACAAAGGCATTTTCAAATTTTTCATGGATTACGTTATCTATATCGTTATCATAAAATAAGGAAAAGCCTATATACGGATTTGGAAAAGCAAGAGGCAGACTACAACTTAGGGCGTGCTTTCCATTTAATCGGTCTGGTATCGATTGCAATTGAGTACTATAATAGAGTTCTAGAAAACTACGATGATGGAAAGTTGAAAAAACATGCTGCCTATAACAGTATTAT…	TAAATATTTTAAACTATAAAGTATAATTGTAATATAACCCTTAATAATAG
S000002820	ORF3UTR	Verified	YDR412W	RRP17	IV	1295401	1295601	Component of the pre-60S pre-ribosomal particle; required for cell viability under standard (aerobic) conditions but not under anaerobic conditions; exonuclease required for 5&#8242; end processing of pre-60S ribosomal RNA	1295452	1295551	36:2.00|1:6.00|1:7.00|1:10.00|7:11.00|8:9.00|2:10.00|1:13.00|1:15.00|5:18.00|5:19.00|2:18.00|3:16.00|1:15.00|5:11.00|3:6.00|1:3.00|1:2.00|16:1.00	19	+	0	0	1	-0.30566	TGCAGGTAGAATCTGATGAATCCTGGCACGGGTTTGATTCTGATAAAGATGACGGCGATAACGACAATAATGAAAGTAGCGTAAAGCCTATTTTGAAGAAAGGAGCAATCACGGAAATATACGATGACTCAACTACTGTTGAATTGGAGACATTGGAACCCAATGATAACTTTGAATATTTAGCCCAGCTAAATAATGTCAAATTAGAAAAGGCAGAAAAAGTACTCAAACAAAGCATAAATAGAGCCACCAAATACGCGAAGTTTCTGGGCGTGGATGAGAAACAAAAGAAGAAGCCAAGAGTAAAAAAGTTCAGATATTTGACCAAAAATGAACGAAGAATAAACCAAAGAAAGGCAAACGACAACAAGCGTAGGAGATAATGCAGTCGCATTATCG…	TATTTTTCGTTTATTATATGTAATATATCGAATAAACCATTCTACGGGGA		TGTAATATA					TGTAATATA				S000002820	ORF3UTR	Verified	YDR412W	RRP17	IV	1295401	1295601	Component of the pre-60S pre-ribosomal particle; required for cell viability under standard (aerobic) conditions but not under anaerobic conditions; exonuclease required for 5&#8242; end processing of pre-60S ribosomal RNA	1295451	1295551	1:3.00|36:7.00|1:17.00|1:27.00|2:29.00|2:31.00|1:33.00|2:34.00|1:31.00|7:27.00|2:29.00|1:31.00|2:33.00|1:39.00|1:37.00|1:38.00|5:39.00|4:40.00|2:39.00|1:37.00|1:36.00|3:25.00|1:24.00|1:23.00|1:14.00|2:17.00|1:13.00|1:7.00|4:5.00|2:4.00|3:5.00|7:4.00	40	+	0	0	9	10.4624	CAGGTAGAATCTGATGAATCCTGGCACGGGTTTGATTCTGATAAAGATGACGGCGATAACGACAATAATGAAAGTAGCGTAAAGCCTATTTTGAAGAAAGGAGCAATCACGGAAATATACGATGACTCAACTACTGTTGAATTGGAGACATTGGAACCCAATGATAACTTTGAATATTTAGCCCAGCTAAATAATGTCAAATTAGAAAAGGCAGAAAAAGTACTCAAACAAAGCATAAATAGAGCCACCAAATACGCGAAGTTTCTGGGCGTGGATGAGAAACAAAAGAAGAAGCCAAGAGTAAAAAAGTTCAGATATTTGACCAAAAATGAACGAAGAATAAACCAAAGAAAGGCAAACGACAACAAGCGTAGGAGATAATGCAGTCGCATTATCGTC…	TTTTTCGTTTATTATATGTAATATATCGAATAAACCATTCTACGGGGAAA
S000001803	ORF3UTR	Verified	YKR095W	MLP1	XI	625433	625633	Myosin-like protein associated with the nuclear envelope, connects the nuclear pore complex with the nuclear interior; involved with Tel1p in telomere length control; involved with Pml1p and Pml39p in nuclear retention of unspliced mRNAs	625267	625556	39:1.00|7:2.00|32:1.00|7:2.00|2:1.00|19:2.00|6:4.00|7:5.00|2:4.00|10:5.00|2:7.00|8:6.00|10:7.00|6:5.00|1:4.00|2:3.00|4:5.00|18:6.00|3:7.00|2:5.00|3:4.00|3:7.00|1:8.00|1:10.00|1:16.00|1:20.00|3:21.00|1:24.00|5:26.00|5:24.00|1:35.00|10:40.00|2:42.00|3:43.00|1:58.00|3:59.00|4:60.00|1:61.00|1:58.00|1:62.00|2:69.00|1:67.00|1:65.00|1:72.00|1:71.00|2:74.00|1:71.00|2:73.00|1:75.00|1:77.00|1:73.00|2:72.00…	77	+	0	0	7	0.254487	ACAAAATGATAATGACAAAAGGGAGTCGTTGGCTAACAAGACAGATCCACCAACTCATTTGGAACCCAGCTTCAACATTCCCGCCTCAAGGGGTCTAATATCTTCATCTTCCACTTTGTCAACTGATACAAATGATGAAGAACTTACTAGCAACAATCCTGCCCAAAAGGATTCATCGAACAGAAATGTTCAATCGGAAGAGGATACAGAAAAAAAGAAAGAGGGAGAACCTGTTAAAAGAGGAGAGGCAATAGAAGAGCAGACGAAATCCAACAAGCGACCTATTGATGAGGTAGGAGAGCTGAAAAATGATGAAGACGACACTACAGAAAACATTAATGAGTCAAAAAAGATCAAGACTGAAGATGAGGAAGAAAAAGAAACCGATAAGGTGAATGA…	CATTCTGCCCTATGTCAAGACCATTTGTAATATACGTACAACAGCATTCT		TGTAATATA					TGTAATATA				S000001803	ORF3UTR	Verified	YKR095W	MLP1	XI	625433	625633	Myosin-like protein associated with the nuclear envelope, connects the nuclear pore complex with the nuclear interior; involved with Tel1p in telomere length control; involved with Pml1p and Pml39p in nuclear retention of unspliced mRNAs	625424	625555	2:1.00|23:3.00|13:2.00|1:4.00|4:6.00|1:10.00|2:11.00|8:12.00|1:19.00|4:21.00|5:23.00|6:24.00|1:62.00|1:73.00|7:76.00|1:77.00|2:84.00|2:89.00|1:84.00|1:102.00|1:104.00|1:107.00|1:109.00|2:105.00|1:122.00|5:131.00|3:127.00|1:121.00|2:116.00|3:114.00|1:75.00|1:74.00|1:25.00|2:21.00|3:12.00|10:6.00|1:3.00|7:2.00	131	+	0	0	13	3.86668	CAAAATGATAATGACAAAAGGGAGTCGTTGGCTAACAAGACAGATCCACCAACTCATTTGGAACCCAGCTTCAACATTCCCGCCTCAAGGGGTCTAATATCTTCATCTTCCACTTTGTCAACTGATACAAATGATGAAGAACTTACTAGCAACAATCCTGCCCAAAAGGATTCATCGAACAGAAATGTTCAATCGGAAGAGGATACAGAAAAAAAGAAAGAGGGAGAACCTGTTAAAAGAGGAGAGGCAATAGAAGAGCAGACGAAATCCAACAAGCGACCTATTGATGAGGTAGGAGAGCTGAAAAATGATGAAGACGACACTACAGAAAACATTAATGAGTCAAAAAAGATCAAGACTGAAGATGAGGAAGAAAAAGAAACCGATAAGGTGAATGAC…	ATTCTGCCCTATGTCAAGACCATTTGTAATATACGTACAACAGCATTCTT
S000001395	ORF3UTR	Verified	YIL133C	RPL16A	IX	98326	98526	N-terminally acetylated protein component of the large (60S) ribosomal subunit, binds to 5.8 S rRNA; has similarity to Rpl16Bp, E. coli L13 and rat L13a ribosomal proteins; transcriptionally regulated by Rap1p	98419	98748	6:1.00|5:2.00|2:3.00|6:5.00|2:6.00|1:8.00|1:9.00|1:10.00|6:12.00|1:19.00|2:20.00|4:21.00|3:24.00|4:25.00|6:27.00|3:26.00|1:57.00|1:59.00|1:60.00|1:64.00|1:153.00|1:152.00|1:225.00|1:229.00|3:228.00|1:227.00|1:222.00|1:220.00|2:221.00|2:220.00|1:242.00|1:241.00|1:223.00|1:208.00|2:166.00|1:150.00|1:149.00|1:146.00|1:138.00|1:130.00|1:102.00|1:98.00|1:100.00|1:86.00|1:84.00|1:83.00|1:82.00|3:79.00|…	242	-	0	0	26	-0.721641	AATTTTTCAGAAACAAATTAAAGTACCATGATTTCTTGAGAAAGGCTACCGCTTTCAATAAGACCCGTGGTCCATTCCATTTCAGAGCCCCATCTAGAATCTTCTACAAAGCTCTTCGTGGTATGGTTTCTCACAAGACTGCTCGTGGTAAGGCCGCTTTGGAACGTTTAAAGGTCTTTGAAGGTATCCCACCTCCATACGATAAGAAGAAGAGAGTTGTTGTCCCACAAGCATTGAGAGTTTTGAGATTGAAGCCAGGTAGAAAGTACACCACCTTGGGTAAGTTGTCTACTTCCGTTGGTTGGAAATACGAAGATGTTGTTGCCAAATTGGAAGCAAAGAGAAAGGTTTCATCCGCTGAATACTATGCCAAGAAGAGAGCTTTCACCAAGAAAGTTG…	TAGTTTTTCTTTAATACTTTACATTTTGTAATATAATCACAAATATTTTT		TGTAATATA					TGTAATATA				S000001395	ORF3UTR	Verified	YIL133C	RPL16A	IX	98326	98526	N-terminally acetylated protein component of the large (60S) ribosomal subunit, binds to 5.8 S rRNA; has similarity to Rpl16Bp, E. coli L13 and rat L13a ribosomal proteins; transcriptionally regulated by Rap1p	98422	98773	3:1.00|1:7.00|10:8.00|4:9.00|10:6.00|4:8.00|9:7.00|2:8.00|7:6.00|1:12.00|1:13.00|1:12.00|1:13.00|1:73.00|1:82.00|1:333.00|3:340.00|1:341.00|3:342.00|4:344.00|1:357.00|1:347.00|1:331.00|1:300.00|2:195.00|3:178.00|1:174.00|1:162.00|1:127.00|1:123.00|1:110.00|3:73.00|4:71.00|1:70.00|1:66.00|1:56.00|1:48.00|1:38.00|1:40.00|1:38.00|1:37.00|1:34.00|1:29.00|9:22.00|1:24.00|1:25.00|5:27.00|1:28.00|2:29.0…	357	-	0	0	40	-0.934354	AATTTTTCAGAAACAAATTAAAGTACCATGATTTCTTGAGAAAGGCTACCGCTTTCAATAAGACCCGTGGTCCATTCCATTTCAGAGCCCCATCTAGAATCTTCTACAAAGCTCTTCGTGGTATGGTTTCTCACAAGACTGCTCGTGGTAAGGCCGCTTTGGAACGTTTAAAGGTCTTTGAAGGTATCCCACCTCCATACGATAAGAAGAAGAGAGTTGTTGTCCCACAAGCATTGAGAGTTTTGAGATTGAAGCCAGGTAGAAAGTACACCACCTTGGGTAAGTTGTCTACTTCCGTTGGTTGGAAATACGAAGATGTTGTTGCCAAATTGGAAGCAAAGAGAAAGGTTTCATCCGCTGAATACTATGCCAAGAAGAGAGCTTTCACCAAGAAAGTTG…	TAGTTTTTCTTTAATACTTTACATTTTGTAATATAATCACAAATATTTTT
S000004873	ORF5UTR	Verified	YMR260C	TIF11	XIII	789840	789940	Translation initiation factor eIF1A, essential protein that forms a complex with Sui1p (eIF1) and the 40S ribosomal subunit and scans for the start codon; C-terminus associates with Fun12p (eIF5B); N terminus interacts with eIF2 and eIF3	789773	789883	1:3.00|1:4.00|2:6.00|7:7.00|2:6.00|9:5.00|6:7.00|1:8.00|1:9.00|1:11.00|7:15.00|3:18.00|1:20.00|2:21.00|1:22.00|1:23.00|2:21.00|1:22.00|1:27.00|2:26.00|3:30.00|3:31.00|2:29.00|1:30.00|1:34.00|4:39.00|1:40.00|1:41.00|6:39.00|1:38.00|1:37.00|1:35.00|2:44.00|3:42.00|2:41.00|1:38.00|1:37.00|1:36.00|1:33.00|2:32.00|1:29.00|1:25.00|1:19.00|1:17.00|1:14.00|4:12.00|2:9.00|2:4.00|8:1.00	44	-	0	0	7	-0.12578	AATTAGTGAAGCAAGAGGTTGAAAAGAACAATCTAAAATTTGGTTACACCATTCTTTACGGTAGCTCAAGATCCACTTATGCCAAGGAACATATCAATGGTGTCAATGAACTTTTTACCATCCTTCATGACTTGACAGCCGCCTAAGCGATCATTTTCCCTCCTGTACTTTCAAAATGTTCTCTTTCTTATTCTTCAGTTATAGTTTTTACGAGCGATTATAAATATAAAAGTACGATCTTCCTTTTACGTATATATGTATATACAGCACGATAAATTACAAACAAGTTTCAACTAACAATGTGGGTTATTTCTCATATTGTTAATGAGATCTTATAATAATCATTATACACGAACGCTATTTTTCACTTTTTTTTCATTTTTGTTTTCGCCGCAAGAA…	GCAAAAGCACTAGTGTAATATAGAGCAAAGTTCATCATGGGTAAGAAAAA		TGTAATATA					TGTAATATA				S000004873	ORF5UTR	Verified	YMR260C	TIF11	XIII	789840	789940	Translation initiation factor eIF1A, essential protein that forms a complex with Sui1p (eIF1) and the 40S ribosomal subunit and scans for the start codon; C-terminus associates with Fun12p (eIF5B); N terminus interacts with eIF2 and eIF3	789487	789879	2:1.00|6:2.00|6:4.00|6:12.00|9:11.00|1:12.00|1:14.00|2:15.00|4:21.00|1:19.00|1:18.00|4:17.00|4:18.00|1:15.00|6:14.00|7:15.00|2:12.00|4:11.00|7:8.00|1:9.00|1:10.00|1:8.00|5:7.00|6:8.00|1:7.00|2:5.00|9:2.00|7:1.00|21:2.00|8:3.00|11:4.00|6:5.00|5:4.00|1:3.00|1:1.00|1:5.00|12:4.00|2:5.00|1:7.00|13:8.00|1:10.00|1:16.00|3:18.00|5:16.00|6:18.00|1:16.00|1:18.00|7:19.00|8:21.00|13:22.00|1:18.00|1:10.00|4:…	75	-	0	0	5	-0.697853	TAAATTAGTGAAGCAAGAGGTTGAAAAGAACAATCTAAAATTTGGTTACACCATTCTTTACGGTAGCTCAAGATCCACTTATGCCAAGGAACATATCAATGGTGTCAATGAACTTTTTACCATCCTTCATGACTTGACAGCCGCCTAAGCGATCATTTTCCCTCCTGTACTTTCAAAATGTTCTCTTTCTTATTCTTCAGTTATAGTTTTTACGAGCGATTATAAATATAAAAGTACGATCTTCCTTTTACGTATATATGTATATACAGCACGATAAATTACAAACAAGTTTCAACTAACAATGTGGGTTATTTCTCATATTGTTAATGAGATCTTATAATAATCATTATACACGAACGCTATTTTTCACTTTTTTTTCATTTTTGTTTTCGCCGCAAG…	TTGCAAAAGCACTAGTGTAATATAGAGCAAAGTTCATCATGGGTAAGAAA
S000004325	ORF5UTR	Verified	YLR333C	RPS25B	XII	795900	796000	Protein component of the small (40S) ribosomal subunit; homologous to mammalian ribosomal protein S25, no bacterial homolog; RPS25B has a paralog, RPS25A, that arose from the whole genome duplication	795807	796050	2:1.00|12:3.00|9:6.00|1:7.00|9:8.00|6:6.00|7:7.00|1:6.00|3:9.00|4:10.00|2:12.00|1:13.00|3:17.00|3:18.00|1:19.00|12:22.00|1:21.00|8:19.00|6:20.00|2:19.00|3:17.00|4:13.00|2:11.00|1:10.00|4:4.00|1:5.00|1:4.00|1:2.00|22:1.00|3:3.00|3:5.00|1:21.00|2:23.00|7:24.00|5:25.00|1:24.00|3:25.00|2:24.00|1:25.00|2:22.00|1:20.00|5:18.00|1:16.00|2:14.00|3:13.00|2:12.00|1:10.00|1:5.00|1:1.00|6:4.00|2:5.00|4:4.00|2…	25	-	0	0	9	-1.52329	TGGGTAACCGGCAAAGACTAATTAGTATTGATGAAGTTACTTACCAATATATGTCATGAGAAGTGGCTTGTAAAATTTATTATTACAGTCACTCAGACAGAGCACTAAACTGAACTAGTTATTAAGGTATGTGCAGTTGATTCACGGGAAGAAGATATTTGAAAGAACCGAACCGATGCCAAAATCAAAGCCAAATCTGGGATTTGCCAAAAAAATTTTAGGATATAGAATAAAGATACGAAATATGAAAGGCGAGGAAAATTAGAATTAGTGGAGCAAATAATGAGCACAGGTCGCTAAGATCATTGTAACTCAGAATGACGTCAATCATAACTGGGTAATGAGATGTGCTATTGTATCTACTAAATCTATTAAACAGATCTTTATCATTCCAAGACC…	CTAGAATATCTCTGCGTATTTTGTAATATAATTTTTGACACTAACATCAA		TGTAATATA					TGTAATATA				S000004325	ORF5UTR	Verified	YLR333C	RPS25B	XII	795900	796000	Protein component of the small (40S) ribosomal subunit; homologous to mammalian ribosomal protein S25, no bacterial homolog; RPS25B has a paralog, RPS25A, that arose from the whole genome duplication	795942	796025	2:3.00|2:4.00|2:5.00|2:21.00|3:22.00|12:23.00|1:22.00|2:23.00|1:22.00|1:19.00|4:15.00|1:13.00|3:11.00|2:9.00|2:8.00|3:7.00|1:5.00|1:13.00|3:10.00|7:9.00|2:8.00|2:7.00|1:2.00|8:3.00|9:2.00|7:1.00	23	-	0	0	5	-1.48124	ATGGGTAACCGGCAAAGACTAATTAGTATTGATGAAGTTACTTACCAATATATGTCATGAGAAGTGGCTTGTAAAATTTATTATTACAGTCACTCAGACAGAGCACTAAACTGAACTAGTTATTAAGGTATGTGCAGTTGATTCACGGGAAGAAGATATTTGAAAGAACCGAACCGATGCCAAAATCAAAGCCAAATCTGGGATTTGCCAAAAAAATTTTAGGATATAGAATAAAGATACGAAATATGAAAGGCGAGGAAAATTAGAATTAGTGGAGCAAATAATGAGCACAGGTCGCTAAGATCATTGTAACTCAGAATGACGTCAATCATAACTGGGTAATGAGATGTGCTATTGTATCTACTAAATCTATTAAACAGATCTTTATCATTCCAAGAC…	ACTAGAATATCTCTGCGTATTTTGTAATATAATTTTTGACACTAACATCA
S000004365	ORF3UTR	Verified	YLR373C	VID22	XII	868461	868661	Glycosylated integral membrane protein localized to the plasma membrane; plays a role in fructose-1,6-bisphosphatase (FBPase) degradation; involved in FBPase transport from the cytosol to Vid (vacuole import and degradation) vesicles	868566	868658	2:2.00|3:3.00|1:8.00|1:10.00|3:14.00|1:29.00|1:30.00|5:34.00|1:38.00|2:39.00|5:41.00|2:40.00|1:38.00|3:35.00|1:43.00|1:42.00|1:38.00|1:29.00|1:28.00|3:25.00|1:23.00|1:21.00|1:17.00|1:15.00|3:16.00|1:14.00|4:15.00|3:9.00|4:8.00|1:7.00|6:6.00|16:5.00|5:4.00|3:3.00|4:2.00	43	-	0	0	2	-1.26048	TTACTTGAGTACAGTAAACTCCATCGTACCCATATCTTACAGGTCGTATTGTGAACAAAGCAATTTCATTAGAGATAGTGGCCGTTTCAAGAAGAGAATAATAACAGAGGACTCTATTATTGGAGAGCTAGAACAACCAATGAACTTCATTGAAGAGTTACTTGATATCCATGTTCCTGTGTGTAACGCGTTCTGGTCCCAATACTTAGATAATGATGCTGGGCCGATAATTAGAATTTTGTTCAAGATAATGCAATGTCAGTCATCTTCCTCCATTAGGGGAGAGTACTCATTTTTAAATGACTTCATTCCCAGAGTACATCCCGATTTAACTCAAGAGATTATTAAAATTAAATTATTCAATGATCAATTCGTGGCAAGTAAAGTGGATTACGACTT…	GCTGCTATATAATTTTATTTTATAATTGTAATGTATCACTACTCCTCACT		TGTAATGTA	TGTATCACTA				TGTAATGTA	TGTATCACTA			S000004365	ORF3UTR	Verified	YLR373C	VID22	XII	868461	868661	Glycosylated integral membrane protein localized to the plasma membrane; plays a role in fructose-1,6-bisphosphatase (FBPase) degradation; involved in FBPase transport from the cytosol to Vid (vacuole import and degradation) vesicles	868571	868665	1:12.00|4:13.00|1:22.00|1:24.00|1:28.00|1:29.00|1:30.00|5:31.00|6:36.00|2:35.00|3:26.00|3:32.00|1:29.00|1:28.00|4:22.00|1:18.00|4:13.00|1:12.00|3:9.00|1:8.00|1:7.00|3:4.00|3:5.00|1:4.00|7:3.00|35:1.00	36	-	0	0	3	-1.55503	TACAGTAAACTCCATCGTACCCATATCTTACAGGTCGTATTGTGAACAAAGCAATTTCATTAGAGATAGTGGCCGTTTCAAGAAGAGAATAATAACAGAGGACTCTATTATTGGAGAGCTAGAACAACCAATGAACTTCATTGAAGAGTTACTTGATATCCATGTTCCTGTGTGTAACGCGTTCTGGTCCCAATACTTAGATAATGATGCTGGGCCGATAATTAGAATTTTGTTCAAGATAATGCAATGTCAGTCATCTTCCTCCATTAGGGGAGAGTACTCATTTTTAAATGACTTCATTCCCAGAGTACATCCCGATTTAACTCAAGAGATTATTAAAATTAAATTATTCAATGATCAATTCGTGGCAAGTAAAGTGGATTACGACTTGGACACTTT…	TAATTTTATTTTATAATTGTAATGTATCACTACTCCTCACTGTAAGCGTG
S000003551	ORF3UTR	Verified	YJL014W	CCT3	X	409163	409363	Subunit of the cytosolic chaperonin Cct ring complex, related to Tcp1p, required for the assembly of actin and tubulins in vivo	409186	409362	10:2.00|3:3.00|17:5.00|1:13.00|11:16.00|4:17.00|2:16.00|3:18.00|1:28.00|1:30.00|2:31.00|1:33.00|1:40.00|2:42.00|3:43.00|3:44.00|2:43.00|1:42.00|7:30.00|6:20.00|2:18.00|1:17.00|1:10.00|2:9.00|7:3.00|4:5.00|8:4.00|2:3.00|1:4.00|2:2.00|33:1.00|10:2.00|23:1.00	44	+	0	0	2	-0.918708	ATGCTATGGCTGTTGCTCGTAATGTGATGTTGAGTCCTTCCTTGTCCCCAGGTGGTGGTGCCACCGAGATGGCAGTTTCTGTCAAATTAGCAGAAAAGGCAAAGCAATTAGAAGGGATCCAGCAATGGCCATACCAAGCTGTAGCTGATGCTATGGAGTGTATTCCACGTACTTTGATACAAAATGCAGGTGGTGATCCTATTAGACTCCTATCCCAACTAAGAGCCAAACACGCACAGGGAAATTTTACAACAGGTATTGATGGTGACAAGGGGAAAATTGTAGATATGGTTAGTTACGGTATTTGGGAACCTGAAGTCATCAAGCAGCAAAGTGTCAAAACCGCTATTGAAAGTGCATGTTTACTATTAAGGGTTGATGATATTGTTAGTGGTGTAA…	TTTTTTTATACTATTGTAATGTATTTATATAGAATTAAAGTCCTCACTAT	TGTATTTA	TGTAATGTA	TGTATTTATA		TGTATTTATATA	TGTATTTA	TGTAATGTA	TGTATTTATA		TGTATTTATATA	S000003551	ORF3UTR	Verified	YJL014W	CCT3	X	409163	409363	Subunit of the cytosolic chaperonin Cct ring complex, related to Tcp1p, required for the assembly of actin and tubulins in vivo	409184	409316	12:3.00|3:5.00|1:9.00|14:11.00|2:14.00|1:40.00|1:50.00|2:51.00|3:53.00|1:52.00|1:54.00|7:55.00|2:58.00|2:59.00|1:60.00|1:69.00|1:72.00|1:66.00|2:67.00|1:87.00|2:93.00|1:92.00|1:89.00|1:78.00|2:77.00|1:76.00|2:68.00|1:66.00|2:52.00|4:53.00|1:52.00|6:40.00|3:37.00|2:15.00|1:14.00|2:9.00|5:3.00|12:4.00|3:1.00|5:2.00|17:1.00	93	+	0	0	3	-1.48271	TACAAGATGCTATGGCTGTTGCTCGTAATGTGATGTTGAGTCCTTCCTTGTCCCCAGGTGGTGGTGCCACCGAGATGGCAGTTTCTGTCAAATTAGCAGAAAAGGCAAAGCAATTAGAAGGGATCCAGCAATGGCCATACCAAGCTGTAGCTGATGCTATGGAGTGTATTCCACGTACTTTGATACAAAATGCAGGTGGTGATCCTATTAGACTCCTATCCCAACTAAGAGCCAAACACGCACAGGGAAATTTTACAACAGGTATTGATGGTGACAAGGGGAAAATTGTAGATATGGTTAGTTACGGTATTTGGGAACCTGAAGTCATCAAGCAGCAAAGTGTCAAAACCGCTATTGAAAGTGCATGTTTACTATTAAGGGTTGATGATATTGTTAGTG…	TTTTTGTTTTTTTATACTATTGTAATGTATTTATATAGAATTAAAGTCCT
S000004421	ORF3UTR	Verified	YLR429W	CRN1	XII	992733	992933	Coronin, cortical actin cytoskeletal component that associates with the Arp2p/Arp3p complex to regulate its activity; plays a role in regulation of actin patch assembly	992635	992850	1:2.00|3:4.00|16:5.00|1:7.00|1:8.00|9:9.00|3:10.00|12:8.00|4:6.00|7:5.00|9:8.00|1:6.00|1:5.00|3:4.00|1:5.00|1:7.00|4:9.00|19:10.00|6:11.00|1:12.00|12:9.00|2:12.00|1:11.00|1:9.00|2:7.00|1:9.00|1:12.00|4:10.00|4:13.00|11:14.00|1:18.00|1:19.00|4:21.00|4:20.00|3:22.00|6:23.00|3:20.00|1:17.00|2:19.00|3:8.00|7:9.00|1:8.00|15:7.00|3:5.00|9:3.00|11:1.00	23	+	0	0	2	-0.687205	CCGATGATGAGCCAGCTCCTATCAAAATCGAAACCCCAGTCACTCCAACAGAAACTAAAAAGGATCGCACACCTAAGGTCGAACCTTCAAAAGAATTGAAGCCAGAGCCAGTGTCTATCGCAACAGATAGAAAACAGGAGCAAAGCTTACCTCAAGAAGAGAAGTCCTCTGAGAAAACAAAGTCCCCTGAGCAGGAAAAATCCGCAACACCTCCTTCTTCAATTACGGCTGCTAAGACAGCCATTACTGCCAGCAGTAAGGAAGAGCCATCCGCGGCAAGGACATCACCTAAGTCATTGGGTTTAAAAAAGTCTGTCGAAAAACTATCTACATTGGTTCTGCAATTAGAAGATGTAGTTGATAAATTAACGAAAGCAAATCTTGACAAAGATGAGCGCC…	GTCCTTTTTATAGGAAAGATGTATTTTGATTATATGTAATGTACATAAGA	TGTACATA	TGTAATGTA				TGTACATA	TGTAATGTA				S000004421	ORF3UTR	Verified	YLR429W	CRN1	XII	992733	992933	Coronin, cortical actin cytoskeletal component that associates with the Arp2p/Arp3p complex to regulate its activity; plays a role in regulation of actin patch assembly	992636	992848	12:1.00|21:2.00|10:1.00|15:3.00|13:2.00|1:9.00|17:10.00|1:8.00|3:10.00|13:9.00|2:10.00|9:11.00|1:7.00|1:6.00|1:4.00|1:9.00|5:10.00|4:16.00|1:17.00|1:19.00|6:21.00|3:22.00|1:24.00|1:28.00|5:30.00|4:31.00|2:30.00|9:29.00|2:21.00|1:24.00|5:12.00|1:15.00|4:14.00|7:13.00|9:12.00|3:10.00|18:1.00	31	+	0	0	5	-1.1663	GAAGAAGCCGATGATGAGCCAGCTCCTATCAAAATCGAAACCCCAGTCACTCCAACAGAAACTAAAAAGGATCGCACACCTAAGGTCGAACCTTCAAAAGAATTGAAGCCAGAGCCAGTGTCTATCGCAACAGATAGAAAACAGGAGCAAAGCTTACCTCAAGAAGAGAAGTCCTCTGAGAAAACAAAGTCCCCTGAGCAGGAAAAATCCGCAACACCTCCTTCTTCAATTACGGCTGCTAAGACAGCCATTACTGCCAGCAGTAAGGAAGAGCCATCCGCGGCAAGGACATCACCTAAGTCATTGGGTTTAAAAAAGTCTGTCGAAAAACTATCTACATTGGTTCTGCAATTAGAAGATGTAGTTGATAAATTAACGAAAGCAAATCTTGACAAAGAT…	TAAGTGAGTCCTTTTTATAGGAAAGATGTATTTTGATTATATGTAATGTA
S000000872	ORF3UTR	Verified	YER070W	RNR1	V	301617	301817	Major isoform of the large subunit of ribonucleotide-diphosphate reductase; the RNR complex catalyzes rate-limiting step in dNTP synthesis, regulated by DNA replication and DNA damage checkpoint pathways via localization of small subunits	301641	301813	3:2.00|1:3.00|2:4.00|1:14.00|2:16.00|1:17.00|1:34.00|1:38.00|1:44.00|1:102.00|1:114.00|1:124.00|2:125.00|3:130.00|1:133.00|1:138.00|5:141.00|1:146.00|1:147.00|1:148.00|3:149.00|1:152.00|1:159.00|1:154.00|1:67.00|1:69.00|1:71.00|4:67.00|1:68.00|1:67.00|2:71.00|1:70.00|1:68.00|2:67.00|1:66.00|3:69.00|1:67.00|2:66.00|1:52.00|1:50.00|4:48.00|1:45.00|3:39.00|1:28.00|1:26.00|2:27.00|4:26.00|3:25.00|2:2…	159	+	0	0	18	-0.342036	TGAGAACCCAAGCTGCATCTGCTGCAATTCAATTTACTATTGATCAGAAGATTGCGGATCAAGCTACAGAAAACGTTGCTGATATTTCCAACTTGAAGCGTCCATCATATATGCCTTCCAGTGCAAGCTACGCTGCCAGCGATTTCGTGCCCGCAGCTGTGACTGCAAACGCAACTATTCCATCTCTAGATAGCTCCTCGGAAGCTTCAAGAGAGGCATCTCCAGCTCCAACAGGTAGCCACTCATTAACTAAAGGAATGGCAGAATTAAACGTTCAAGAGTCTAAGGTAGAAGTTCCTGAAGTACCTGCCCCAACTAAGAATGAAGAAAAAGCTGCCCCCATCGTTGATGATGAGGAAACCGAGTTCGACATTTACAACTCTAAGGTTATAGCATGTG…	TCAAAATTTGGGTGTTTACTTCGAGGTGTAATTTATATTTTCTTTTGTTT		TGTAATTTA		TGTAATTTATA			TGTAATTTA		TGTAATTTATA		S000000872	ORF3UTR	Verified	YER070W	RNR1	V	301617	301817	Major isoform of the large subunit of ribonucleotide-diphosphate reductase; the RNR complex catalyzes rate-limiting step in dNTP synthesis, regulated by DNA replication and DNA damage checkpoint pathways via localization of small subunits	301641	301827	1:1.00|5:4.00|1:5.00|1:6.00|2:7.00|1:9.00|2:18.00|1:125.00|1:151.00|1:152.00|1:167.00|2:170.00|1:171.00|1:173.00|3:174.00|1:175.00|1:176.00|2:178.00|1:180.00|1:181.00|3:183.00|2:184.00|1:188.00|1:189.00|1:105.00|2:107.00|2:106.00|1:109.00|1:101.00|1:99.00|1:75.00|1:76.00|1:67.00|1:76.00|3:74.00|1:76.00|1:78.00|1:72.00|2:71.00|1:70.00|1:72.00|3:62.00|3:60.00|1:59.00|1:57.00|1:56.00|1:55.00|8:46.00…	189	+	0	0	41	-0.0502156	GAGAACCCAAGCTGCATCTGCTGCAATTCAATTTACTATTGATCAGAAGATTGCGGATCAAGCTACAGAAAACGTTGCTGATATTTCCAACTTGAAGCGTCCATCATATATGCCTTCCAGTGCAAGCTACGCTGCCAGCGATTTCGTGCCCGCAGCTGTGACTGCAAACGCAACTATTCCATCTCTAGATAGCTCCTCGGAAGCTTCAAGAGAGGCATCTCCAGCTCCAACAGGTAGCCACTCATTAACTAAAGGAATGGCAGAATTAAACGTTCAAGAGTCTAAGGTAGAAGTTCCTGAAGTACCTGCCCCAACTAAGAATGAAGAAAAAGCTGCCCCCATCGTTGATGATGAGGAAACCGAGTTCGACATTTACAACTCTAAGGTTATAGCATGTGC…	CAAAATTTGGGTGTTTACTTCGAGGTGTAATTTATATTTTCTTTTGTTTT
S000000319	ORF3UTR	Verified	YBR115C	LYS2	II	469547	469747	Alpha aminoadipate reductase, catalyzes the reduction of alpha-aminoadipate to alpha-aminoadipate 6-semialdehyde, which is the fifth step in biosynthesis of lysine; activation requires posttranslational phosphopantetheinylation by Lys5p	469634	469739	23:1.00|3:2.00|20:3.00|13:2.00|1:4.00|4:6.00|5:10.00|2:9.00|1:10.00|3:9.00|4:10.00|3:12.00|7:14.00|8:13.00|1:11.00|1:10.00|6:8.00|1:6.00	14	-	0	0	2	-1.61664	AAATGAATTGGCCGTTGCTCAAGTAACGGGTCACCCAAGAATATTATTCAAAGACTACTTGTATACTTTACACGATTATGGTTACGATGTCGAAATCGAAAGCTATTCTAAATGGAAGAAATCATTGGAGGCGTCTGTTATTGACAGGAATGAAGAAAATGCGTTGTATCCTTTGCTACACATGGTCTTAGACAACTTACCTGAAAGTACCAAAGCTCCGGAACTAGACGATAGGAACGCCGTGGCATCTTTAAAGAAAGACACCGCATGGACAGGTGTTGATTGGTCTAATGGAATAGGTGTTACTCCAGAAGAGGTTGGTATATATATTGCATTTTTAAACAAGGTTGGATTTTTACCTCCACCAACTCATAATGACAAACTTCCACTGCCAAGTAT…	TGAGCATTACGTATGATATGTCCATGTACAATAATTAAATATGAATTAGG		TGTACAATA					TGTACAATA	TGTCCATGTA			S000000319	ORF3UTR	Verified	YBR115C	LYS2	II	469547	469747	Alpha aminoadipate reductase, catalyzes the reduction of alpha-aminoadipate to alpha-aminoadipate 6-semialdehyde, which is the fifth step in biosynthesis of lysine; activation requires posttranslational phosphopantetheinylation by Lys5p	469624	469753	27:2.00|12:3.00|6:5.00|1:6.00|15:5.00|2:8.00|2:9.00|8:10.00|8:9.00|4:11.00|4:12.00|2:18.00|1:17.00|4:16.00|2:14.00|1:15.00|4:13.00|6:12.00|4:11.00|2:9.00|1:6.00|14:1.00	18	-	0	0	1	-0.376268	ATTGGCCGTTGCTCAAGTAACGGGTCACCCAAGAATATTATTCAAAGACTACTTGTATACTTTACACGATTATGGTTACGATGTCGAAATCGAAAGCTATTCTAAATGGAAGAAATCATTGGAGGCGTCTGTTATTGACAGGAATGAAGAAAATGCGTTGTATCCTTTGCTACACATGGTCTTAGACAACTTACCTGAAAGTACCAAAGCTCCGGAACTAGACGATAGGAACGCCGTGGCATCTTTAAAGAAAGACACCGCATGGACAGGTGTTGATTGGTCTAATGGAATAGGTGTTACTCCAGAAGAGGTTGGTATATATATTGCATTTTTAAACAAGGTTGGATTTTTACCTCCACCAACTCATAATGACAAACTTCCACTGCCAAGTATAGAACT…	TTACGTATGATATGTCCATGTACAATAATTAAATATGAATTAGGAGAAAG
S000000347	ORF3UTR	Verified	YBR143C	SUP45	II	530668	530868	Polypeptide release factor (eRF1) in translation termination; mutant form acts as a recessive omnipotent suppressor; methylated by Mtq2p-Trm112p in ternary complex eRF1-eRF3-GTP; mutation of methylation site confers resistance to zymocin	530733	530837	4:1.00|6:3.00|2:7.00|9:11.00|1:12.00|4:15.00|7:21.00|2:23.00|2:24.00|2:25.00|1:23.00|4:26.00|2:24.00|4:23.00|1:21.00|1:20.00|1:14.00|1:12.00|2:10.00|1:9.00|5:7.00|5:4.00|4:2.00|1:12.00|15:10.00|7:9.00|9:4.00|1:3.00|1:2.00	26	-	0	0	2	-1.06648	TGATACTTTAAAGGCATTGGATTTAGGTGCAGTCGAAAAATTAATTGTTTTCGAAAATTTGGAAACTATCAGATATACATTTAAAGATGCCGAGGATAATGAGGTTATAAAATTCGCTGAACCAGAAGCCAAGGACAAGTCGTTTGCTATTGACAAAGCTACCGGCCAAGAAATGGACGTTGTCTCCGAAGAACCTTTAATTGAATGGCTAGCAGCTAACTACAAAAACTTCGGTGCTACCTTGGAATTCATCACAGACAAATCTTCAGAAGGTGCCCAATTTGTCACAGGTTTTGGTGGTATTGGTGCCATGCTGCGTTACAAAGTTAATTTTGAACAACTAGTTGATGAATCTGAGGATGAATATTATGACGAAGATGAAGGATCCGACTATGATTT…	ATTCGCTTTTAATTTTTTGTACAATATAATATATACTTGGTAAACCTTTT		TGTACAATA		TGTACAATATA			TGTACAATA		TGTACAATATA		S000000347	ORF3UTR	Verified	YBR143C	SUP45	II	530668	530868	Polypeptide release factor (eRF1) in translation termination; mutant form acts as a recessive omnipotent suppressor; methylated by Mtq2p-Trm112p in ternary complex eRF1-eRF3-GTP; mutation of methylation site confers resistance to zymocin	530729	531004	9:1.00|1:3.00|2:4.00|2:5.00|1:12.00|1:15.00|11:18.00|2:19.00|1:21.00|7:24.00|2:26.00|2:28.00|3:31.00|3:26.00|8:23.00|1:21.00|2:19.00|3:16.00|2:8.00|10:7.00|2:6.00|7:16.00|3:15.00|6:14.00|2:12.00|4:11.00|1:10.00|8:9.00|2:8.00|1:6.00|1:7.00|6:10.00|18:19.00|2:17.00|1:14.00|1:13.00|7:12.00|1:10.00|7:6.00|1:5.00|3:7.00|3:8.00|1:10.00|17:11.00|2:9.00|1:8.00|13:11.00|6:9.00|3:8.00|3:7.00|1:5.00|1:4.00|…	31	-	0	0	3	-1.17256	TACTTTAAAGGCATTGGATTTAGGTGCAGTCGAAAAATTAATTGTTTTCGAAAATTTGGAAACTATCAGATATACATTTAAAGATGCCGAGGATAATGAGGTTATAAAATTCGCTGAACCAGAAGCCAAGGACAAGTCGTTTGCTATTGACAAAGCTACCGGCCAAGAAATGGACGTTGTCTCCGAAGAACCTTTAATTGAATGGCTAGCAGCTAACTACAAAAACTTCGGTGCTACCTTGGAATTCATCACAGACAAATCTTCAGAAGGTGCCCAATTTGTCACAGGTTTTGGTGGTATTGGTGCCATGCTGCGTTACAAAGTTAATTTTGAACAACTAGTTGATGAATCTGAGGATGAATATTATGACGAAGATGAAGGATCCGACTATGATTTCAT…	CGCTTTTAATTTTTTGTACAATATAATATATACTTGGTAAACCTTTTGCT
S000000200	ORF	Verified	YBL104C	SEA4	II	18177	21293	Subunit of the SEA (Seh1-associated) complex, a coatomer-related complex that associates dynamically with the vacuole; has an N-terminal beta-propeller fold and a C-terminal RING motif; promoter contains multiple GCN4 binding sites	18115	18256	46:1.00|1:3.00|7:4.00|5:5.00|2:6.00|7:8.00|6:7.00|1:24.00|1:23.00|20:21.00|1:22.00|5:23.00|3:22.00|1:21.00|1:17.00|5:3.00|30:1.00	24	-	0	0	1	0.176893	ACTGCAGACATAAAGCCCCGGCAAATATATATCCAATGTCAAAACTGTAAACAAAACATCAACACTCCGCGCACATCCTCACCTTCTAGCGCCGTCTCTACTAGTGCTGGAAATTACAAAAATGGTGAAGCCTATAGAAGAAATAACGCTGACTACAAGAAATTTAATACTGGAAGTTCTGAAGCACAAGCAGCTGATGAAAAGCCAAGACATAAGTATTGTTGCCCACACTGTGGGTCTTCATTTCCAAGATGTGCCATATGTCTCATGCCTCTAGGAACGTCAAACTTACCTTTTGTAATAAATGGGACGCAATCACGCGATCCAATGCAGACAGAAGACTCTCAAGATGGTGCAAATCGCGAACTCGTAAGTAGAAAACTGAAGTTGAACGAGTGG…	GTCCCACTCCAGGTTGCACCTGCCAGTGTAATAAGTAGTATTGTACAATA		TGTACAATA		TGTAATAAGTA			TGTACAATA		TGTAATAAGTA		S000000200	ORF	Verified	YBL104C	SEA4	II	18177	21293	Subunit of the SEA (Seh1-associated) complex, a coatomer-related complex that associates dynamically with the vacuole; has an N-terminal beta-propeller fold and a C-terminal RING motif; promoter contains multiple GCN4 binding sites	18135	18278	17:1.00|9:2.00|1:8.00|4:11.00|3:10.00|1:12.00|1:13.00|4:19.00|1:20.00|3:27.00|4:29.00|3:28.00|3:26.00|1:33.00|1:28.00|5:18.00|2:17.00|12:16.00|1:12.00|10:15.00|1:12.00|11:3.00|24:4.00|22:1.00	33	-	0	0	1	-0.518079	ACTGCAGACATAAAGCCCCGGCAAATATATATCCAATGTCAAAACTGTAAACAAAACATCAACACTCCGCGCACATCCTCACCTTCTAGCGCCGTCTCTACTAGTGCTGGAAATTACAAAAATGGTGAAGCCTATAGAAGAAATAACGCTGACTACAAGAAATTTAATACTGGAAGTTCTGAAGCACAAGCAGCTGATGAAAAGCCAAGACATAAGTATTGTTGCCCACACTGTGGGTCTTCATTTCCAAGATGTGCCATATGTCTCATGCCTCTAGGAACGTCAAACTTACCTTTTGTAATAAATGGGACGCAATCACGCGATCCAATGCAGACAGAAGACTCTCAAGATGGTGCAAATCGCGAACTCGTAAGTAGAAAACTGAAGTTGAACGAGTGG…	GTCCCACTCCAGGTTGCACCTGCCAGTGTAATAAGTAGTATTGTACAATA
S000002982	ORF3UTR	Verified	YGL014W	PUF4	VII	468808	469008	Member of the PUF protein family, which is defined by the presence of Pumilio homology domains that confer RNA binding activity; preferentially binds mRNAs encoding nucleolar ribosomal RNA-processing factors	468752	468887	1:2.00|7:3.00|1:6.00|37:7.00|1:5.00|5:4.00|2:5.00|1:2.00|8:1.00|4:2.00|11:3.00|3:12.00|6:14.00|1:15.00|1:25.00|1:27.00|5:31.00|2:32.00|1:31.00|1:27.00|2:32.00|1:34.00|1:37.00|3:41.00|1:46.00|2:51.00|4:50.00|2:49.00|2:44.00|5:43.00|1:42.00|1:33.00|4:28.00|1:15.00|1:14.00|1:8.00|2:7.00|1:5.00|1:3.00|1:2.00	51	+	0	0	10	-0.834464	TCTGTGTGATAAGTTGCTAGCCCTTGTTGATAAATTAACTTTGGATCCATTTGGCAACTATGTGGTGCAATATATAATTACCAAAGAGGCTGAGAAGAACAAATATGATTATACGCATAAAATTGTCCACCTGTTGAAACCAAGAGCCATCGAACTTTCTATCCATAAATTTGGATCAAATGTGATTGAAAAAATCTTGAAGACAGCTATTGTTTCGGAGCCAATGATTCTGGAAATTTTAAATAATGGTGGCGAGACGGGTATTCAATCATTGTTGAATGATAGCTACGGAAATTACGTTTTACAGACAGCATTAGACATTTCTCATAAGCAAAATGACTATCTCTATAAAAGACTATCAGAGATTGTGGCGCCTTTACTGGTGGGCCCCATAAGAAA…	TTTTTACGTTAGCCTCATATAATATCTTTTGTACAATACTAAAATACATC		TGTACAATA			TGTACAATACTA		TGTACAATA			TGTACAATACTA	S000002982	ORF3UTR	Verified	YGL014W	PUF4	VII	468808	469008	Member of the PUF protein family, which is defined by the presence of Pumilio homology domains that confer RNA binding activity; preferentially binds mRNAs encoding nucleolar ribosomal RNA-processing factors	468819	468901	11:1.00|9:8.00|1:9.00|1:18.00|4:19.00|6:21.00|1:28.00|1:31.00|1:38.00|1:40.00|1:47.00|2:54.00|3:63.00|4:64.00|2:63.00|2:61.00|5:54.00|1:49.00|1:17.00|3:15.00|1:14.00|2:5.00|3:2.00|17:1.00	64	+	0	0	6	-0.480201	GTGTGATAAGTTGCTAGCCCTTGTTGATAAATTAACTTTGGATCCATTTGGCAACTATGTGGTGCAATATATAATTACCAAAGAGGCTGAGAAGAACAAATATGATTATACGCATAAAATTGTCCACCTGTTGAAACCAAGAGCCATCGAACTTTCTATCCATAAATTTGGATCAAATGTGATTGAAAAAATCTTGAAGACAGCTATTGTTTCGGAGCCAATGATTCTGGAAATTTTAAATAATGGTGGCGAGACGGGTATTCAATCATTGTTGAATGATAGCTACGGAAATTACGTTTTACAGACAGCATTAGACATTTCTCATAAGCAAAATGACTATCTCTATAAAAGACTATCAGAGATTGTGGCGCCTTTACTGGTGGGCCCCATAAGAAATAC…	TTACGTTAGCCTCATATAATATCTTTTGTACAATACTAAAATACATCATT
S000005076	ORF3UTR	Verified	YNL132W	KRE33	XIV	378492	378692	Essential protein, required for biogenesis of the small ribosomal subunit; heterozygous mutant shows haploinsufficiency in K1 killer toxin resistance	378433	378635	3:1.00|17:2.00|2:3.00|9:4.00|15:3.00|6:2.00|6:1.00|10:3.00|7:2.00|1:3.00|3:4.00|1:5.00|2:6.00|4:7.00|2:12.00|1:14.00|3:16.00|4:22.00|2:28.00|2:29.00|4:32.00|1:35.00|1:36.00|6:38.00|1:37.00|3:30.00|3:33.00|1:25.00|2:17.00|4:16.00|4:14.00|2:12.00|6:6.00|19:3.00|46:1.00	38	+	0	0	4	-0.0606061	CAAACTATTGCTATGTTTGCGAAGATCATGAGAAAAATGTCTCAGTACTTCCGTCAGCTGTTAAGCCAATCAATTGAAGAAACTCTACCAAATATCAAAGATGATGCTATTGCTGAAATGGATGGTGAAGAAATCAAAAATTACAACGCTGCAGAAGCACTGGACCAAATGGAAGAAGATTTAGAAGAAGCCGGTTCTGAAGCCGTTCAGGCGATGAGGGAAAAACAAAAAGAGCTAATCAACTCCTTGAACTTAGATAAATACGCCATAAATGATAACAGTGAGGAATGGGCTGAATCTCAAAAATCTTTAGAAATAGCTGCCAAGGCCAAAGGCGTCGTCAGTTTAAAAACTGGTAAAAAGAGAACGACTGAAAAGGCTGAAGATATCTATAGACAA…	TTATAGCTAAACGTTTACTTAATTTGTACAATAATATAGAATAGAAACAT		TGTACAATA			TGTACAATAATA		TGTACAATA			TGTACAATAATA	S000005076	ORF3UTR	Verified	YNL132W	KRE33	XIV	378492	378692	Essential protein, required for biogenesis of the small ribosomal subunit; heterozygous mutant shows haploinsufficiency in K1 killer toxin resistance	378491	378581	1:2.00|10:3.00|7:5.00|2:11.00|2:13.00|1:17.00|5:20.00|1:25.00|1:29.00|1:30.00|2:31.00|1:32.00|1:35.00|7:36.00|4:37.00|1:38.00|7:39.00|1:37.00|3:28.00|3:32.00|1:24.00|1:21.00|11:14.00|2:4.00|11:3.00|4:1.00	39	+	0	0	1	2.11706	CAAACTATTGCTATGTTTGCGAAGATCATGAGAAAAATGTCTCAGTACTTCCGTCAGCTGTTAAGCCAATCAATTGAAGAAACTCTACCAAATATCAAAGATGATGCTATTGCTGAAATGGATGGTGAAGAAATCAAAAATTACAACGCTGCAGAAGCACTGGACCAAATGGAAGAAGATTTAGAAGAAGCCGGTTCTGAAGCCGTTCAGGCGATGAGGGAAAAACAAAAAGAGCTAATCAACTCCTTGAACTTAGATAAATACGCCATAAATGATAACAGTGAGGAATGGGCTGAATCTCAAAAATCTTTAGAAATAGCTGCCAAGGCCAAAGGCGTCGTCAGTTTAAAAACTGGTAAAAAGAGAACGACTGAAAAGGCTGAAGATATCTATAGACAA…	TTATAGCTAAACGTTTACTTAATTTGTACAATAATATAGAATAGAAACAT
S000005940	ORF	Verified	YPL019C	VTC3	XVI	514511	517018	Subunit of the vacuolar transporter chaperone (VTC) complex involved in membrane trafficking, vacuolar polyphosphate accumulation, microautophagy and non-autophagic vacuolar fusion	515983	516149	24:1.00|3:2.00|7:3.00|12:4.00|16:3.00|2:5.00|7:4.00|2:5.00|1:4.00|6:5.00|2:6.00|5:8.00|9:9.00|1:11.00|1:13.00|5:15.00|3:16.00|9:17.00|1:18.00|1:21.00|1:20.00|2:15.00|1:14.00|6:15.00|3:14.00|6:12.00|1:11.00|1:10.00|4:9.00|2:8.00|17:6.00|1:4.00|5:1.00	21	-	0	2	4	-0.787984	TGTAAAGTCTCTTTTACAAGTCAGATTGAAAGAACTTCCTTTCAACAATTCAGAAGAGTATTCTCCCTTGTTGTATAGGATCTCATATCTGTACGAGTTCTTGAGATCAAATTATGATCATCCAAATACGGTGTCTAAATCATTAGCAAGTACTTCTAAATTATCACATTTTTCTAACCTTGAAGACGCAAGTTTTAAAAGCTACAAGTTTTGGGTTCATGATGATAATATAATGGAGGTTAAGGCTAGAATCTTAAGGCATCTACCTGCTTTGGTTTATGCGTCGGTTCCAAATGAAAATGACGATTTCGTCGATAATCTAGAATCAGATGTCCGCGTACAACCTGAAGCGCGCTTGAATATTGGTTCAAAGAGTAACAGCCTTTCTAGTGATGGTAA…	TTATATTTCGACAACGATTTTTTTGATTTGTACAATAACAGATTGTTGAA		TGTACAATA					TGTACAATA				S000005940	ORF	Verified	YPL019C	VTC3	XVI	514511	517018	Subunit of the vacuolar transporter chaperone (VTC) complex involved in membrane trafficking, vacuolar polyphosphate accumulation, microautophagy and non-autophagic vacuolar fusion	515988	516170	29:2.00|6:4.00|2:6.00|10:4.00|11:3.00|8:4.00|9:5.00|2:2.00|11:5.00|10:7.00|3:6.00|4:10.00|7:11.00|2:10.00|11:8.00|8:9.00|1:7.00|3:5.00|1:6.00|45:2.00	11	-	0	2	1	-0.817187	AAAGTCTCTTTTACAAGTCAGATTGAAAGAACTTCCTTTCAACAATTCAGAAGAGTATTCTCCCTTGTTGTATAGGATCTCATATCTGTACGAGTTCTTGAGATCAAATTATGATCATCCAAATACGGTGTCTAAATCATTAGCAAGTACTTCTAAATTATCACATTTTTCTAACCTTGAAGACGCAAGTTTTAAAAGCTACAAGTTTTGGGTTCATGATGATAATATAATGGAGGTTAAGGCTAGAATCTTAAGGCATCTACCTGCTTTGGTTTATGCGTCGGTTCCAAATGAAAATGACGATTTCGTCGATAATCTAGAATCAGATGTCCGCGTACAACCTGAAGCGCGCTTGAATATTGGTTCAAAGAGTAACAGCCTTTCTAGTGATGGTAATAG…	TATTTCGACAACGATTTTTTTGATTTGTACAATAACAGATTGTTGAAAAT
S000002224	ORF	Verified	YDL066W	IDP1	IV	334835	336121	Mitochondrial NADP-specific isocitrate dehydrogenase, catalyzes the oxidation of isocitrate to alpha-ketoglutarate; not required for mitochondrial respiration and may function to divert alpha-ketoglutarate to biosynthetic processes	335228	335538	9:2.00|13:3.00|17:4.00|1:7.00|6:8.00|9:7.00|12:6.00|1:5.00|2:4.00|1:5.00|1:6.00|1:7.00|1:8.00|6:10.00|5:12.00|1:9.00|1:10.00|29:11.00|1:10.00|1:9.00|1:8.00|1:6.00|1:4.00|5:6.00|2:4.00|4:5.00|1:4.00|19:3.00|1:4.00|1:5.00|4:9.00|6:10.00|3:11.00|2:9.00|3:10.00|2:11.00|1:10.00|1:9.00|1:12.00|1:20.00|20:22.00|2:21.00|1:25.00|3:27.00|3:26.00|3:28.00|5:27.00|1:26.00|1:24.00|1:23.00|3:22.00|1:20.00|1:15.…	28	+	0	1	2	-0.994233	ACCCGTATCATTTGGGATAAGATCAAGAAGAAATTGATTCTACCCTACTTGGACGTAGATTTGAAGTACTACGACTTATCTGTCGAATCTCGTGACGCCACCTCCGACAAGATTACTCAGGATGCTGCTGAGGCGATCAAGAAGTATGGTGTTGGTATCAAATGTGCCACCATCACTCCTGATGAAGCTCGTGTGAAGGAATTCAACCTGCACAAGATGTGGAAATCTCCTAATGGTACCATCAGAAACATTCTCGGCGGTACAGTGTTCAGAGAGCCCATTGTGATTCCTAGAATTCCTAGACTGGTCCCACGTTGGGAAAAACCAATCATTATTGGAAGACACGCCCACGGTGATCAATATAAAGCTACGGACACACTGATCCCAGGCCCAGGATCT…	GTGGTGTGGCCATGGCCATGTACAATACTGACGAATCCATCGAAGGGTTT		TGTACAATA					TGTACAATA				S000002224	ORF	Verified	YDL066W	IDP1	IV	334835	336121	Mitochondrial NADP-specific isocitrate dehydrogenase, catalyzes the oxidation of isocitrate to alpha-ketoglutarate; not required for mitochondrial respiration and may function to divert alpha-ketoglutarate to biosynthetic processes	335267	335482	32:1.00|1:2.00|13:5.00|2:4.00|14:5.00|16:6.00|1:5.00|5:2.00|5:3.00|5:4.00|14:3.00|7:2.00|15:9.00|1:10.00|1:11.00|3:12.00|1:11.00|2:9.00|1:24.00|1:27.00|5:30.00|1:31.00|10:32.00|1:31.00|3:33.00|1:34.00|1:30.00|1:33.00|5:35.00|2:37.00|6:38.00|1:34.00|1:32.00|5:31.00|1:28.00|1:19.00|1:16.00|12:9.00|1:7.00|4:5.00|3:4.00|2:3.00|6:2.00|2:1.00	38	+	0	1	3	-1.11242	CGTATCATTTGGGATAAGATCAAGAAGAAATTGATTCTACCCTACTTGGACGTAGATTTGAAGTACTACGACTTATCTGTCGAATCTCGTGACGCCACCTCCGACAAGATTACTCAGGATGCTGCTGAGGCGATCAAGAAGTATGGTGTTGGTATCAAATGTGCCACCATCACTCCTGATGAAGCTCGTGTGAAGGAATTCAACCTGCACAAGATGTGGAAATCTCCTAATGGTACCATCAGAAACATTCTCGGCGGTACAGTGTTCAGAGAGCCCATTGTGATTCCTAGAATTCCTAGACTGGTCCCACGTTGGGAAAAACCAATCATTATTGGAAGACACGCCCACGGTGATCAATATAAAGCTACGGACACACTGATCCCAGGCCCAGGATCTTTG…	GTGTGGCCATGGCCATGTACAATACTGACGAATCCATCGAAGGGTTTGCT
S000001208	ORF	Verified	YHR165C	PRP8	VIII	429707	436948	Component of the U4/U6-U5 snRNP complex, involved in the second catalytic step of splicing; mutations of human Prp8 cause retinitis pigmentosa	436435	436616	32:1.00|3:3.00|4:4.00|1:6.00|2:7.00|1:8.00|3:14.00|3:13.00|3:15.00|7:16.00|19:15.00|3:9.00|4:8.00|1:7.00|1:5.00|1:4.00|36:3.00|6:4.00|1:3.00|1:2.00|4:1.00|34:2.00|12:1.00	16	-	0	1	3	-1.14281	CGATTGAACTTCCTTCCAAAAAAAAAATAGCGTCAAAGAAAGATGAGTGGACTACCGCCCCCACCTCCTGGTTTTGAAGAGGACAGCGACTTAGCACTTCCACCACCACCACCACCACCGCCTGGATACGAAATCGAAGAACTGGATAATCCGATGGTGCCATCATCGGTAAATGAGGATACATTCCTTCCGCCTCCACCACCTCCTCCAAGCAACTTCGAAATAAACGCTGAAGAAATTGTGGACTTCACATTACCACCGCCACCACCCCCTCCAGGTCTAGATGAATTAGAGACTAAAGCAGAAAAGAAAGTAGAATTACATGGAAAGAGAAAATTGGACATAGGAAAAGATACTTTCGTCACTCGAAAATCAAGAAAGCGTGCAAAAAAAATGACC…	CTCACAGTGACATGGCCTCCAAAATGTACAATACTGATAAAAAGGCTTTT		TGTACAATA					TGTACAATA				S000001208	ORF	Verified	YHR165C	PRP8	VIII	429707	436948	Component of the U4/U6-U5 snRNP complex, involved in the second catalytic step of splicing; mutations of human Prp8 cause retinitis pigmentosa	436441	436519	18:1.00|10:2.00|2:4.00|3:7.00|4:8.00|3:16.00|6:18.00|9:19.00|9:16.00|6:15.00|4:12.00|1:10.00|1:8.00|2:3.00|1:2.00	19	-	0	3	2	-1.55497	GCGATTGAACTTCCTTCCAAAAAAAAAATAGCGTCAAAGAAAGATGAGTGGACTACCGCCCCCACCTCCTGGTTTTGAAGAGGACAGCGACTTAGCACTTCCACCACCACCACCACCACCGCCTGGATACGAAATCGAAGAACTGGATAATCCGATGGTGCCATCATCGGTAAATGAGGATACATTCCTTCCGCCTCCACCACCTCCTCCAAGCAACTTCGAAATAAACGCTGAAGAAATTGTGGACTTCACATTACCACCGCCACCACCCCCTCCAGGTCTAGATGAATTAGAGACTAAAGCAGAAAAGAAAGTAGAATTACATGGAAAGAGAAAATTGGACATAGGAAAAGATACTTTCGTCACTCGAAAATCAAGAAAGCGTGCAAAAAAAATGAC…	ACTCACAGTGACATGGCCTCCAAAATGTACAATACTGATAAAAAGGCTTT
S000005126	ORF3UTR	Verified	YNL182C	IPI3	XIV	295759	295959	Essential component of the Rix1 complex (Rix1p, Ipi1p, Ipi3p) that is required for processing of ITS2 sequences from 35S pre-rRNA; highly conserved and contains WD40 motifs; Rix1 complex associates with Mdn1p in pre-60S ribosomal particles	295907	296025	8:1.00|4:2.00|5:4.00|4:6.00|1:12.00|3:13.00|1:15.00|3:16.00|1:18.00|1:20.00|5:21.00|1:20.00|1:19.00|1:20.00|7:19.00|8:16.00|1:14.00|3:11.00|6:10.00|7:9.00|1:7.00|1:5.00|3:7.00|1:5.00|24:4.00|3:3.00|15:2.00	21	-	0	0	1	-0.634882	CAATCTCTTAACCAACCCTTACAGACTCGAACGTGGAAATTTACTTTTTGAAGGAGAATCCAAAGGCAAACAACCTAGTAATAATAATGGTCACAATTTTATGAAGATACCAAACTTACAAAGAGTTATCTTTGATGGTAAAAACAAAGGCCATTTACACGATATTTGGTATCAGATAGGAGAACCAGAAGCAGAGACAGATCCTAACCTCGCATTACCACTTAACGACTTTAATGCCTATTTGGAGCAGGTCAAAACGCAAGAATCGATATTTTCACATATCGGTAAGGTGTCAAGCAATGTAAAAGTGATTGACAATAAAATCGACGCCACTTCATCTTTAGACAGCAATGCCGCTAAAGATGAGGAAATTACAGAACTTAAGACCAACATAGAAGC…	CAATAAACGGAATAGTCGCGCATTTTGTACAATAAAATAGGAATGTTATT		TGTACAATA					TGTACAATA				S000005126	ORF3UTR	Verified	YNL182C	IPI3	XIV	295759	295959	Essential component of the Rix1 complex (Rix1p, Ipi1p, Ipi3p) that is required for processing of ITS2 sequences from 35S pre-rRNA; highly conserved and contains WD40 motifs; Rix1 complex associates with Mdn1p in pre-60S ribosomal particles	295895	295984	9:1.00|3:4.00|4:10.00|5:13.00|1:16.00|1:18.00|1:20.00|9:21.00|6:28.00|1:27.00|1:24.00|5:28.00|4:25.00|8:19.00|8:13.00|1:12.00|1:5.00|1:3.00|21:1.00	28	-	0	0	5	-1.43713	CTTAACCAACCCTTACAGACTCGAACGTGGAAATTTACTTTTTGAAGGAGAATCCAAAGGCAAACAACCTAGTAATAATAATGGTCACAATTTTATGAAGATACCAAACTTACAAAGAGTTATCTTTGATGGTAAAAACAAAGGCCATTTACACGATATTTGGTATCAGATAGGAGAACCAGAAGCAGAGACAGATCCTAACCTCGCATTACCACTTAACGACTTTAATGCCTATTTGGAGCAGGTCAAAACGCAAGAATCGATATTTTCACATATCGGTAAGGTGTCAAGCAATGTAAAAGTGATTGACAATAAAATCGACGCCACTTCATCTTTAGACAGCAATGCCGCTAAAGATGAGGAAATTACAGAACTTAAGACCAACATAGAAGCATTAAC…	ACGGAATAGTCGCGCATTTTGTACAATAAAATAGGAATGTTATTAAAATA
S000002807	ORF3UTR	Verified	YDR399W	HPT1	IV	1270734	1270934	Dimeric hypoxanthine-guanine phosphoribosyltransferase, catalyzes the transfer of the phosphoribosyl portion of 5-phosphoribosyl-alpha-1-pyrophosphate to a purine base (either guanine or hypoxanthine) to form pyrophosphate and a purine nucleotide (either guanosine monophosphate or inosine monophosphate); mutations in the human homolog HPRT1 can cause Lesch-Nyhan syndrome and Kelley-Seegmiller syn…	1270683	1270841	5:4.00|20:6.00|21:8.00|5:5.00|9:4.00|1:5.00|3:3.00|6:1.00|1:7.00|1:11.00|1:12.00|1:20.00|2:21.00|3:20.00|1:21.00|2:22.00|1:25.00|1:43.00|1:46.00|1:50.00|1:52.00|2:64.00|1:67.00|2:73.00|1:74.00|1:76.00|1:77.00|1:79.00|3:82.00|1:81.00|1:79.00|3:85.00|1:95.00|2:97.00|1:93.00|1:77.00|1:78.00|2:77.00|1:76.00|2:69.00|1:74.00|1:73.00|2:71.00|1:72.00|1:71.00|2:70.00|2:71.00|1:67.00|1:61.00|1:63.00|1:62.0…	97	+	0	0	18	-1.14564	TGTAGGCTCAGAAGTTGAGGAAGTTGGTGTTAAGGTTAGCAGAACACAATGGATTGATTACGAGCAATGTAAATTAGATCTAGTCGGCAAGAACGTTCTTATCGTTGACGAAGTCGATGACACCCGTACCACACTTCATTACGCTTTGAGTGAATTGGAAAAGGATGCAGCTGAACAGGCAAAGGCTAAAGGTATCGATACTGAAAAGTCTCCAGAGATGAAAACAAACTTCGGGATTTTTGTTCTACACGATAAGCAAAAACCAAAGAAAGCAGATTTGCCTGCCGAAATGTTGAATGACAAGAACCGTTATTTTGCAGCTAAAACTGTTCCAGACAAGTGGTATGCATATCCATGGGAATCTACTGACATTGTTTTCCATACTAGAATGGCTATTGA…	TCATACAGCAGAATTTGTACAATAGACAACGCATATAACTGCGACCATAT		TGTACAATA					TGTACAATA				S000002807	ORF3UTR	Verified	YDR399W	HPT1	IV	1270734	1270934	Dimeric hypoxanthine-guanine phosphoribosyltransferase, catalyzes the transfer of the phosphoribosyl portion of 5-phosphoribosyl-alpha-1-pyrophosphate to a purine base (either guanine or hypoxanthine) to form pyrophosphate and a purine nucleotide (either guanosine monophosphate or inosine monophosphate); mutations in the human homolog HPRT1 can cause Lesch-Nyhan syndrome and Kelley-Seegmiller syn…	1270744	1270842	9:1.00|3:13.00|2:17.00|1:20.00|7:19.00|1:54.00|1:61.00|2:64.00|1:83.00|1:88.00|1:92.00|1:105.00|2:109.00|1:112.00|1:113.00|1:119.00|5:125.00|1:128.00|2:127.00|3:126.00|1:125.00|1:60.00|3:61.00|1:60.00|2:61.00|1:64.00|2:67.00|1:70.00|6:73.00|1:68.00|1:67.00|1:63.00|1:66.00|1:68.00|3:69.00|1:71.00|2:72.00|1:73.00|2:74.00|1:63.00|3:62.00|1:57.00|1:54.00|2:34.00|1:26.00|1:25.00|3:17.00|2:14.00|1:12.0…	128	+	0	0	24	-0.445004	ACAGTGTAGGCTCAGAAGTTGAGGAAGTTGGTGTTAAGGTTAGCAGAACACAATGGATTGATTACGAGCAATGTAAATTAGATCTAGTCGGCAAGAACGTTCTTATCGTTGACGAAGTCGATGACACCCGTACCACACTTCATTACGCTTTGAGTGAATTGGAAAAGGATGCAGCTGAACAGGCAAAGGCTAAAGGTATCGATACTGAAAAGTCTCCAGAGATGAAAACAAACTTCGGGATTTTTGTTCTACACGATAAGCAAAAACCAAAGAAAGCAGATTTGCCTGCCGAAATGTTGAATGACAAGAACCGTTATTTTGCAGCTAAAACTGTTCCAGACAAGTGGTATGCATATCCATGGGAATCTACTGACATTGTTTTCCATACTAGAATGGCTA…	TGAATCATACAGCAGAATTTGTACAATAGACAACGCATATAACTGCGACC
S000001657	ORF5UTR	Verified	YKL174C	TPO5	XI	122237	122337	Protein involved in excretion of putrescine and spermidine; putative polyamine transporter in the Golgi or post-Golgi vesicles	122149	122322	3:1.00|7:2.00|2:1.00|4:4.00|6:5.00|7:4.00|10:5.00|18:6.00|1:5.00|2:2.00|2:3.00|13:2.00|14:1.00|12:2.00|1:7.00|4:6.00|6:7.00|4:8.00|8:9.00|1:8.00|3:12.00|2:13.00|1:12.00|1:13.00|14:14.00|2:13.00|1:10.00|1:9.00|1:7.00|17:6.00|3:5.00|3:1.00	14	-	0	0	2	0.195113	CCAGTGGAGTCTGTGGTGACTGTGTGTTCTTAGTTTCCATTAATACTTCCACTTCCTTACCATAAGGGTGCTCTAAGGAAATTCCAAGTTCCTTTTTACTTCCTAACGAGGTAAGTTGTCTGCTCTCAATCTCATTGTTGTTGCCGCTCCCCTCAAACGTATTGGTTTGATATTGTTCTTGCTCATCCAGCACACTTTCTTCTTCATCCGAGTCAAAAGGATCAACTCCGATCAAATTTCCAAACTCATCGAATAAATCGTCACCTTCCATTTTGCTATGTTAGGAGCTATTGTGTATCGCTTCTGTAAAAGCAGCTAGCAATCGTCAGCCGTTGGCAAGTAATGCCCCAAAGCCTTGTTTTCTGCCACTTTGAAATTTTTCAGGCCTTTCCGGCATTA…	CGAAGAACATACCAGTCCGTGTATTTGTTTGCCATTGTACAATAAAATAA		TGTACAATA					TGTACAATA				S000001657	ORF5UTR	Verified	YKL174C	TPO5	XI	122237	122337	Protein involved in excretion of putrescine and spermidine; putative polyamine transporter in the Golgi or post-Golgi vesicles	122197	122319	5:1.00|2:2.00|39:3.00|5:2.00|2:1.00|9:2.00|14:3.00|1:2.00|6:3.00|8:11.00|6:10.00|5:8.00|5:7.00|1:4.00|15:1.00	11	-	0	0	1	-1.53516	TGGAGTCTGTGGTGACTGTGTGTTCTTAGTTTCCATTAATACTTCCACTTCCTTACCATAAGGGTGCTCTAAGGAAATTCCAAGTTCCTTTTTACTTCCTAACGAGGTAAGTTGTCTGCTCTCAATCTCATTGTTGTTGCCGCTCCCCTCAAACGTATTGGTTTGATATTGTTCTTGCTCATCCAGCACACTTTCTTCTTCATCCGAGTCAAAAGGATCAACTCCGATCAAATTTCCAAACTCATCGAATAAATCGTCACCTTCCATTTTGCTATGTTAGGAGCTATTGTGTATCGCTTCTGTAAAAGCAGCTAGCAATCGTCAGCCGTTGGCAAGTAATGCCCCAAAGCCTTGTTTTCTGCCACTTTGAAATTTTTCAGGCCTTTCCGGCATTAAAAT…	GAACATACCAGTCCGTGTATTTGTTTGCCATTGTACAATAAAATAAATAA
S000003963	ORF3UTR	Verified	YLL040C	VPS13	XII	54010	54210	Protein of unknown function; heterooligomeric or homooligomeric complex; peripherally associated with membranes; involved in sporulation, vacuolar protein sorting, prospore membrane formation and protein-Golgi retention; homologous to human CHAC and COH1 which are involved in chorea acanthocytosis and Cohen syndrome, respectively	54145	54213	7:1.00|3:2.00|8:6.00|1:7.00|4:8.00|1:11.00|7:15.00|2:14.00|1:10.00|10:11.00|3:10.00|3:9.00|12:6.00|2:3.00|4:2.00|1:1.00	15	-	0	0	3	-1.22453	ACAAGTAACTTAAGTCAAGGCGTGAAAAGTACCACCACTGTGCTTGACATGCAAAAGGGTTGCAGAGTGCGTCTACCAAGGTACGTGGACCATGATCAAATCATCAAGCCTTATGATCTACGTGAGGCCCAAGGACAATACTGGCTCAAGACCGTGAATGGAGGAGTATTTATGAATGATGAATACCTGTCGCACGTTATATTGCCAGGCAAAGAACTAGCAGTAATTGTGTCCATGCAGCACATTGCTGAGGTGCAAATGGCCACCCAAGAGCTTATGTGGAGCACAGGATATCCTTCCATCCAGGGAATTACATTGGAAAGATCCGGTCTTCAAATTAAACTCAAGTCTCAATCCGAATACTTCATTCCCATCAGCGATCCTGAAGAACGTCGGTCC…	TATATACCCGCTTTTGTACACTATGTAGCTATAATTCAATCGTATTATTG	TGTAGCTA	TGTACACTA	TGTAGCTATA			TGTAGCTA	TGTACACTA	TGTAGCTATA			S000003963	ORF3UTR	Verified	YLL040C	VPS13	XII	54010	54210	Protein of unknown function; heterooligomeric or homooligomeric complex; peripherally associated with membranes; involved in sporulation, vacuolar protein sorting, prospore membrane formation and protein-Golgi retention; homologous to human CHAC and COH1 which are involved in chorea acanthocytosis and Cohen syndrome, respectively	54155	54358	6:3.00|2:9.00|5:10.00|1:17.00|3:21.00|3:24.00|1:22.00|7:18.00|10:16.00|4:15.00|8:16.00|2:11.00|2:3.00|1:2.00|5:3.00|1:4.00|3:7.00|32:6.00|11:4.00|12:1.00|11:3.00|12:2.00|16:1.00|7:4.00|39:3.00	24	-	0	0	1	-1.42467	TACAAGTAACTTAAGTCAAGGCGTGAAAAGTACCACCACTGTGCTTGACATGCAAAAGGGTTGCAGAGTGCGTCTACCAAGGTACGTGGACCATGATCAAATCATCAAGCCTTATGATCTACGTGAGGCCCAAGGACAATACTGGCTCAAGACCGTGAATGGAGGAGTATTTATGAATGATGAATACCTGTCGCACGTTATATTGCCAGGCAAAGAACTAGCAGTAATTGTGTCCATGCAGCACATTGCTGAGGTGCAAATGGCCACCCAAGAGCTTATGTGGAGCACAGGATATCCTTCCATCCAGGGAATTACATTGGAAAGATCCGGTCTTCAAATTAAACTCAAGTCTCAATCCGAATACTTCATTCCCATCAGCGATCCTGAAGAACGTCGGTC…	GTATATACCCGCTTTTGTACACTATGTAGCTATAATTCAATCGTATTATT
S000001655	ORF3UTR	Verified	YKL172W	EBP2	XI	127043	127243	Required for 25S rRNA maturation and 60S ribosomal subunit assembly; localizes to the nucleolus and in foci along nuclear periphery; constituent of 66S pre-ribosomal particles; cooperates with Rrs1p and Mps3p to mediate telomere clustering by binding Sir4p, but is not involved in telomere tethering	126967	127144	1:1.00|25:3.00|11:5.00|3:7.00|5:8.00|1:10.00|1:11.00|17:9.00|10:7.00|8:5.00|4:9.00|5:8.00|18:6.00|4:5.00|3:6.00|7:7.00|1:9.00|3:10.00|1:15.00|3:11.00|1:12.00|1:15.00|2:17.00|1:19.00|2:21.00|3:26.00|3:27.00|8:28.00|3:26.00|2:25.00|1:24.00|1:23.00|3:22.00|1:12.00|5:10.00|1:9.00|5:8.00|1:7.00|2:2.00|1:1.00	28	+	0	0	4	2.2593	ACAAGATTAAGGGTAAGTTGATTGAAGAAGCCAGTGACAAGAAGGCACGTGAAGAAGCTAGAAGACAAAGGCAATTGAAGAAATTTGGTAAGCAAGTCCAAAACGCTACCTTACAGAAACGTCAATTGGAGAAAAGAGAAACACTGGAAAAGATCAAATCTTTGAAGAACAAAAGAAAGCACAACGAGATCGATCACTCCGAGTTCAACGTCGGTGTAGAGGAAGAAGTTGAAGGAAAAAGGTTCGATAGAGGCAGGCCTAACGGAAAGAGAGCCGCAAAAAACGCTAAGTATGGCCAAGGAGGCATGAAGAGATTCAAGAGGAAGAATGATGCTACCTCTTCTGCTGATGTCAGCGGCTTTTCTTCCAGAAAAATGAAGGGGAAGACCAATAGACCAG…	ATACAACTATCTATCATCTCTTTGTACACTAGTATAAAATAGAATTAAAT		TGTACACTA			TGTACACTAGTA		TGTACACTA			TGTACACTAGTA	S000001655	ORF3UTR	Verified	YKL172W	EBP2	XI	127043	127243	Required for 25S rRNA maturation and 60S ribosomal subunit assembly; localizes to the nucleolus and in foci along nuclear periphery; constituent of 66S pre-ribosomal particles; cooperates with Rrs1p and Mps3p to mediate telomere clustering by binding Sir4p, but is not involved in telomere tethering	126952	127152	32:1.00|14:4.00|6:3.00|8:4.00|1:1.00|14:2.00|22:3.00|1:7.00|9:6.00|3:5.00|11:6.00|4:5.00|4:6.00|2:8.00|7:10.00|4:12.00|4:17.00|4:27.00|1:34.00|2:36.00|6:44.00|2:45.00|2:46.00|1:45.00|1:46.00|2:49.00|1:48.00|2:47.00|1:49.00|2:30.00|4:27.00|4:23.00|3:21.00|6:16.00|10:5.00|1:4.00	49	+	0	0	1	0.192304	ATTAAGGGTAAGTTGATTGAAGAAGCCAGTGACAAGAAGGCACGTGAAGAAGCTAGAAGACAAAGGCAATTGAAGAAATTTGGTAAGCAAGTCCAAAACGCTACCTTACAGAAACGTCAATTGGAGAAAAGAGAAACACTGGAAAAGATCAAATCTTTGAAGAACAAAAGAAAGCACAACGAGATCGATCACTCCGAGTTCAACGTCGGTGTAGAGGAAGAAGTTGAAGGAAAAAGGTTCGATAGAGGCAGGCCTAACGGAAAGAGAGCCGCAAAAAACGCTAAGTATGGCCAAGGAGGCATGAAGAGATTCAAGAGGAAGAATGATGCTACCTCTTCTGCTGATGTCAGCGGCTTTTCTTCCAGAAAAATGAAGGGGAAGACCAATAGACCAGGAAAG…	ACTATCTATCATCTCTTTGTACACTAGTATAAAATAGAATTAAATCCAAC
S000000019	ORF3UTR	Verified	YAL021C	CCR4	I	110645	110845	Component of the CCR4-NOT transcriptional complex, which is involved in regulation of gene expression; component of the major cytoplasmic deadenylase, which is involved in mRNA poly(A) tail shortening	110711	110849	16:1.00|15:3.00|5:5.00|9:7.00|1:6.00|8:5.00|4:3.00|7:5.00|6:9.00|11:10.00|1:6.00|3:7.00|1:8.00|2:12.00|4:13.00|2:14.00|4:12.00|1:11.00|4:10.00|12:8.00|1:7.00|2:6.00|3:5.00|5:4.00|2:3.00|3:2.00|7:1.00	14	-	0	0	4	-0.883435	CATCTGGAAACGCTGCTAAAGGAGGAGACATCGCACAATTTTAGACAGGACATTAAGAAATTTCCTGTGCTCATTTGTGGTGACTTCAATTCATACATCAACTCCGCCGTATACGAATTGATAAATACAGGCCGTGTCCAAATACATCAAGAGGGAAATGGTAGAGATTTCGGTTACATGTCGGAGAAAAATTTCTCACATAACTTGGCTCTCAAATCAAGTTATAATTGTATCGGAGAACTACCATTCACCAATTTCACACCGTCATTCACAGATGTTATCGACTATATATGGTTTTCTACACATGCTCTAAGGGTGCGTGGGCTATTGGGTGAAGTGGACCCTGAATACGTGAGTAAGTTTATCGGGTTCCCCAACGACAAATTCCCCAGTGACCAT…	CCACTCCCTCCCTCCTCTCTGTACACTACCTCATTATAAAATTGAAACGA		TGTACACTA					TGTACACTA				S000000019	ORF3UTR	Verified	YAL021C	CCR4	I	110645	110845	Component of the CCR4-NOT transcriptional complex, which is involved in regulation of gene expression; component of the major cytoplasmic deadenylase, which is involved in mRNA poly(A) tail shortening	110747	110853	11:1.00|23:3.00|12:4.00|4:3.00|1:4.00|1:12.00|1:15.00|2:18.00|4:19.00|10:20.00|11:18.00|1:16.00|3:8.00|1:6.00|1:5.00|10:2.00|1:1.00|4:2.00|6:1.00	20	-	0	0	2	-1.34834	TTAGATCATCTGGAAACGCTGCTAAAGGAGGAGACATCGCACAATTTTAGACAGGACATTAAGAAATTTCCTGTGCTCATTTGTGGTGACTTCAATTCATACATCAACTCCGCCGTATACGAATTGATAAATACAGGCCGTGTCCAAATACATCAAGAGGGAAATGGTAGAGATTTCGGTTACATGTCGGAGAAAAATTTCTCACATAACTTGGCTCTCAAATCAAGTTATAATTGTATCGGAGAACTACCATTCACCAATTTCACACCGTCATTCACAGATGTTATCGACTATATATGGTTTTCTACACATGCTCTAAGGGTGCGTGGGCTATTGGGTGAAGTGGACCCTGAATACGTGAGTAAGTTTATCGGGTTCCCCAACGACAAATTCCCCAGT…	TTCATCCCACTCCCTCCCTCCTCTCTGTACACTACCTCATTATAAAATTG
S000003391	ORF3UTR	Verified	YGR159C	NSR1	VII	806211	806411	Nucleolar protein that binds nuclear localization sequences, required for pre-rRNA processing and ribosome biogenesis	806267	806421	4:1.00|4:2.00|1:3.00|3:4.00|2:5.00|1:6.00|2:7.00|6:10.00|1:30.00|1:31.00|1:47.00|1:48.00|2:50.00|1:52.00|1:62.00|3:64.00|2:77.00|2:79.00|8:82.00|1:78.00|1:79.00|1:77.00|1:76.00|1:74.00|1:75.00|1:73.00|1:72.00|1:67.00|1:54.00|1:56.00|1:52.00|2:40.00|1:35.00|4:29.00|4:28.00|1:27.00|3:26.00|1:25.00|1:24.00|2:22.00|1:21.00|4:22.00|11:20.00|3:19.00|1:18.00|1:12.00|1:11.00|1:10.00|1:7.00|1:6.00|3:4.00|…	82	-	0	0	2	-1.70475	TTTCGAATTATTCGCTAAACACGGTGAAGTTGTTTCCGTCCGTATCCCAACACATCCAGAAACTGAACAACCAAAAGGTTTCGGTTATGTTCAATTCTCCAACATGGAGGACGCCAAGAAGGCTCTAGACGCTTTACAAGGTGAATACATTGACAACAGACCAGTTAGATTAGACTTCTCTTCTCCAAGACCAAACAACGATGGTGGTCGTGGCGGTAGCCGTGGTTTTGGTGGTCGTGGCGGTGGTCGTGGCGGTAACCGTGGATTCGGTGGTCGTGGTGGCGCTCGCGGTGGCCGTGGCGGTTTCAGACCATCTGGTTCTGGTGCTAATACTGCTCCATTGGGCAGATCAAGAAATACCGCTTCTTTCGCTGGTTCAAAGAAAACATTTGATTAATG…	TTGGTCTATAATATTTTGTGTACATTAGTAAGTAAATAGGATACATTCTT		TGTACATTA			TGTACATTAGTA		TGTACATTA		TGTGTACATTA	TGTACATTAGTA	S000003391	ORF3UTR	Verified	YGR159C	NSR1	VII	806211	806411	Nucleolar protein that binds nuclear localization sequences, required for pre-rRNA processing and ribosome biogenesis	806274	806426	2:3.00|1:4.00|9:5.00|4:6.00|1:31.00|1:36.00|1:44.00|1:47.00|3:48.00|1:54.00|3:56.00|2:60.00|2:61.00|3:62.00|1:63.00|2:64.00|2:65.00|1:61.00|3:67.00|1:64.00|2:55.00|1:49.00|1:51.00|1:37.00|1:38.00|1:37.00|2:32.00|1:29.00|4:28.00|5:27.00|1:26.00|2:24.00|4:23.00|1:24.00|4:26.00|1:24.00|4:25.00|1:24.00|5:23.00|3:17.00|1:15.00|2:14.00|1:13.00|2:11.00|1:7.00|15:6.00|5:5.00|1:2.00|1:4.00|21:7.00|1:4.00|…	67	-	0	0	2	-1.32787	ACGCTATTTTCGAATTATTCGCTAAACACGGTGAAGTTGTTTCCGTCCGTATCCCAACACATCCAGAAACTGAACAACCAAAAGGTTTCGGTTATGTTCAATTCTCCAACATGGAGGACGCCAAGAAGGCTCTAGACGCTTTACAAGGTGAATACATTGACAACAGACCAGTTAGATTAGACTTCTCTTCTCCAAGACCAAACAACGATGGTGGTCGTGGCGGTAGCCGTGGTTTTGGTGGTCGTGGCGGTGGTCGTGGCGGTAACCGTGGATTCGGTGGTCGTGGTGGCGCTCGCGGTGGCCGTGGCGGTTTCAGACCATCTGGTTCTGGTGCTAATACTGCTCCATTGGGCAGATCAAGAAATACCGCTTCTTTCGCTGGTTCAAAGAAAACATTTG…	GAAAAATTTGGTCTATAATATTTTGTGTACATTAGTAAGTAAATAGGATA
S000003391	ORF3UTR	Verified	YGR159C	NSR1	VII	806211	806411	Nucleolar protein that binds nuclear localization sequences, required for pre-rRNA processing and ribosome biogenesis	806275	806421	1:1.00|3:2.00|2:3.00|1:4.00|2:5.00|6:8.00|1:26.00|1:27.00|1:41.00|1:42.00|2:44.00|1:46.00|1:56.00|3:58.00|2:71.00|2:73.00|9:76.00|2:77.00|1:76.00|1:74.00|1:75.00|1:73.00|1:72.00|1:67.00|1:54.00|1:56.00|1:52.00|2:40.00|1:35.00|4:29.00|4:28.00|1:27.00|3:26.00|1:25.00|1:24.00|2:22.00|1:21.00|4:22.00|11:20.00|3:19.00|1:18.00|1:12.00|1:11.00|1:10.00|1:7.00|1:6.00|3:4.00|20:1.00|12:3.00|15:7.00|2:6.00|…	77	-	0	1	2	0.526605	CGCTATTTTCGAATTATTCGCTAAACACGGTGAAGTTGTTTCCGTCCGTATCCCAACACATCCAGAAACTGAACAACCAAAAGGTTTCGGTTATGTTCAATTCTCCAACATGGAGGACGCCAAGAAGGCTCTAGACGCTTTACAAGGTGAATACATTGACAACAGACCAGTTAGATTAGACTTCTCTTCTCCAAGACCAAACAACGATGGTGGTCGTGGCGGTAGCCGTGGTTTTGGTGGTCGTGGCGGTGGTCGTGGCGGTAACCGTGGATTCGGTGGTCGTGGTGGCGCTCGCGGTGGCCGTGGCGGTTTCAGACCATCTGGTTCTGGTGCTAATACTGCTCCATTGGGCAGATCAAGAAATACCGCTTCTTTCGCTGGTTCAAAGAAAACATTTGA…	AAAAATTTGGTCTATAATATTTTGTGTACATTAGTAAGTAAATAGGATAC		TGTACATTA			TGTACATTAGTA		TGTACATTA		TGTGTACATTA	TGTACATTAGTA	S000003391	ORF3UTR	Verified	YGR159C	NSR1	VII	806211	806411	Nucleolar protein that binds nuclear localization sequences, required for pre-rRNA processing and ribosome biogenesis	806274	806426	2:3.00|1:4.00|9:5.00|4:6.00|1:31.00|1:36.00|1:44.00|1:47.00|3:48.00|1:54.00|3:56.00|2:60.00|2:61.00|3:62.00|1:63.00|2:64.00|2:65.00|1:61.00|3:67.00|1:64.00|2:55.00|1:49.00|1:51.00|1:37.00|1:38.00|1:37.00|2:32.00|1:29.00|4:28.00|5:27.00|1:26.00|2:24.00|4:23.00|1:24.00|4:26.00|1:24.00|4:25.00|1:24.00|5:23.00|3:17.00|1:15.00|2:14.00|1:13.00|2:11.00|1:7.00|15:6.00|5:5.00|1:2.00|1:4.00|21:7.00|1:4.00|…	67	-	0	0	2	-1.32787	ACGCTATTTTCGAATTATTCGCTAAACACGGTGAAGTTGTTTCCGTCCGTATCCCAACACATCCAGAAACTGAACAACCAAAAGGTTTCGGTTATGTTCAATTCTCCAACATGGAGGACGCCAAGAAGGCTCTAGACGCTTTACAAGGTGAATACATTGACAACAGACCAGTTAGATTAGACTTCTCTTCTCCAAGACCAAACAACGATGGTGGTCGTGGCGGTAGCCGTGGTTTTGGTGGTCGTGGCGGTGGTCGTGGCGGTAACCGTGGATTCGGTGGTCGTGGTGGCGCTCGCGGTGGCCGTGGCGGTTTCAGACCATCTGGTTCTGGTGCTAATACTGCTCCATTGGGCAGATCAAGAAATACCGCTTCTTTCGCTGGTTCAAAGAAAACATTTG…	GAAAAATTTGGTCTATAATATTTTGTGTACATTAGTAAGTAAATAGGATA
S000004282	ORF3UTR	Verified	YLR291C	GCD7	XII	718116	718316	Beta subunit of the translation initiation factor eIF2B, the guanine-nucleotide exchange factor for eIF2; activity subsequently regulated by phosphorylated eIF2; first identified as a negative regulator of GCN4 expression	718260	718360	5:2.00|14:5.00|6:7.00|4:5.00|2:6.00|1:5.00|1:7.00|1:9.00|6:11.00|4:12.00|5:10.00|3:11.00|3:12.00|1:13.00|9:12.00|5:10.00|2:9.00|3:6.00|3:5.00|8:4.00|9:3.00|3:2.00|3:1.00	13	-	0	0	3	9.07692	AGAGGGGTTCCCTAATAACACCAAGAATGCACATGAGTTTGCCAAAAAATTAGCACAGCACAACATAGAAACCCTAGTAGTCCCAGACTCAGCTGTTTTTGCTTTAATGTCCCGTGTGGGTAAGGTTATTATCGGCACTAAAGCCGTTTTTGTCAATGGGGGGACTATCTCGTCAAATTCAGGTGTATCATCCGTTTGTGAATGCGCCCGAGAATTTAGAACCCCTGTATTTGCTGTTGCAGGTTTGTATAAGCTTTCTCCTCTATATCCGTTCGACGTAGAGAAGTTTGTCGAATTTGGTGGGTCCCAACGTATATTACCTAGAATGGATCCAAGAAAAAGATTAGATACAGTTAATCAAATTACCGATTATGTTCCGCCTGAAAATATTGATATCTA…	CATTTGGATAAAAATAAGGCGTGATGATGTGTCTTTTGTACATTACTCAT		TGTACATTA					TGTACATTA		TGTCTTTTGTA		S000004282	ORF3UTR	Verified	YLR291C	GCD7	XII	718116	718316	Beta subunit of the translation initiation factor eIF2B, the guanine-nucleotide exchange factor for eIF2; activity subsequently regulated by phosphorylated eIF2; first identified as a negative regulator of GCN4 expression	718265	718355	16:2.00|4:1.00|7:4.00|1:6.00|1:14.00|16:17.00|13:19.00|2:16.00|1:13.00|5:10.00|7:9.00|2:7.00|15:6.00|1:2.00	19	-	0	0	7	-1.02941	CAGAGGGGTTCCCTAATAACACCAAGAATGCACATGAGTTTGCCAAAAAATTAGCACAGCACAACATAGAAACCCTAGTAGTCCCAGACTCAGCTGTTTTTGCTTTAATGTCCCGTGTGGGTAAGGTTATTATCGGCACTAAAGCCGTTTTTGTCAATGGGGGGACTATCTCGTCAAATTCAGGTGTATCATCCGTTTGTGAATGCGCCCGAGAATTTAGAACCCCTGTATTTGCTGTTGCAGGTTTGTATAAGCTTTCTCCTCTATATCCGTTCGACGTAGAGAAGTTTGTCGAATTTGGTGGGTCCCAACGTATATTACCTAGAATGGATCCAAGAAAAAGATTAGATACAGTTAATCAAATTACCGATTATGTTCCGCCTGAAAATATTGATATCT…	GCATTTGGATAAAAATAAGGCGTGATGATGTGTCTTTTGTACATTACTCA
S000003824	ORF3UTR	Verified	YJR063W	RPA12	X	555573	555773	RNA polymerase I subunit A12.2; contains two zinc binding domains, and the N terminal domain is responsible for anchoring to the RNA pol I complex	555548	555724	4:1.00|6:3.00|7:7.00|2:9.00|1:11.00|24:13.00|1:15.00|2:17.00|1:18.00|1:20.00|1:25.00|1:26.00|1:27.00|1:28.00|3:29.00|5:25.00|3:26.00|1:24.00|1:22.00|1:20.00|8:21.00|3:20.00|1:19.00|3:17.00|1:20.00|5:21.00|2:20.00|3:16.00|2:15.00|1:14.00|2:10.00|1:9.00|2:8.00|3:7.00|3:4.00|3:3.00|6:4.00|6:2.00|14:3.00|1:2.00|40:1.00	29	+	0	0	9	1.55645	ATTTATGTCAAGTGAAGGGCATTGCATGGCAAGTGTAAAGAATCCAAGAAGAAAAGAAAGGCTTAAAGCAATCCAGGTTAGTACTTATAAGAATGTCTGTTGTAGGATCGTTAATTTTTTGCTTGGACTGTGGTGATCTCCTGGAAAATCCTAATGCCGTATTAGGCTCTAACGTTGAATGCAGCCAATGTAAAGCCATATATCCCAAGTCACAATTCTCCAATTTAAAAGTCGTCACCACGACGGCAGACGATGCGTTTCCATCTTCTCTTAGAGCCAAGAAATCCGTGGTTAAAACTTCTTTGAAGAAGAACGAACTGAAAGACGGCGCTACTATCAAGGAAAAGTGTCCTCAGTGTGGAAATGAAGAGATGAACTATCATACTTTACAGTTAAGAT…	TTGTGTTCGCACATATTACAATTTGTACATTAATATCATCCCCGCTTTCA		TGTACATTA			TGTACATTAATA		TGTACATTA			TGTTCGCACATA	S000003824	ORF3UTR	Verified	YJR063W	RPA12	X	555573	555773	RNA polymerase I subunit A12.2; contains two zinc binding domains, and the N terminal domain is responsible for anchoring to the RNA pol I complex	555558	555655	6:1.00|3:2.00|1:10.00|3:11.00|15:12.00|2:9.00|9:7.00|1:10.00|1:14.00|7:15.00|4:21.00|2:20.00|1:21.00|4:16.00|10:15.00|10:14.00|1:13.00|4:10.00|1:8.00|1:6.00|5:5.00|7:1.00	21	+	0	0	3	0.428174	TCAAGTGAAGGGCATTGCATGGCAAGTGTAAAGAATCCAAGAAGAAAAGAAAGGCTTAAAGCAATCCAGGTTAGTACTTATAAGAATGTCTGTTGTAGGATCGTTAATTTTTTGCTTGGACTGTGGTGATCTCCTGGAAAATCCTAATGCCGTATTAGGCTCTAACGTTGAATGCAGCCAATGTAAAGCCATATATCCCAAGTCACAATTCTCCAATTTAAAAGTCGTCACCACGACGGCAGACGATGCGTTTCCATCTTCTCTTAGAGCCAAGAAATCCGTGGTTAAAACTTCTTTGAAGAAGAACGAACTGAAAGACGGCGCTACTATCAAGGAAAAGTGTCCTCAGTGTGGAAATGAAGAGATGAACTATCATACTTTACAGTTAAGATCTGCAGA…	CGCACATATTACAATTTGTACATTAATATCATCCCCGCTTTCATCATGTG
S000005940	ORF	Verified	YPL019C	VTC3	XVI	514511	517018	Subunit of the vacuolar transporter chaperone (VTC) complex involved in membrane trafficking, vacuolar polyphosphate accumulation, microautophagy and non-autophagic vacuolar fusion	515582	515754	19:1.00|10:2.00|4:3.00|13:4.00|7:3.00|8:4.00|2:5.00|5:7.00|6:9.00|1:10.00|1:22.00|1:25.00|2:26.00|7:25.00|7:28.00|1:29.00|2:30.00|3:31.00|2:30.00|1:31.00|5:32.00|1:31.00|1:30.00|1:25.00|1:24.00|2:22.00|1:19.00|2:17.00|4:18.00|1:17.00|1:15.00|1:16.00|1:15.00|3:16.00|5:18.00|7:15.00|1:14.00|7:13.00|3:12.00|4:11.00|8:10.00|6:9.00|1:5.00|1:4.00|1:3.00|2:2.00	32	-	0	1	2	0.158647	TTGAAATTGGAAAATCAAAGAGCGTTATTTTCCCACAGTCATATGATCCAACAATCACTACATTATATTTCGACAACGATTTTTTTGATTTGTACAATAACAGATTGTTGAAAATCAGCGGTGCACCTACGCTGAGATTAAGATGGATCGGTAAACTGCTAGACAAACCTGACATATTTTTGGAAAAGAGAACTTTTACAGAAAATACCGAAACTGGTAATTCAAGTTTTGAAGAAATCAGATTGCAAATGAAAGCCAAATTCATCAACAATTTTATTTTTAAAAATGATCCCAGTTACAAAAACTATTTAATTAATCAACTAAGAGAAAGGGGTACTCAAAAGGAGGAACTGGAAAAACTTTCTAGAGACTTTGATAACATCCAAAACTTTATTGTTG…	AGTCACTATCGATTCCAATATCATGTACATTAGAGAGGATTCTTTGGACA		TGTACATTA					TGTACATTA				S000005940	ORF	Verified	YPL019C	VTC3	XVI	514511	517018	Subunit of the vacuolar transporter chaperone (VTC) complex involved in membrane trafficking, vacuolar polyphosphate accumulation, microautophagy and non-autophagic vacuolar fusion	515610	515752	1:1.00|2:4.00|2:5.00|2:6.00|25:8.00|2:9.00|2:11.00|4:12.00|6:15.00|1:14.00|2:18.00|1:20.00|1:21.00|2:20.00|2:25.00|2:28.00|1:31.00|8:36.00|3:37.00|2:38.00|3:39.00|4:38.00|1:37.00|1:32.00|1:29.00|1:28.00|1:24.00|3:23.00|6:16.00|1:17.00|2:16.00|1:13.00|1:12.00|3:13.00|4:12.00|8:8.00|3:7.00|2:6.00|9:5.00|1:4.00|11:2.00|5:1.00	39	-	0	1	1	-1.46859	AATTGGAAAATCAAAGAGCGTTATTTTCCCACAGTCATATGATCCAACAATCACTACATTATATTTCGACAACGATTTTTTTGATTTGTACAATAACAGATTGTTGAAAATCAGCGGTGCACCTACGCTGAGATTAAGATGGATCGGTAAACTGCTAGACAAACCTGACATATTTTTGGAAAAGAGAACTTTTACAGAAAATACCGAAACTGGTAATTCAAGTTTTGAAGAAATCAGATTGCAAATGAAAGCCAAATTCATCAACAATTTTATTTTTAAAAATGATCCCAGTTACAAAAACTATTTAATTAATCAACTAAGAGAAAGGGGTACTCAAAAGGAGGAACTGGAAAAACTTTCTAGAGACTTTGATAACATCCAAAACTTTATTGTTGAGGA…	ACTATCGATTCCAATATCATGTACATTAGAGAGGATTCTTTGGACAAAAA
S000001061	ORF	Verified	YHR019C	DED81	VIII	141894	143558	Cytosolic asparaginyl-tRNA synthetase, required for protein synthesis, catalyzes the specific attachment of asparagine to its cognate tRNA	143453	143584	9:1.00|11:3.00|4:4.00|12:3.00|9:1.00|2:3.00|3:4.00|1:3.00|2:4.00|3:5.00|3:7.00|1:8.00|4:9.00|7:10.00|1:12.00|4:13.00|3:12.00|3:13.00|6:14.00|2:16.00|1:15.00|2:14.00|3:16.00|1:15.00|2:13.00|6:12.00|1:11.00|4:10.00|1:7.00|5:5.00|1:7.00|1:6.00|7:5.00|2:3.00|5:2.00	16	-	0	1	2	-1.47178	GAGGCTTCTCATTCACACACAACTTGGCAAACGCTTCCGAAACAGGCATATTTTGATTTGTTCTTCTACTCTCTTACTTTATGGTTATGTTTTTTATATAATGTGTCGAAGCACGGATGTACACCAACCTCTATATTCTCTTATAGGAAAGCTTTTCAGGCCGCCAGCAACTATCTAGCAAAAGTAACGAGCATACTTTTTCCAATCGAGGGCCAAGACATTCAGTGACTCAAGCATCGCTTATCCAATTTTTCATTTTTTACCAAATCCGTGGCGCGTCCTCCCATCGGACGCAAAAGTGAAAAATTTTCCATCGTGCATGGTGATCAATGCCCTGATAGTTCGATCAGTCATACTGTCGAGCTATCAAAGACGATCAAAAAGGTAGAAGAAATTACG…	TTTTTTCAAACATGTCATCTTTGTACATTAAGGAGGCTACCGGTGTAGAC		TGTACATTA					TGTACATTA				S000001061	ORF	Verified	YHR019C	DED81	VIII	141894	143558	Cytosolic asparaginyl-tRNA synthetase, required for protein synthesis, catalyzes the specific attachment of asparagine to its cognate tRNA	143497	143636	7:1.00|4:3.00|1:5.00|2:6.00|3:7.00|1:8.00|1:11.00|1:13.00|9:17.00|15:18.00|2:20.00|1:18.00|6:20.00|3:18.00|1:16.00|7:14.00|1:11.00|1:9.00|8:5.00|1:3.00|8:2.00|10:1.00|1:2.00|45:3.00|1:1.00	20	-	0	2	7	0.510875	AGGCTTCTCATTCACACACAACTTGGCAAACGCTTCCGAAACAGGCATATTTTGATTTGTTCTTCTACTCTCTTACTTTATGGTTATGTTTTTTATATAATGTGTCGAAGCACGGATGTACACCAACCTCTATATTCTCTTATAGGAAAGCTTTTCAGGCCGCCAGCAACTATCTAGCAAAAGTAACGAGCATACTTTTTCCAATCGAGGGCCAAGACATTCAGTGACTCAAGCATCGCTTATCCAATTTTTCATTTTTTACCAAATCCGTGGCGCGTCCTCCCATCGGACGCAAAAGTGAAAAATTTTCCATCGTGCATGGTGATCAATGCCCTGATAGTTCGATCAGTCATACTGTCGAGCTATCAAAGACGATCAAAAAGGTAGAAGAAATTACGT…	TTTTTCAAACATGTCATCTTTGTACATTAAGGAGGCTACCGGTGTAGACG
S000001647	ORF3UTR	Verified	YKL164C	PIR1	XI	141593	141793	O-glycosylated protein required for cell wall stability; attached to the cell wall via beta-1,3-glucan; mediates mitochondrial translocation of Apn1p; expression regulated by the cell integrity pathway and by Swi5p during the cell cycle	141654	141961	6:1.00|9:4.00|6:6.00|6:7.00|4:8.00|1:9.00|1:10.00|1:11.00|1:14.00|2:15.00|1:23.00|1:24.00|2:25.00|1:29.00|1:32.00|2:38.00|1:40.00|2:39.00|4:41.00|1:51.00|1:58.00|1:127.00|1:128.00|1:129.00|1:131.00|1:141.00|1:154.00|1:166.00|1:212.00|1:213.00|1:218.00|1:216.00|1:220.00|1:221.00|1:227.00|1:229.00|1:238.00|1:239.00|2:241.00|1:343.00|1:350.00|1:361.00|1:364.00|1:386.00|1:384.00|1:380.00|1:384.00|1:3…	386	-	0	0	10	0.752224	CCACCACCAATACTACTGTTGCTCCAGTCTCCCAAATCACTGATGGCCAAATCCAAGCCACAACTTTAACTTCTGCAACCATTATACCATCTCCAGCTCCAGCTCCAATTACTAATGGCACTGACCCAGTAACTGCTGAAACATGTAAAAGCAGTGGCACTTTAGAAATGAACTTAAAGGGTGGTATCCTGACTGACGGTAAAGGTAGAATTGGTTCTATCGTTGCCAACAGACAATTCCAATTCGATGGTCCTCCACCACAAGCTGGTGCTATCTATGCTGCTGGTTGGTCCATCACCCCAGAAGGTAACTTGGCCATCGGTGACCAGGATACTTTTTACCAATGTTTGTCAGGAAACTTCTACAACTTATACGATGAGCACATTGGAACTCAATGTA…	AAAGTCATCGTAGCATATTCTGTACATTAGTCATTTCTGTCTCCAAAGGG		TGTACATTA					TGTACATTA				S000001647	ORF3UTR	Verified	YKL164C	PIR1	XI	141593	141793	O-glycosylated protein required for cell wall stability; attached to the cell wall via beta-1,3-glucan; mediates mitochondrial translocation of Apn1p; expression regulated by the cell integrity pathway and by Swi5p during the cell cycle	141658	141972	4:1.00|26:2.00|3:4.00|6:10.00|2:13.00|3:15.00|1:21.00|1:23.00|1:22.00|1:23.00|1:32.00|1:38.00|1:89.00|2:93.00|1:97.00|1:104.00|1:123.00|1:133.00|1:264.00|2:266.00|1:272.00|1:275.00|2:274.00|1:276.00|3:277.00|1:276.00|1:478.00|1:489.00|1:492.00|1:502.00|2:513.00|1:509.00|1:522.00|1:523.00|1:525.00|1:523.00|2:525.00|1:522.00|1:521.00|1:507.00|1:428.00|1:402.00|1:348.00|1:351.00|1:349.00|2:332.00|1:…	525	-	0	0	9	-1.51218	CAAGCCACCACCAATACTACTGTTGCTCCAGTCTCCCAAATCACTGATGGCCAAATCCAAGCCACAACTTTAACTTCTGCAACCATTATACCATCTCCAGCTCCAGCTCCAATTACTAATGGCACTGACCCAGTAACTGCTGAAACATGTAAAAGCAGTGGCACTTTAGAAATGAACTTAAAGGGTGGTATCCTGACTGACGGTAAAGGTAGAATTGGTTCTATCGTTGCCAACAGACAATTCCAATTCGATGGTCCTCCACCACAAGCTGGTGCTATCTATGCTGCTGGTTGGTCCATCACCCCAGAAGGTAACTTGGCCATCGGTGACCAGGATACTTTTTACCAATGTTTGTCAGGAAACTTCTACAACTTATACGATGAGCACATTGGAACTCAA…	ACATAAAGTCATCGTAGCATATTCTGTACATTAGTCATTTCTGTCTCCAA
S000000124	ORF3UTR	Verified	YBL028C		II	167317	167517	Protein of unknown function that may interact with ribosomes; green fluorescent protein (GFP)-fusion protein localizes to the nucleolus; predicted to be involved in ribosome biogenesis	167407	167640	3:1.00|13:2.00|7:3.00|9:4.00|3:7.00|4:9.00|1:10.00|5:11.00|1:12.00|1:18.00|1:32.00|1:34.00|1:37.00|1:44.00|1:59.00|1:61.00|2:71.00|1:72.00|2:74.00|2:85.00|1:87.00|1:89.00|1:92.00|1:93.00|1:98.00|1:99.00|1:102.00|1:105.00|1:103.00|1:102.00|3:103.00|1:104.00|1:103.00|1:99.00|2:93.00|1:90.00|1:87.00|1:83.00|2:81.00|1:80.00|1:76.00|1:74.00|2:70.00|3:65.00|2:64.00|1:60.00|1:58.00|1:60.00|1:49.00|1:47.…	105	-	0	0	8	-0.843268	AGCGAGAGACAGAGCGATGAGGCTCTACGAAAAATTTTCGTACTAGGTATTAGTAAAACATTCTGATATATTGACACTGATGACAAACCAAGAGTTCAGCATATAAAATAAGTTAAAACTTACTAGAACAAGAATCATGGCCAAATCATTACGTGCTAGCAGTCATCTAAATGCTAAATCTGTCAAAAGACGTGGCGTTTTCCAAAAAGCAGTAGATGCACGTGAACAAAGAATATCCGATAAACTAAAGGAAGACTTACTAAAGCAAAAATTAGAAGATCTAAAAAAGAAAGAAGAGCAAGGAATTGACATGGATGTCGACGAGAAAAAATCCAATGAAGAAGCTCCCAGAAAAAAAATCAGCACCTCTGGTTGGAGAGACGGTAGACATCACACTTA…	AACTTGATAGGAGCTAGGTTGTAAAATTTTTAATTATGTACCATACTAAA		TGTACCATA			TGTACCATACTA		TGTACCATA			TGTACCATACTA	S000000124	ORF3UTR	Verified	YBL028C		II	167317	167517	Protein of unknown function that may interact with ribosomes; green fluorescent protein (GFP)-fusion protein localizes to the nucleolus; predicted to be involved in ribosome biogenesis	167402	167732	4:2.00|21:4.00|2:5.00|1:6.00|8:4.00|1:5.00|1:10.00|2:12.00|4:14.00|2:17.00|3:18.00|1:19.00|1:21.00|1:24.00|1:30.00|1:32.00|1:36.00|1:41.00|1:49.00|1:51.00|1:61.00|1:63.00|2:64.00|1:62.00|1:87.00|1:89.00|1:88.00|1:89.00|1:104.00|1:107.00|2:109.00|1:114.00|4:117.00|1:112.00|1:113.00|1:112.00|1:114.00|1:113.00|1:111.00|1:107.00|1:105.00|2:101.00|2:99.00|1:97.00|1:95.00|1:83.00|1:79.00|1:75.00|1:64.0…	117	-	0	0	9	-0.704604	TAGCGAGAGACAGAGCGATGAGGCTCTACGAAAAATTTTCGTACTAGGTATTAGTAAAACATTCTGATATATTGACACTGATGACAAACCAAGAGTTCAGCATATAAAATAAGTTAAAACTTACTAGAACAAGAATCATGGCCAAATCATTACGTGCTAGCAGTCATCTAAATGCTAAATCTGTCAAAAGACGTGGCGTTTTCCAAAAAGCAGTAGATGCACGTGAACAAAGAATATCCGATAAACTAAAGGAAGACTTACTAAAGCAAAAATTAGAAGATCTAAAAAAGAAAGAAGAGCAAGGAATTGACATGGATGTCGACGAGAAAAAATCCAATGAAGAAGCTCCCAGAAAAAAAATCAGCACCTCTGGTTGGAGAGACGGTAGACATCACACTT…	GAACTTGATAGGAGCTAGGTTGTAAAATTTTTAATTATGTACCATACTAA
S000000023	ORF3UTR	Verified	YAL025C	MAK16	I	100024	100224	Essential nuclear protein, constituent of 66S pre-ribosomal particles; required for maturation of 25S and 5.8S rRNAs; required for maintenance of M1 satellite double-stranded RNA of the L-A virus	100103	100253	3:4.00|4:8.00|2:10.00|7:12.00|1:35.00|1:40.00|1:46.00|1:62.00|1:70.00|1:71.00|1:74.00|2:76.00|1:75.00|2:77.00|1:83.00|1:85.00|1:87.00|1:85.00|1:86.00|2:90.00|1:89.00|1:87.00|1:85.00|2:84.00|1:81.00|1:79.00|7:78.00|1:70.00|1:69.00|1:63.00|1:59.00|1:57.00|1:55.00|5:52.00|1:51.00|1:50.00|1:47.00|1:44.00|1:37.00|3:17.00|1:14.00|3:13.00|4:11.00|2:8.00|1:7.00|2:3.00|24:2.00|4:4.00|1:3.00|41:2.00	90	-	0	0	2	-1.17794	AAAGAGTGGTGCTTACGGTGATAAACCATTAAATGTTGACGAAAAGGTCTGGAAGAAGATAATGGGTCAAATGGAAGAGGAGAATTCTCAGGACGAGGAAGAAGACTGGGATGAAGAAGAGGAAAGTGATGATGGGGAAGTTGAATACGTTGCAGATGATGGCGAAGGTGAATACGTTGACGTGGATGACTTAGAAAAGTGGTTAGCTGACTCTGACAGAGAAGCTTCCAGCGCCAGTGAAAGCGAAAGCGACAGTGAAAGCGAGAGCGACAGCGATAGTGATGAAGAAAATAAGAATTCAGCCAAGAGACGTAAGAAGGGAACTAGTGCCAAAACTAAACGTCCTAAAGTCGAAATCGAATACGAGGAGGAACACGAAGTTCAAAATGCTGAGCAAGA…	TTTCCACGTGGATTGGGCAGCGCACTGTACCATAATAACAACCAGTTATA		TGTACCATA			TGTACCATAATA		TGTACCATA			TGTACCATAATA	S000000023	ORF3UTR	Verified	YAL025C	MAK16	I	100024	100224	Essential nuclear protein, constituent of 66S pre-ribosomal particles; required for maturation of 25S and 5.8S rRNAs; required for maintenance of M1 satellite double-stranded RNA of the L-A virus	100103	100188	5:2.00|1:7.00|10:8.00|2:13.00|1:16.00|1:39.00|3:74.00|2:78.00|1:79.00|2:82.00|1:144.00|1:152.00|7:153.00|3:150.00|1:152.00|10:151.00|1:150.00|1:123.00|1:116.00|1:80.00|4:78.00|4:74.00|1:69.00|1:57.00|6:6.00|5:5.00|8:3.00|2:2.00	153	-	0	0	5	-1.62134	AAAGAGTGGTGCTTACGGTGATAAACCATTAAATGTTGACGAAAAGGTCTGGAAGAAGATAATGGGTCAAATGGAAGAGGAGAATTCTCAGGACGAGGAAGAAGACTGGGATGAAGAAGAGGAAAGTGATGATGGGGAAGTTGAATACGTTGCAGATGATGGCGAAGGTGAATACGTTGACGTGGATGACTTAGAAAAGTGGTTAGCTGACTCTGACAGAGAAGCTTCCAGCGCCAGTGAAAGCGAAAGCGACAGTGAAAGCGAGAGCGACAGCGATAGTGATGAAGAAAATAAGAATTCAGCCAAGAGACGTAAGAAGGGAACTAGTGCCAAAACTAAACGTCCTAAAGTCGAAATCGAATACGAGGAGGAACACGAAGTTCAAAATGCTGAGCAAGA…	TTTCCACGTGGATTGGGCAGCGCACTGTACCATAATAACAACCAGTTATA
S000002189	ORF3UTR	Verified	YDL031W	DBP10	IV	397205	397405	Putative ATP-dependent RNA helicase of the DEAD-box protein family, constituent of 66S pre-ribosomal particles; essential protein involved in ribosome biogenesis	397196	397293	8:1.00|8:2.00|1:10.00|1:11.00|12:12.00|5:13.00|3:14.00|1:24.00|1:28.00|2:39.00|4:41.00|1:40.00|2:45.00|1:53.00|1:59.00|1:67.00|2:69.00|4:68.00|4:67.00|1:58.00|1:52.00|5:51.00|2:50.00|1:35.00|3:33.00|1:29.00|1:28.00|2:24.00|2:20.00|3:11.00|4:8.00|8:6.00|1:5.00|1:1.00	69	+	0	0	13	-1.1415	TATGTTAATACTCAAGGTATTGATAACAAGAAATATATTATTGGTGAAAGTGGCCAAAAAATCGCGGCAAGCTTCAGGTCTGGTAGATTTGATGATTGGTCGAAGGCAAGAAATTTGAAACCATTGAAGGTAGGTTCGAGAGAAACAAGCATACCATCTAACTTGCTCGAAGACCCTTCACAAGGTCCTGCTGCAAATGGTAGAACCGTCCGTGGGAAATTCAAGCATAAACAAATGAAAGCGCCTAAAATGCCAGATAAACACAGAGACAATTATTATTCGCAAAAGAAGAAGGTGGAAAAGGCTCTACAAAGTGGAATTTCCGTCAAGGGATATAATAACGCTCCGGGTCTGCGAAGCGAATTGAAGTCCACTGAGCAAATTAGAAAGGACAGGATT…	ATCTACAGATATATAGTTTACATATGTACCATAGCAAGAAAACAAAAATA		TGTACCATA					TGTACCATA				S000002189	ORF3UTR	Verified	YDL031W	DBP10	IV	397205	397405	Putative ATP-dependent RNA helicase of the DEAD-box protein family, constituent of 66S pre-ribosomal particles; essential protein involved in ribosome biogenesis	397212	397297	2:4.00|15:5.00|1:7.00|4:8.00|2:10.00|2:13.00|5:10.00|1:8.00|1:10.00|1:21.00|1:23.00|5:31.00|1:32.00|6:34.00|7:23.00|1:22.00|1:4.00|16:5.00|8:3.00|4:2.00|2:1.00	34	+	0	0	2	-1.63902	ATACTCAAGGTATTGATAACAAGAAATATATTATTGGTGAAAGTGGCCAAAAAATCGCGGCAAGCTTCAGGTCTGGTAGATTTGATGATTGGTCGAAGGCAAGAAATTTGAAACCATTGAAGGTAGGTTCGAGAGAAACAAGCATACCATCTAACTTGCTCGAAGACCCTTCACAAGGTCCTGCTGCAAATGGTAGAACCGTCCGTGGGAAATTCAAGCATAAACAAATGAAAGCGCCTAAAATGCCAGATAAACACAGAGACAATTATTATTCGCAAAAGAAGAAGGTGGAAAAGGCTCTACAAAGTGGAATTTCCGTCAAGGGATATAATAACGCTCCGGGTCTGCGAAGCGAATTGAAGTCCACTGAGCAAATTAGAAAGGACAGGATTATAGCAG…	GATATATAGTTTACATATGTACCATAGCAAGAAAACAAAAATAGATAGCG
S000001520	ORF3UTR	Verified	YKL037W	AIM26	XI	369722	369922	Putative protein of unknown function; null mutant is viable and displays elevated frequency of mitochondrial genome loss; null mutation confers sensitivity to tunicamycin and DTT	369812	369936	5:1.00|3:2.00|1:4.00|2:6.00|2:8.00|2:9.00|1:12.00|2:13.00|5:14.00|1:16.00|1:17.00|13:18.00|1:21.00|1:25.00|2:30.00|2:43.00|1:46.00|1:57.00|1:56.00|1:62.00|1:64.00|1:66.00|1:67.00|4:66.00|1:64.00|1:68.00|1:66.00|1:67.00|1:71.00|1:74.00|1:79.00|1:81.00|1:84.00|1:83.00|1:82.00|1:84.00|1:86.00|1:80.00|1:78.00|2:77.00|1:78.00|1:69.00|1:66.00|3:61.00|1:63.00|5:65.00|1:62.00|3:54.00|2:51.00|1:50.00|2:44…	86	+	0	0	2	-1.60576	GGGGAGCACCTTCTTCTTTCACAGCTAAAGGGGTCTTTCTTTCTCCTACTTTTGGCATACTTTTTCAGGGGCAGAAGTCCTTATTACGCACGTTGCTACCGCCGGCTTGCTGTTACACCTGGTGCCATCACTATTGCCATTGCCATTGCTACAGATTCAATTCCGGCGCTTGCAAAGTCCAAAGTTCTGGTGTCGGTTTGTTCTCACACAGATCCCTGTACAGCGTCTTGTAACCTGATCCCCTTCCCCCGCCCCTTCTCGAACAGCCTGACGCGCTTCCTCTTTTGTTTGGGCTCGGCCCGTTTTTGCATTTCCTTTCCCTGTTTTGGATTGAGTATATAAATCTAAACAAACAACAAAGTTCTTCCAGCAGGTACCATGAGATTGAAGTTACGGTTT…	ATATAACTTCCACAGCAAGTGTACCATAACATAATAATGTCCACTAAGAA		TGTACCATA					TGTACCATA				S000001520	ORF3UTR	Verified	YKL037W	AIM26	XI	369722	369922	Putative protein of unknown function; null mutant is viable and displays elevated frequency of mitochondrial genome loss; null mutation confers sensitivity to tunicamycin and DTT	369812	369944	2:1.00|6:2.00|3:4.00|2:6.00|1:7.00|1:11.00|1:13.00|1:14.00|7:15.00|1:17.00|2:20.00|5:21.00|2:22.00|4:23.00|2:24.00|2:33.00|2:49.00|1:51.00|1:64.00|1:67.00|5:68.00|2:65.00|1:69.00|1:72.00|3:71.00|1:73.00|1:75.00|1:78.00|4:77.00|1:78.00|1:76.00|4:62.00|1:61.00|1:22.00|2:21.00|1:22.00|1:23.00|1:22.00|6:25.00|3:18.00|4:16.00|3:15.00|2:12.00|3:9.00|7:6.00|15:3.00|11:2.00	78	+	0	0	1	-1.19924	GGGCGGGGAGCACCTTCTTCTTTCACAGCTAAAGGGGTCTTTCTTTCTCCTACTTTTGGCATACTTTTTCAGGGGCAGAAGTCCTTATTACGCACGTTGCTACCGCCGGCTTGCTGTTACACCTGGTGCCATCACTATTGCCATTGCCATTGCTACAGATTCAATTCCGGCGCTTGCAAAGTCCAAAGTTCTGGTGTCGGTTTGTTCTCACACAGATCCCTGTACAGCGTCTTGTAACCTGATCCCCTTCCCCCGCCCCTTCTCGAACAGCCTGACGCGCTTCCTCTTTTGTTTGGGCTCGGCCCGTTTTTGCATTTCCTTTCCCTGTTTTGGATTGAGTATATAAATCTAAACAAACAACAAAGTTCTTCCAGCAGGTACCATGAGATTGAAGTTACG…	TATAATATAACTTCCACAGCAAGTGTACCATAACATAATAATGTCCACTA
S000001562	ORF3UTR	Verified	YKL079W	SMY1	XI	288574	288774	Protein that interacts with Myo2p, proposed to be involved in exocytosis; N-terminal domain is related to the motor domain of kinesins	288461	288646	41:1.00|11:2.00|1:3.00|7:5.00|14:4.00|5:5.00|8:6.00|3:5.00|8:6.00|1:5.00|16:3.00|2:4.00|3:12.00|1:11.00|1:22.00|3:25.00|1:24.00|1:27.00|3:33.00|1:44.00|1:45.00|2:47.00|2:51.00|1:55.00|1:57.00|3:58.00|2:60.00|3:62.00|1:63.00|1:71.00|1:73.00|5:74.00|4:77.00|1:69.00|2:40.00|1:39.00|1:35.00|3:30.00|6:27.00|2:16.00|3:14.00|3:13.00|1:7.00|2:6.00|2:3.00|1:1.00	77	+	0	0	3	-0.701188	AGAGTCTATGAACGTTAGGCTACTAGAACAAATTCAGCTTCAGGAAAGAGAGATTCAAGAGCTTTTAACTACTAACGCCATCTTAAAGGGTGAACTAGAAACTCACACTAAACTTACTGAAACACGCAGTGAAAGGATAAAATCTTTGGAAAGTTCTGTCAAAGAGCTTTCTCTTAATAAATCTGCAATCCCATCTCCTAGAAGAGGGTCTATGAGCTCGTCATCAGGAAATACTATGTTGCATATCGAGGAGGGTTCTGAAATATCAAATAGCCCTTGGTCAGCCAATACTTCCTCAAAACCTTTAGTATGGGGCGCGAGAAAGGTTTCTTCTAGCAGTATAGCAACCACTGGATCACAGGAGTCTTTTGTGGCAAGACCGTTCAAGAAGGGATTAAA…	ATTGTACGATACAACTGTGTAGTATCTTTGTAATTATAATCATGATGATA	TGTAATTA	TGTACGATA	TGTAATTATA			TGTAATTA	TGTACGATA	TGTAATTATA			S000001562	ORF3UTR	Verified	YKL079W	SMY1	XI	288574	288774	Protein that interacts with Myo2p, proposed to be involved in exocytosis; N-terminal domain is related to the motor domain of kinesins	288502	288646	19:1.00|4:2.00|3:3.00|7:4.00|3:5.00|10:4.00|1:3.00|1:5.00|14:6.00|3:4.00|7:3.00|2:2.00|2:3.00|1:6.00|3:8.00|1:14.00|1:15.00|4:16.00|4:18.00|1:19.00|2:20.00|1:19.00|1:18.00|1:22.00|1:23.00|5:24.00|1:32.00|2:36.00|4:41.00|1:42.00|2:45.00|4:48.00|1:50.00|1:49.00|1:40.00|1:38.00|1:37.00|1:34.00|3:31.00|6:28.00|8:11.00|2:5.00|4:4.00	50	+	0	0	1	-1.19709	AGTCTATGAACGTTAGGCTACTAGAACAAATTCAGCTTCAGGAAAGAGAGATTCAAGAGCTTTTAACTACTAACGCCATCTTAAAGGGTGAACTAGAAACTCACACTAAACTTACTGAAACACGCAGTGAAAGGATAAAATCTTTGGAAAGTTCTGTCAAAGAGCTTTCTCTTAATAAATCTGCAATCCCATCTCCTAGAAGAGGGTCTATGAGCTCGTCATCAGGAAATACTATGTTGCATATCGAGGAGGGTTCTGAAATATCAAATAGCCCTTGGTCAGCCAATACTTCCTCAAAACCTTTAGTATGGGGCGCGAGAAAGGTTTCTTCTAGCAGTATAGCAACCACTGGATCACAGGAGTCTTTTGTGGCAAGACCGTTCAAGAAGGGATTAAACC…	TGTACGATACAACTGTGTAGTATCTTTGTAATTATAATCATGATGATAAC
S000004364	ORF3UTR	Verified	YLR372W	SUR4	XII	868392	868592	Elongase, involved in fatty acid and sphingolipid biosynthesis; synthesizes very long chain 20-26-carbon fatty acids from C18-CoA primers; involved in regulation of sphingolipid biosynthesis	868331	868535	1:2.00|20:4.00|2:2.00|8:3.00|3:2.00|2:3.00|13:5.00|4:6.00|10:7.00|6:8.00|8:7.00|3:6.00|2:5.00|4:3.00|8:4.00|1:5.00|4:4.00|3:3.00|6:5.00|1:6.00|1:5.00|3:6.00|10:7.00|2:8.00|2:9.00|1:16.00|2:22.00|1:29.00|1:35.00|1:38.00|1:39.00|1:47.00|8:49.00|3:48.00|1:44.00|1:39.00|3:37.00|1:35.00|1:33.00|2:16.00|1:12.00|1:6.00|1:7.00|1:4.00|3:5.00|8:4.00|33:2.00|2:1.00	49	+	0	0	6	1.15099	TTGAATGGGTAGTTATCCTACTAAACTTGGGTGTTCACGTTATCATGTACTGGTACTACTTCTTGAGTTCATGTGGTATTAGAGTTTGGTGGAAGCAATGGGTCACTAGATTCCAAATTATTCAATTTTTGATTGACTTGGTATTTGTTTACTTTGCTACCTATACATTCTATGCTCACAAATACTTGGACGGTATTTTACCAAACAAGGGTACTTGTTATGGTACTCAGGCTGCTGCTGCTTATGGGTATTTGATTCTAACATCTTATTTGCTTTTGTTTATTTCCTTCTACATCCAATCTTACAAGAAAGGTGGTAAAAAGACAGTCAAGAAGGAATCTGAAGTTTCCGGCTCCGTTGCATCCGGTTCTTCTACTGGTGTCAAGACCTCTAACACCA…	ACATTTTCTTTATATTAAATATGTACGATAAATGAAATCATTATTATAGA		TGTACGATA					TGTACGATA				S000004364	ORF3UTR	Verified	YLR372W	SUR4	XII	868392	868592	Elongase, involved in fatty acid and sphingolipid biosynthesis; synthesizes very long chain 20-26-carbon fatty acids from C18-CoA primers; involved in regulation of sphingolipid biosynthesis	868368	868489	12:4.00|15:6.00|2:8.00|4:9.00|13:6.00|11:4.00|12:5.00|2:6.00|2:7.00|2:5.00|4:4.00|1:6.00|8:7.00|1:13.00|1:22.00|2:40.00|1:39.00|1:45.00|1:51.00|1:55.00|1:58.00|1:70.00|1:72.00|3:76.00|1:77.00|4:76.00|2:75.00|6:71.00|1:68.00|6:3.00	77	+	0	0	5	-0.301051	TGAATGGGTAGTTATCCTACTAAACTTGGGTGTTCACGTTATCATGTACTGGTACTACTTCTTGAGTTCATGTGGTATTAGAGTTTGGTGGAAGCAATGGGTCACTAGATTCCAAATTATTCAATTTTTGATTGACTTGGTATTTGTTTACTTTGCTACCTATACATTCTATGCTCACAAATACTTGGACGGTATTTTACCAAACAAGGGTACTTGTTATGGTACTCAGGCTGCTGCTGCTTATGGGTATTTGATTCTAACATCTTATTTGCTTTTGTTTATTTCCTTCTACATCCAATCTTACAAGAAAGGTGGTAAAAAGACAGTCAAGAAGGAATCTGAAGTTTCCGGCTCCGTTGCATCCGGTTCTTCTACTGGTGTCAAGACCTCTAACACCAA…	CATTTTCTTTATATTAAATATGTACGATAAATGAAATCATTATTATAGAA
S000002282	ORF	Verified	YDL124W		IV	240259	241197	NADPH-dependent alpha-keto amide reductase; reduces aromatic alpha-keto amides, aliphatic alpha-keto esters, and aromatic alpha-keto esters; member of the aldo-keto reductase (AKR) family	241064	241276	1:1.00|6:2.00|2:5.00|20:6.00|13:7.00|4:9.00|3:8.00|4:11.00|2:8.00|11:7.00|1:14.00|7:16.00|1:17.00|1:16.00|3:18.00|1:19.00|4:20.00|2:22.00|2:9.00|1:8.00|3:7.00|3:8.00|15:10.00|3:8.00|1:6.00|1:2.00|1:3.00|3:5.00|4:3.00|1:4.00|4:5.00|4:6.00|1:10.00|5:11.00|2:10.00|3:11.00|5:10.00|4:11.00|2:14.00|3:10.00|2:11.00|2:10.00|1:11.00|1:9.00|4:11.00|11:12.00|1:11.00|1:10.00|7:7.00|7:4.00|4:3.00|3:2.00|12:1.…	22	+	0	1	6	0.562314	AACGGGTTAAGTTTGGAGGAAGCCTGGAAGGACATGGAGCAATTGTACAAATCAGGTAAAGCTAAAAATATCGGTGTTTCCAACTTTGCTGTGGAAGACTTGCAAAGAATTCTGAAAGTTGCGGAAGTCAAGCCCCAAGTTAATCAAATTGAGTTCAGTCCCTTCTTGCAGAATCAAACACCAGGGATCTACAAATTTTGCCAAGAACATGATATATTGGTAGAAGCATACTCGCCACTAGGTCCCTTACAAAAGAAAACAGCACAAGATGACTCTCAACCGTTTTTCGAATACGTGAAAGAGTTATCCGAGAAATATATCAAATCTGAAGCCCAAATTATCCTACGTTGGGTGACCAAACGTGGCGTGTTGCCTGTAACCACCTCTTCCAAACCTCAA…	TGGAACATGAACCGCTAAGATTGTATTGGAATAAATTGTACGGTAAATAC		TGTACGGTA			TGTATTGGAATA		TGTACGGTA			TGTATTGGAATA	S000002282	ORF	Verified	YDL124W		IV	240259	241197	NADPH-dependent alpha-keto amide reductase; reduces aromatic alpha-keto amides, aliphatic alpha-keto esters, and aromatic alpha-keto esters; member of the aldo-keto reductase (AKR) family	240963	241277	2:1.00|1:3.00|4:4.00|14:17.00|4:18.00|1:25.00|1:30.00|4:33.00|1:34.00|12:39.00|1:42.00|3:44.00|3:42.00|1:43.00|1:42.00|1:30.00|12:33.00|1:31.00|2:34.00|2:33.00|1:25.00|1:21.00|3:18.00|1:16.00|1:15.00|3:12.00|2:11.00|1:7.00|1:8.00|15:9.00|1:8.00|1:5.00|3:6.00|3:7.00|1:10.00|6:12.00|15:13.00|1:12.00|11:11.00|5:13.00|1:12.00|2:11.00|1:12.00|4:11.00|6:9.00|4:8.00|2:9.00|2:26.00|1:27.00|1:34.00|6:35.0…	48	+	0	0	6	-1.37037	TCAACGGGTTAAGTTTGGAGGAAGCCTGGAAGGACATGGAGCAATTGTACAAATCAGGTAAAGCTAAAAATATCGGTGTTTCCAACTTTGCTGTGGAAGACTTGCAAAGAATTCTGAAAGTTGCGGAAGTCAAGCCCCAAGTTAATCAAATTGAGTTCAGTCCCTTCTTGCAGAATCAAACACCAGGGATCTACAAATTTTGCCAAGAACATGATATATTGGTAGAAGCATACTCGCCACTAGGTCCCTTACAAAAGAAAACAGCACAAGATGACTCTCAACCGTTTTTCGAATACGTGAAAGAGTTATCCGAGAAATATATCAAATCTGAAGCCCAAATTATCCTACGTTGGGTGACCAAACGTGGCGTGTTGCCTGTAACCACCTCTTCCAAACCTC…	CTTGGAACATGAACCGCTAAGATTGTATTGGAATAAATTGTACGGTAAAT
S000006147	ORF3UTR	Verified	YPL226W	NEW1	XVI	125358	125558	ATP binding cassette protein that cosediments with polysomes and is required for biogenesis of the small ribosomal subunit; Asn/Gln-rich rich region supports [NU+] prion formation and susceptibility to [PSI+] prion induction	125455	125597	1:2.00|2:3.00|9:4.00|6:5.00|1:11.00|5:14.00|9:13.00|1:11.00|4:12.00|9:15.00|3:14.00|6:13.00|1:10.00|7:9.00|1:2.00|1:1.00|2:2.00|1:1.00|4:2.00|4:3.00|2:7.00|1:8.00|2:14.00|2:16.00|9:17.00|1:22.00|1:25.00|1:32.00|1:33.00|1:38.00|12:40.00|2:37.00|3:36.00|4:34.00|4:33.00|2:29.00|1:26.00|1:22.00|1:21.00|1:17.00|1:13.00|5:12.00|1:8.00|3:7.00|1:6.00|1:5.00|1:2.00|1:1.00	40	+	0	0	11	-0.0816121	AACAATGGATTGTGGAGAACGGTAAAATGGTTCAAAAGGGCTCTGCACAAGTTGACCAATCCAAATTCGAAGATGGTGGTAATGCTGATGCCGTTGGTCTAAAGGCCTCCAACTTGGCCAAGCCATCTGTAGATGACGATGATTCTCCAGCTAACATCAAGGTCAAGCAAAGAAAGAAGAGATTGACAAGAAATGAAAAGAAGCTGCAAGCCGAACGTCGTCGTCTACGTTACATTGAGTGGTTGTCATCGCCAAAAGGTACACCAAAACCAGTTGATACTGACGATGAAGAAGATTGAAAGCCTACTGGCTAGTGTTTTATCTTCGCTAACTTCGTTTGTTTCACTCCATCTTTTTTCTTTAATTCACTCCTCAAATGGAGTTTACTACGTTGATAGA…	TATTGGTTCTTTTCATATATGTACGGTACGCAGATTAATTATGTAAACTT		TGTACGGTA					TGTACGGTA				S000006147	ORF3UTR	Verified	YPL226W	NEW1	XVI	125358	125558	ATP binding cassette protein that cosediments with polysomes and is required for biogenesis of the small ribosomal subunit; Asn/Gln-rich rich region supports [NU+] prion formation and susceptibility to [PSI+] prion induction	125455	125597	1:7.00|5:13.00|1:16.00|1:25.00|4:28.00|1:27.00|3:29.00|1:32.00|1:33.00|1:56.00|1:60.00|1:65.00|10:69.00|6:71.00|7:72.00|2:70.00|1:64.00|3:58.00|1:57.00|1:55.00|1:42.00|1:33.00|2:30.00|1:25.00|7:7.00|2:5.00|2:3.00|5:4.00|1:7.00|2:8.00|4:9.00|1:17.00|12:18.00|1:40.00|1:52.00|1:77.00|1:78.00|1:84.00|8:86.00|2:84.00|1:83.00|1:82.00|2:67.00|3:66.00|4:59.00|4:58.00|3:54.00|1:46.00|1:43.00|1:42.00|3:28.…	86	+	0	0	14	-0.702694	TGAACAATGGATTGTGGAGAACGGTAAAATGGTTCAAAAGGGCTCTGCACAAGTTGACCAATCCAAATTCGAAGATGGTGGTAATGCTGATGCCGTTGGTCTAAAGGCCTCCAACTTGGCCAAGCCATCTGTAGATGACGATGATTCTCCAGCTAACATCAAGGTCAAGCAAAGAAAGAAGAGATTGACAAGAAATGAAAAGAAGCTGCAAGCCGAACGTCGTCGTCTACGTTACATTGAGTGGTTGTCATCGCCAAAAGGTACACCAAAACCAGTTGATACTGACGATGAAGAAGATTGAAAGCCTACTGGCTAGTGTTTTATCTTCGCTAACTTCGTTTGTTTCACTCCATCTTTTTTCTTTAATTCACTCCTCAAATGGAGTTTACTACGTTGATA…	AATATTGGTTCTTTTCATATATGTACGGTACGCAGATTAATTATGTAAAC
S000000290	ORF	Verified	YBR086C	IST2	II	420201	423041	Plasma membrane protein that may be involved in osmotolerance, localizes to the mother cell in small-budded cells and to the bud in medium- and large-budded cells; mRNA is transported to the bud tip by an actomyosin-driven process	421275	421489	6:1.00|7:2.00|11:3.00|1:4.00|1:6.00|3:7.00|1:5.00|9:7.00|1:8.00|6:10.00|1:9.00|1:11.00|3:14.00|1:15.00|1:16.00|1:17.00|1:18.00|1:19.00|1:21.00|1:33.00|12:34.00|1:33.00|1:31.00|4:30.00|5:28.00|4:29.00|1:21.00|1:16.00|2:15.00|2:17.00|2:13.00|1:11.00|6:6.00|9:5.00|6:4.00|8:6.00|1:5.00|1:4.00|3:5.00|9:6.00|10:10.00|4:9.00|8:14.00|2:15.00|1:13.00|2:21.00|1:20.00|1:18.00|1:16.00|2:15.00|4:16.00|1:15.00…	34	-	0	1	1	-1.52403	AAAGCTGAGAGTGAAATCGGTAAAGCTCAACTCAGCTCATCAGATATGAAAATTTGGTCAAAGGTTAAGTCGTACCAAACAGACCCCTGGGGAGCAACATTTGATTTGGACGCCAACTTCAAAAAGCTTCTTCTACAATTCGGGTATCTTGTTATGTTTTCTACAATTTGGCCACTAGCTCCATTTATCTGTTTGATAGTCAATTTGATTGTTTACCAAGTCGATTTGAGGAAAGCTGTGCTTTATAGTAAACCTGAGTATTTTCCATTTCCAATCTACGATAAGCCATCCTCTGTGTCTAATACCCAAAAACTGACGGTTGGTCTATGGAACTCTGTCTTAGTTATGTTCTCCATCTTAGGTTGTGTTATCACTGCTACTTTGACCTATATGTACCAG…	ACCACTCGTGGATAAATATTGTACTATATGCTGTTTTTATTGAGCATGTT		TGTACTATA				TGTTTTTA	TGTACTATA				S000000290	ORF	Verified	YBR086C	IST2	II	420201	423041	Plasma membrane protein that may be involved in osmotolerance, localizes to the mother cell in small-budded cells and to the bud in medium- and large-budded cells; mRNA is transported to the bud tip by an actomyosin-driven process	421298	421399	7:1.00|6:4.00|3:5.00|5:7.00|1:10.00|1:15.00|1:16.00|1:17.00|1:18.00|2:19.00|1:21.00|1:22.00|2:25.00|1:32.00|1:33.00|1:42.00|7:51.00|2:57.00|2:56.00|1:55.00|2:54.00|1:49.00|3:47.00|3:44.00|1:45.00|1:44.00|1:45.00|2:44.00|1:40.00|1:35.00|1:24.00|4:23.00|1:17.00|1:11.00|1:10.00|1:6.00|4:5.00|1:4.00|2:3.00|21:2.00|2:1.00	57	-	0	0	3	-0.413077	TCAAAGCTGAGAGTGAAATCGGTAAAGCTCAACTCAGCTCATCAGATATGAAAATTTGGTCAAAGGTTAAGTCGTACCAAACAGACCCCTGGGGAGCAACATTTGATTTGGACGCCAACTTCAAAAAGCTTCTTCTACAATTCGGGTATCTTGTTATGTTTTCTACAATTTGGCCACTAGCTCCATTTATCTGTTTGATAGTCAATTTGATTGTTTACCAAGTCGATTTGAGGAAAGCTGTGCTTTATAGTAAACCTGAGTATTTTCCATTTCCAATCTACGATAAGCCATCCTCTGTGTCTAATACCCAAAAACTGACGGTTGGTCTATGGAACTCTGTCTTAGTTATGTTCTCCATCTTAGGTTGTGTTATCACTGCTACTTTGACCTATATGTACC…	AAACCACTCGTGGATAAATATTGTACTATATGCTGTTTTTATTGAGCATG
S000005091	ORF	Verified	YNL147W	LSM7	XIV	350940	351383	Lsm (Like Sm) protein; part of heteroheptameric complexes (Lsm2p-7p and either Lsm1p or 8p): cytoplasmic Lsm1p complex involved in mRNA decay; nuclear Lsm8p complex part of U6 snRNP and possibly involved in processing tRNA, snoRNA, and rRNA	351182	351447	9:1.00|37:2.00|3:1.00|5:2.00|1:3.00|4:2.00|2:3.00|5:4.00|29:6.00|5:5.00|3:4.00|2:7.00|2:6.00|4:5.00|1:9.00|2:7.00|2:8.00|17:9.00|12:12.00|4:13.00|8:11.00|1:7.00|1:8.00|1:10.00|2:9.00|7:8.00|8:9.00|1:12.00|1:13.00|1:11.00|3:14.00|8:15.00|1:14.00|2:12.00|6:9.00|5:7.00|1:6.00|7:4.00|7:5.00|4:7.00|2:6.00|3:5.00|11:4.00|26:2.00	15	+	0	0	1	-1.71506	TACTACAGTAAAAAAGAAAGTTATTTGAGAGCAGCACTTTGTTTACTACACAGAACATTAACCAAAAAAACATGCATCAGCAACACTCCGTATGTTTCACTTCTTATTTTCTTCCGTGGCAATAACCTTCCTTTTGACTTATTTATACTAACATTATAATAACTATGTTTCCTTTTTGAACTAAGAAATCAGAGAACAAACCACAACAGCAAAGGAAAAAATTCGAAGGCCCTAAAAGAGAAGCTATTCTGGATTTAGCGAAGTATAAAGATTCTAAAATTCGCGTCAAATTAATGGGTGGTAAATTAGTTATAGGTGTCCTAAAAGGCTATGATCAACTGATGAACTTGGTACTTGATGATACAGTAGAATATATGTCTAATCCTGATGATGAAAACA…	TTCCGCCGAAGGTTCTGATGTACTATATATGCAAAAATAGGTTTAATAAT		TGTACTATA		TGTACTATATA			TGTACTATA		TGTACTATATA		S000005091	ORF	Verified	YNL147W	LSM7	XIV	350940	351383	Lsm (Like Sm) protein; part of heteroheptameric complexes (Lsm2p-7p and either Lsm1p or 8p): cytoplasmic Lsm1p complex involved in mRNA decay; nuclear Lsm8p complex part of U6 snRNP and possibly involved in processing tRNA, snoRNA, and rRNA	351161	351449	21:1.00|23:2.00|2:5.00|21:4.00|5:3.00|2:4.00|1:1.00|5:4.00|3:7.00|8:8.00|14:13.00|1:12.00|26:5.00|1:9.00|4:14.00|16:9.00|1:8.00|12:23.00|12:24.00|1:22.00|1:19.00|5:23.00|4:24.00|8:25.00|1:26.00|1:27.00|1:36.00|3:23.00|1:24.00|2:25.00|6:24.00|1:23.00|2:20.00|6:11.00|5:10.00|4:9.00|3:8.00|2:7.00|6:5.00|2:1.00|28:2.00|18:1.00	36	+	0	0	1	-1.45459	GTGTATACTACTACAGTAAAAAAGAAAGTTATTTGAGAGCAGCACTTTGTTTACTACACAGAACATTAACCAAAAAAACATGCATCAGCAACACTCCGTATGTTTCACTTCTTATTTTCTTCCGTGGCAATAACCTTCCTTTTGACTTATTTATACTAACATTATAATAACTATGTTTCCTTTTTGAACTAAGAAATCAGAGAACAAACCACAACAGCAAAGGAAAAAATTCGAAGGCCCTAAAAGAGAAGCTATTCTGGATTTAGCGAAGTATAAAGATTCTAAAATTCGCGTCAAATTAATGGGTGGTAAATTAGTTATAGGTGTCCTAAAAGGCTATGATCAACTGATGAACTTGGTACTTGATGATACAGTAGAATATATGTCTAATCCTGATGA…	TCTTTAAGTTCCGCCGAAGGTTCTGATGTACTATATATGCAAAAATAGGT
S000004975	ORF3UTR	Verified	YNL030W	HHF2	XIV	577039	577239	Histone H4, core histone protein required for chromatin assembly and chromosome function; one of two identical histone proteins (see also HHF1); contributes to telomeric silencing; N-terminal domain involved in maintaining genomic integrity	576700	577234	4:1.00|3:2.00|5:3.00|1:4.00|1:7.00|1:9.00|2:11.00|1:15.00|1:19.00|1:20.00|1:21.00|1:25.00|1:29.00|2:30.00|1:33.00|9:38.00|1:37.00|2:35.00|4:34.00|4:28.00|2:30.00|3:29.00|7:26.00|1:25.00|1:22.00|1:21.00|3:18.00|1:15.00|2:14.00|1:11.00|1:7.00|3:6.00|20:5.00|7:2.00|9:1.00|12:2.00|1:4.00|5:3.00|20:4.00|8:5.00|5:4.00|7:5.00|6:3.00|6:2.00|5:4.00|5:3.00|4:4.00|6:3.00|2:4.00|8:5.00|1:3.00|5:5.00|6:4.00|1…	616	+	0	0	47	-1.19988	TTTTCCTACATCTTGTTCAAAAGAGTAGCAAAAACAACAATCAATACAATAAAATAATGTCCGGTAGAGGTAAAGGTGGTAAAGGTCTAGGAAAAGGTGGTGCCAAGCGTCACAGAAAGATTCTAAGAGATAACATTCAAGGTATCACTAAGCCAGCTATCAGAAGATTAGCTAGAAGAGGTGGTGTCAAGCGTATTTCTGGTTTGATCTACGAAGAAGTCAGAGCCGTCTTGAAATCCTTCTTGGAATCCGTCATCAGGGACTCTGTTACTTACACTGAACACGCCAAGAGAAAGACTGTTACTTCTTTGGATGTTGTTTATGCTTTGAAGAGACAAGGTAGAACCTTATATGGTTTCGGTGGTTAAACAATCGGTGGTTAAACAATCGGTGTTTGAA…	TTCGGTTTTTTATTATTTCATGTACTATATATATTAAAAATAAGTCTCAA		TGTACTATA		TGTACTATATA			TGTACTATA		TGTACTATATA		S000004975	ORF3UTR	Verified	YNL030W	HHF2	XIV	577039	577239	Histone H4, core histone protein required for chromatin assembly and chromosome function; one of two identical histone proteins (see also HHF1); contributes to telomeric silencing; N-terminal domain involved in maintaining genomic integrity	576919	577238	2:1.00|4:2.00|1:5.00|1:6.00|1:9.00|1:16.00|8:19.00|4:23.00|2:26.00|1:27.00|1:30.00|1:31.00|1:36.00|1:38.00|5:39.00|2:34.00|3:35.00|2:38.00|5:39.00|1:38.00|1:36.00|1:35.00|1:31.00|1:30.00|1:31.00|1:30.00|1:32.00|1:36.00|1:35.00|1:34.00|2:35.00|3:39.00|5:40.00|1:42.00|3:41.00|1:39.00|1:38.00|1:34.00|1:32.00|2:31.00|1:32.00|1:33.00|1:38.00|1:39.00|1:40.00|2:39.00|1:38.00|2:35.00|1:36.00|1:38.00|1:40…	1416	+	0	0	88	-1.61352	TTTTCCTACATCTTGTTCAAAAGAGTAGCAAAAACAACAATCAATACAATAAAATAATGTCCGGTAGAGGTAAAGGTGGTAAAGGTCTAGGAAAAGGTGGTGCCAAGCGTCACAGAAAGATTCTAAGAGATAACATTCAAGGTATCACTAAGCCAGCTATCAGAAGATTAGCTAGAAGAGGTGGTGTCAAGCGTATTTCTGGTTTGATCTACGAAGAAGTCAGAGCCGTCTTGAAATCCTTCTTGGAATCCGTCATCAGGGACTCTGTTACTTACACTGAACACGCCAAGAGAAAGACTGTTACTTCTTTGGATGTTGTTTATGCTTTGAAGAGACAAGGTAGAACCTTATATGGTTTCGGTGGTTAAACAATCGGTGGTTAAACAATCGGTGTTTGAA…	TTCGGTTTTTTATTATTTCATGTACTATATATATTAAAAATAAGTCTCAA
S000001141	ORF3UTR	Verified	YHR099W	TRA1	VIII	313996	314196	Subunit of SAGA and NuA4 histone acetyltransferase complexes; interacts with acidic activators (e.g., Gal4p) which leads to transcription activation; similar to human TRRAP, which is a cofactor for c-Myc mediated oncogenic transformation	313807	314108	1:1.00|3:2.00|11:4.00|19:3.00|2:4.00|12:3.00|2:4.00|1:3.00|1:8.00|2:9.00|4:12.00|5:13.00|5:14.00|9:15.00|1:14.00|7:3.00|1:5.00|1:4.00|7:5.00|1:7.00|11:8.00|11:7.00|6:8.00|6:7.00|3:9.00|8:7.00|1:5.00|2:4.00|1:3.00|1:4.00|2:6.00|1:7.00|5:8.00|4:9.00|6:10.00|3:9.00|3:4.00|4:3.00|1:4.00|1:6.00|4:9.00|8:11.00|2:12.00|9:14.00|5:19.00|1:18.00|1:19.00|2:20.00|1:21.00|2:23.00|6:24.00|3:25.00|1:24.00|1:22.…	80	+	0	0	24	-1.12505	CATGACTTAAGTCTTCCACCAGATTCTCCGATATTTCATAATAATGAACCAGTTCCATTCAGACTGACGCCTAATATTCAATCTTTGATAGGTGATTCTGCTTTAGAAGGTATATTTGCGGTAAATTTATTTACCATATCACGTGCATTAATTGAACCTGATAATGAACTGAACACATACTTGGCCCTATTCATCCGTGACGAGATCATATCATGGTTTAGCAACCTTCACCGGCCAATCATTGAAAATCCACAGTTACGTGAGATGGTTCAAACCAACGTTGACCTAATTATTAGAAAGGTGGCACAATTGGGCCATTTGAATTCAACACCTACAGTCACAACCCAGTTCATCCTAGACTGTATTGGCAGCGCTGTCAGTCCAAGAAACTTAGCAAGA…	AGGTAGAGAAAGCCTCAAAAAATATGTACTATATAAAAAATTAAAATGTT		TGTACTATA		TGTACTATATA			TGTACTATA		TGTACTATATA		S000001141	ORF3UTR	Verified	YHR099W	TRA1	VIII	313996	314196	Subunit of SAGA and NuA4 histone acetyltransferase complexes; interacts with acidic activators (e.g., Gal4p) which leads to transcription activation; similar to human TRRAP, which is a cofactor for c-Myc mediated oncogenic transformation	313820	314110	4:3.00|11:4.00|7:5.00|1:4.00|12:3.00|3:4.00|3:6.00|9:9.00|2:11.00|2:10.00|1:11.00|6:12.00|4:11.00|4:9.00|3:8.00|1:7.00|4:6.00|9:8.00|4:15.00|13:16.00|7:15.00|2:11.00|7:12.00|6:11.00|5:5.00|2:8.00|4:6.00|13:5.00|4:4.00|1:1.00|2:3.00|5:5.00|1:16.00|4:21.00|1:30.00|4:31.00|12:32.00|1:31.00|1:32.00|1:34.00|6:37.00|1:41.00|1:42.00|1:45.00|3:47.00|2:48.00|2:46.00|1:45.00|4:46.00|1:36.00|3:31.00|1:32.00…	57	+	0	0	14	-1.82705	CTTAAGTCTTCCACCAGATTCTCCGATATTTCATAATAATGAACCAGTTCCATTCAGACTGACGCCTAATATTCAATCTTTGATAGGTGATTCTGCTTTAGAAGGTATATTTGCGGTAAATTTATTTACCATATCACGTGCATTAATTGAACCTGATAATGAACTGAACACATACTTGGCCCTATTCATCCGTGACGAGATCATATCATGGTTTAGCAACCTTCACCGGCCAATCATTGAAAATCCACAGTTACGTGAGATGGTTCAAACCAACGTTGACCTAATTATTAGAAAGGTGGCACAATTGGGCCATTTGAATTCAACACCTACAGTCACAACCCAGTTCATCCTAGACTGTATTGGCAGCGCTGTCAGTCCAAGAAACTTAGCAAGAACAGA…	GAGAAAGCCTCAAAAAATATGTACTATATAAAAAATTAAAATGTTTTACT
S000000422	ORF3UTR	Verified	YBR218C	PYC2	II	658506	658706	Pyruvate carboxylase isoform, cytoplasmic enzyme that converts pyruvate to oxaloacetate; highly similar to isoform Pyc1p but differentially regulated; mutations in the human homolog are associated with lactic acidosis	658589	658847	3:1.00|1:2.00|2:4.00|7:5.00|1:6.00|2:7.00|1:8.00|3:15.00|8:16.00|6:18.00|9:21.00|1:22.00|1:23.00|1:21.00|2:17.00|2:18.00|4:16.00|1:15.00|1:14.00|1:18.00|1:27.00|1:29.00|1:35.00|2:37.00|2:39.00|1:41.00|1:43.00|2:42.00|7:49.00|2:47.00|1:41.00|1:40.00|1:38.00|2:40.00|1:41.00|6:45.00|1:44.00|4:37.00|1:30.00|1:23.00|2:22.00|2:20.00|2:16.00|2:10.00|2:9.00|1:6.00|20:5.00|1:6.00|1:5.00|5:1.00|1:2.00|5:3.…	49	-	0	0	3	-1.59875	AGCACCAGCAGAACCTGATGAAGAAATCGAAGTCACCATCGAACAAGGTAAGACTTTGATTATCAAATTGCAAGCTGTTGGTGACTTAAATAAGAAAACTGGGCAAAGAGAAGTGTATTTTGAATTGAACGGTGAATTAAGAAAGATCAGAGTTGCAGACAAGTCACAAAACATACAATCTGTTGCTAAACCAAAGGCTGATGTCCACGATACTCACCAAATCGGTGCACCAATGGCTGGTGTTATCATAGAAGTTAAAGTACATAAAGGGTCTTTGGTGAAAAAGGGCGAATCGATTGCTGTTTTGAGTGCCATGAAAATGGAAATGGTTGTCTCTTCACCAGCAGATGGTCAAGTTAAAGACGTTTTCATTAAGGATGGTGAAAGTGTTGACGCATC…	TTATGACATCTGAAAATACTAGCTGTACTATATATGGCGTATATTTTATC		TGTACTATA		TGTACTATATA			TGTACTATA		TGTACTATATA		S000000422	ORF3UTR	Verified	YBR218C	PYC2	II	658506	658706	Pyruvate carboxylase isoform, cytoplasmic enzyme that converts pyruvate to oxaloacetate; highly similar to isoform Pyc1p but differentially regulated; mutations in the human homolog are associated with lactic acidosis	658572	658806	17:1.00|2:4.00|1:15.00|3:16.00|8:22.00|3:24.00|1:57.00|1:62.00|3:63.00|2:62.00|1:61.00|1:62.00|1:64.00|1:63.00|2:68.00|5:69.00|4:70.00|1:71.00|1:68.00|1:61.00|1:49.00|1:50.00|1:53.00|1:51.00|1:44.00|1:43.00|1:42.00|1:51.00|1:48.00|4:47.00|2:66.00|1:109.00|1:113.00|3:117.00|2:120.00|2:122.00|1:124.00|1:125.00|1:141.00|2:147.00|2:148.00|1:153.00|1:161.00|1:162.00|1:159.00|1:153.00|2:151.00|2:149.00…	162	-	0	0	8	-1.03178	TCCTAGCACCAGCAGAACCTGATGAAGAAATCGAAGTCACCATCGAACAAGGTAAGACTTTGATTATCAAATTGCAAGCTGTTGGTGACTTAAATAAGAAAACTGGGCAAAGAGAAGTGTATTTTGAATTGAACGGTGAATTAAGAAAGATCAGAGTTGCAGACAAGTCACAAAACATACAATCTGTTGCTAAACCAAAGGCTGATGTCCACGATACTCACCAAATCGGTGCACCAATGGCTGGTGTTATCATAGAAGTTAAAGTACATAAAGGGTCTTTGGTGAAAAAGGGCGAATCGATTGCTGTTTTGAGTGCCATGAAAATGGAAATGGTTGTCTCTTCACCAGCAGATGGTCAAGTTAAAGACGTTTTCATTAAGGATGGTGAAAGTGTTGACG…	TATTTTATGACATCTGAAAATACTAGCTGTACTATATATGGCGTATATTT
S000002965	ORF3UTR	Verified	YFL017W-A	SMX2	VI	103933	104133	Core Sm protein Sm G; part of heteroheptameric complex (with Smb1p, Smd1p, Smd2p, Smd3p, Sme1p, and Smx3p) that is part of the spliceosomal U1, U2, U4, and U5 snRNPs; homolog of human Sm G	103836	104018	22:1.00|7:3.00|4:4.00|3:5.00|9:6.00|1:7.00|3:6.00|2:9.00|11:11.00|2:13.00|2:12.00|2:16.00|1:15.00|10:17.00|5:16.00|1:23.00|6:25.00|2:22.00|1:26.00|1:27.00|1:33.00|4:36.00|1:38.00|1:39.00|1:40.00|1:39.00|2:40.00|1:44.00|1:71.00|1:77.00|1:123.00|1:130.00|1:152.00|1:158.00|1:181.00|1:193.00|1:206.00|1:208.00|1:219.00|2:222.00|2:224.00|1:226.00|1:229.00|1:230.00|1:232.00|1:236.00|1:241.00|1:244.00|1:…	244	+	0	0	13	-0.694354	GACTATTCGTGGTAGTCACGCATACGTTTGTCAGTGGCATTGTTCGAGTATTCCTCTGTTCTTCATTTCCCTTTTTTCCTATAGCCTCGCCTACGCTCTTTCACGTTTGTGCTGATAGAAACAATGTGGTAAGAAAAATTAAATCTCTAAAGGTGCAATGAATGTATAAGAAAGTACAACGCATATAGAGTATCCGGCATAGGACAGGATTACGCAAACACACGCACAGATACAATGGTTTCTACCCCTGAACTGAAGAAATATATGGACAAGAAGATATTGCTGAATATAAATGGATCTAGGAAAGTGGCAGGAATTTTGCGAGGCTACGATATTTTCTTAAACGTCGTTCTTGATGATGCAATGGAGATAAATGGTGAAGACCCTGCCAATAACCAC…	TATATATATATATATGTCGACCTCTATGTACTATACAGCAATACTATTTT		TGTACTATA					TGTACTATA			TGTCGACCTCTA	S000002965	ORF3UTR	Verified	YFL017W-A	SMX2	VI	103933	104133	Core Sm protein Sm G; part of heteroheptameric complex (with Smb1p, Smd1p, Smd2p, Smd3p, Sme1p, and Smx3p) that is part of the spliceosomal U1, U2, U4, and U5 snRNPs; homolog of human Sm G	103828	103998	34:2.00|12:4.00|11:2.00|1:4.00|13:5.00|1:7.00|2:10.00|3:12.00|3:14.00|12:13.00|1:20.00|7:21.00|1:22.00|2:20.00|1:45.00|1:54.00|2:59.00|1:60.00|1:61.00|1:58.00|1:62.00|1:64.00|1:65.00|1:68.00|1:71.00|1:84.00|1:87.00|1:88.00|1:93.00|1:107.00|1:106.00|1:127.00|1:131.00|1:148.00|1:155.00|1:185.00|1:194.00|2:195.00|1:200.00|1:204.00|4:205.00|1:204.00|1:205.00|1:210.00|1:204.00|3:203.00|1:202.00|1:199.…	210	+	0	0	18	-1.05099	ACTATTCGTGGTAGTCACGCATACGTTTGTCAGTGGCATTGTTCGAGTATTCCTCTGTTCTTCATTTCCCTTTTTTCCTATAGCCTCGCCTACGCTCTTTCACGTTTGTGCTGATAGAAACAATGTGGTAAGAAAAATTAAATCTCTAAAGGTGCAATGAATGTATAAGAAAGTACAACGCATATAGAGTATCCGGCATAGGACAGGATTACGCAAACACACGCACAGATACAATGGTTTCTACCCCTGAACTGAAGAAATATATGGACAAGAAGATATTGCTGAATATAAATGGATCTAGGAAAGTGGCAGGAATTTTGCGAGGCTACGATATTTTCTTAAACGTCGTTCTTGATGATGCAATGGAGATAAATGGTGAAGACCCTGCCAATAACCACC…	ATATATATATATATGTCGACCTCTATGTACTATACAGCAATACTATTTTC
S000001100	ORF3UTR	Verified	YHR058C	MED6	VIII	218796	218996	Subunit of the RNA polymerase II mediator complex; associates with core polymerase subunits to form the RNA polymerase II holoenzyme; essential for transcriptional regulation	218932	219017	8:1.00|1:2.00|2:3.00|7:7.00|4:8.00|1:10.00|1:11.00|1:12.00|2:13.00|2:14.00|7:16.00|4:13.00|1:14.00|1:13.00|8:11.00|5:10.00|13:9.00|1:7.00|1:4.00|1:3.00|2:2.00|13:1.00	16	-	0	0	7	-0.202949	AGCGCTAAGGGACCAGAGATTATTCCATTGCAAGACTACTACATAATTGGTGCAAACATTTACCAATCGCCAACAATTTTTAAAATTGTGCAAAGTAGGCTGATGTCCACGAGCTACCATCTAAATAGCACATTGGAGAGCTTGTATGACTTGATTGAGTTTCAACCTTCCCAAGGAGTACACTATAAAGTACCTACGGACACTAGCACGACTGCAACGGCTGCCACCAACGGGAACAACGCTGGAGGGGGCAGTAACAAGAGCAGTGTACGACCTACCGGCGGTGCCAATATGGCGACTGTTCCCTCAACCACAAATGTCAACATGACAGTCAACACTATGGGTACAGGAGGACAAACTATAGACAACGGTACCGGTCGTACTGGCAACGGTAACATG…	CATGGCAATTGCATATATCTTTGTACTATATTATAAAACCCCGCGAAATC		TGTACTATA			TGTACTATATTA		TGTACTATA			TGTACTATATTA	S000001100	ORF3UTR	Verified	YHR058C	MED6	VIII	218796	218996	Subunit of the RNA polymerase II mediator complex; associates with core polymerase subunits to form the RNA polymerase II holoenzyme; essential for transcriptional regulation	218940	219001	8:3.00|3:4.00|2:5.00|3:6.00|2:10.00|16:14.00|2:13.00|1:11.00|1:10.00|6:9.00|15:5.00|3:4.00	14	-	0	0	3	2.13875	AAGCGCTAAGGGACCAGAGATTATTCCATTGCAAGACTACTACATAATTGGTGCAAACATTTACCAATCGCCAACAATTTTTAAAATTGTGCAAAGTAGGCTGATGTCCACGAGCTACCATCTAAATAGCACATTGGAGAGCTTGTATGACTTGATTGAGTTTCAACCTTCCCAAGGAGTACACTATAAAGTACCTACGGACACTAGCACGACTGCAACGGCTGCCACCAACGGGAACAACGCTGGAGGGGGCAGTAACAAGAGCAGTGTACGACCTACCGGCGGTGCCAATATGGCGACTGTTCCCTCAACCACAAATGTCAACATGACAGTCAACACTATGGGTACAGGAGGACAAACTATAGACAACGGTACCGGTCGTACTGGCAACGGTAACAT…	CCATGGCAATTGCATATATCTTTGTACTATATTATAAAACCCCGCGAAAT
S000001406	ORF5UTR	Verified	YIL144W	TID3	IX	77973	78075	Component of the evolutionarily conserved kinetochore-associated Ndc80 complex (Ndc80p-Nuf2p-Spc24p-Spc25p); conserved coiled-coil protein involved in chromosome segregation, spindle checkpoint activity, kinetochore assembly and clustering	77960	78082	13:1.00|1:2.00|16:3.00|4:4.00|5:7.00|7:9.00|10:7.00|2:8.00|1:9.00|1:8.00|1:7.00|1:11.00|1:21.00|1:28.00|4:29.00|5:30.00|4:31.00|3:32.00|1:30.00|2:28.00|1:27.00|1:23.00|5:22.00|1:21.00|2:17.00|7:16.00|2:15.00|2:14.00|3:13.00|1:12.00|1:8.00|5:6.00|4:5.00|1:3.00|3:2.00|1:1.00	32	+	0	0	1		AAGAAAGTAAAAAGAGCAACAATTCGCCACAAGAAGGTCTCTGTAGGGTCAATAGTAGCAGGGCTCTTGTCAGGGAAAGACTGTGAATGCAAAGGAAAGACGGTTGGAGGTCCGAAAAGCATTACTGATGTTAGGATTGAAGAGAAATTCACCGTACTATGTGCCAGATGGTTATAACTGAACATTGAAATAATATCGTGATTATGGGCTGGTTGAGAGCCCCGTTAAGTATTGTTAAAGATGTAAGCAGTCTATTGCGATTAGCGGTTAAAATACCATTTCAAGGGTTACCCATACTGAAAGTGCCAAAAGAAAAAAAGATAACGTATGGAATGATATAGTCACAAAACTAATATTTCCTAAAATAAACAAACAACACCAAAAATGGTAGAAATAATT…	CTTTCTTTAAACGTTAGGGTGTACTATAATATATTCCATAAGAGATACCC		TGTACTATA			TGTACTATAATA		TGTACTATA			TGTACTATAATA	S000001406	ORF5UTR	Verified	YIL144W	TID3	IX	77973	78075	Component of the evolutionarily conserved kinetochore-associated Ndc80 complex (Ndc80p-Nuf2p-Spc24p-Spc25p); conserved coiled-coil protein involved in chromosome segregation, spindle checkpoint activity, kinetochore assembly and clustering	77994	78089	9:5.00|16:6.00|1:9.00|2:10.00|1:21.00|9:25.00|8:26.00|1:23.00|3:24.00|2:14.00|1:12.00|2:10.00|1:9.00|1:8.00|17:4.00|1:3.00|9:4.00|9:3.00|1:2.00|2:1.00	26	+	0	0	5		AGTAAGAAAGTAAAAAGAGCAACAATTCGCCACAAGAAGGTCTCTGTAGGGTCAATAGTAGCAGGGCTCTTGTCAGGGAAAGACTGTGAATGCAAAGGAAAGACGGTTGGAGGTCCGAAAAGCATTACTGATGTTAGGATTGAAGAGAAATTCACCGTACTATGTGCCAGATGGTTATAACTGAACATTGAAATAATATCGTGATTATGGGCTGGTTGAGAGCCCCGTTAAGTATTGTTAAAGATGTAAGCAGTCTATTGCGATTAGCGGTTAAAATACCATTTCAAGGGTTACCCATACTGAAAGTGCCAAAAGAAAAAAAGATAACGTATGGAATGATATAGTCACAAAACTAATATTTCCTAAAATAAACAAACAACACCAAAAATGGTAGAAATA…	TTCCTTTCTTTAAACGTTAGGGTGTACTATAATATATTCCATAAGAGATA
S000000175	ORF	Verified	YBL079W	NUP170	II	75259	79767	Subunit of the inner ring of the nuclear pore complex (NPC); contributes to NPC assembly and nucleocytoplasmic transport; has similarity to Nup157p; both Nup170p and NUP157p are similar to human Nup155p	79455	79632	8:1.00|14:2.00|5:3.00|2:4.00|10:5.00|7:6.00|2:8.00|1:11.00|3:14.00|1:19.00|1:24.00|1:26.00|2:27.00|11:30.00|5:29.00|1:34.00|2:37.00|1:50.00|1:58.00|1:61.00|1:63.00|2:64.00|1:65.00|2:66.00|1:65.00|1:62.00|5:65.00|2:64.00|1:60.00|1:58.00|2:55.00|1:50.00|1:46.00|2:44.00|1:42.00|2:39.00|1:38.00|5:37.00|1:18.00|1:16.00|1:14.00|9:6.00|6:5.00|3:4.00|23:7.00|5:5.00|18:1.00	66	+	0	2	4	1.31733	AGGATCCAAGATGCATGTGAAGTTGCTGGTATTCAAGGTGATATATTGTCGCTCGTGTATACAGACGCAAGAATAGATTCAGCCATTAAAGATGAGCTGATCAAAACTCTAGATGGTAAAATATTGAGCACAAGTGAGCTGTTTAATGATTTTGCTGTACCCTTAAGTTACCATGAAATTGCCCTATTCATTTTCAAGATAGCAGATTTTAGGGACCATGAAGTAATTATGGCCAAGTGGGATGAGCTATTCCAATCTTTGAGGATGGAATTTAATAATACCGGAAAGAAAGAAGATTCAATGAACTTCATCAACTTACTGTCTAATGTACTGATTAAAATTGGTAAAAATGTTCAGGATTCTGAATTCATTTTCCCCATTTTCGAACTCTTTCCCATT…	CGGGTGTTTCTTTCAACAAAATGTACTATATTTTAAAAGAACTAATCGAG		TGTACTATA					TGTACTATA				S000000175	ORF	Verified	YBL079W	NUP170	II	75259	79767	Subunit of the inner ring of the nuclear pore complex (NPC); contributes to NPC assembly and nucleocytoplasmic transport; has similarity to Nup157p; both Nup170p and NUP157p are similar to human Nup155p	79445	79576	17:1.00|13:2.00|10:5.00|16:4.00|2:5.00|4:6.00|1:9.00|2:12.00|11:13.00|6:10.00|1:9.00|1:23.00|2:25.00|1:56.00|1:60.00|2:63.00|6:69.00|6:70.00|1:69.00|1:67.00|4:66.00|1:65.00|2:64.00|1:61.00|4:52.00|4:51.00|1:50.00|3:21.00|5:2.00|3:1.00	70	+	0	4	1	-1.63308	CCAAGATGCATGTGAAGTTGCTGGTATTCAAGGTGATATATTGTCGCTCGTGTATACAGACGCAAGAATAGATTCAGCCATTAAAGATGAGCTGATCAAAACTCTAGATGGTAAAATATTGAGCACAAGTGAGCTGTTTAATGATTTTGCTGTACCCTTAAGTTACCATGAAATTGCCCTATTCATTTTCAAGATAGCAGATTTTAGGGACCATGAAGTAATTATGGCCAAGTGGGATGAGCTATTCCAATCTTTGAGGATGGAATTTAATAATACCGGAAAGAAAGAAGATTCAATGAACTTCATCAACTTACTGTCTAATGTACTGATTAAAATTGGTAAAAATGTTCAGGATTCTGAATTCATTTTCCCCATTTTCGAACTCTTTCCCATTGTCTG…	GTTTCTTTCAACAAAATGTACTATATTTTAAAAGAACTAATCGAGACATC
S000005161	ORF3UTR	Uncharacterized	YNL217W		XIV	241312	241512	Putative protein of unknown function; weak sequence similarity to bis (5'-nucleotidyl)-tetraphosphatases; (GFP)-fusion protein localizes to the vacuole; null mutant is highly sensitive to azaserine and resistant to sodium-O-vandate	241120	241404	37:1.00|5:3.00|4:4.00|3:3.00|2:4.00|7:5.00|2:6.00|13:4.00|1:7.00|14:9.00|9:8.00|7:7.00|4:6.00|3:3.00|8:2.00|1:3.00|3:2.00|18:4.00|3:5.00|19:6.00|2:7.00|4:6.00|18:4.00|3:2.00|5:1.00|7:4.00|4:6.00|3:9.00|1:13.00|1:21.00|4:22.00|1:23.00|1:24.00|3:30.00|1:34.00|1:37.00|5:40.00|2:43.00|1:50.00|1:56.00|1:72.00|1:82.00|1:83.00|5:84.00|2:81.00|1:78.00|6:79.00|2:78.00|1:76.00|1:74.00|2:25.00|1:20.00|1:15.…	84	+	0	0	2	-0.957009	TAGCTCGCGAACTTGGGTTTTCCAAATTAAGTCAGCTAGCGGAACATTGTTCTATGGCCATAGAACTAGATCTGGATATTACCGGTGATATACTCTTTGGTGCACATGCAGGGATGGTTCCGGGAGACTTCATGAAGCCCAACCAAATTCCGGGCGTGAGCTCTCTGTCAAACATGAAGTACGTTGATAAGAAGAACTGGTCAAAAACATCACGTGAAAAGGAAAACAAGAATTATGTGAGATGGTACACACTGTGGGACAAATACGGAGACCACTTTAGTAACGCCAAAGTATTTTACGGGCACGATGCATCCATGGGACTAAACCTACGGAGACAGACCAAAGGTTTGGACACAGCATGTATAAAGAACAATCTGCTTTCATCTATGAAAGTGAAGT…	AGCGCAACAGATTTTATATAATGTACTATATGAAAAAGATATGAATATTA		TGTACTATA					TGTACTATA				S000005161	ORF3UTR	Uncharacterized	YNL217W		XIV	241312	241512	Putative protein of unknown function; weak sequence similarity to bis (5'-nucleotidyl)-tetraphosphatases; (GFP)-fusion protein localizes to the vacuole; null mutant is highly sensitive to azaserine and resistant to sodium-O-vandate	241290	241404	26:2.00|1:3.00|5:4.00|3:5.00|3:8.00|1:10.00|2:19.00|6:21.00|3:25.00|1:43.00|1:51.00|5:53.00|1:66.00|1:79.00|1:116.00|1:128.00|1:152.00|2:163.00|2:166.00|1:167.00|2:170.00|1:168.00|1:165.00|1:164.00|1:163.00|4:162.00|1:161.00|3:160.00|1:152.00|2:69.00|1:67.00|1:60.00|1:59.00|1:56.00|2:32.00|1:29.00|2:15.00|2:14.00|1:11.00|1:9.00|1:7.00|17:3.00	170	+	0	0	7	-1.6946	AGCTCGCGAACTTGGGTTTTCCAAATTAAGTCAGCTAGCGGAACATTGTTCTATGGCCATAGAACTAGATCTGGATATTACCGGTGATATACTCTTTGGTGCACATGCAGGGATGGTTCCGGGAGACTTCATGAAGCCCAACCAAATTCCGGGCGTGAGCTCTCTGTCAAACATGAAGTACGTTGATAAGAAGAACTGGTCAAAAACATCACGTGAAAAGGAAAACAAGAATTATGTGAGATGGTACACACTGTGGGACAAATACGGAGACCACTTTAGTAACGCCAAAGTATTTTACGGGCACGATGCATCCATGGGACTAAACCTACGGAGACAGACCAAAGGTTTGGACACAGCATGTATAAAGAACAATCTGCTTTCATCTATGAAAGTGAAGTA…	GCGCAACAGATTTTATATAATGTACTATATGAAAAAGATATGAATATTAT
S000004771	ORF3UTR	Verified	YMR161W	HLJ1	XIII	578393	578593	Co-chaperone for Hsp40p, anchored in the ER membrane; with its homolog Ydj1p promotes ER-associated protein degradation (ERAD) of integral membrane substrates; similar to E. coli DnaJ	578345	578616	1:2.00|8:4.00|18:5.00|19:4.00|1:3.00|5:2.00|7:5.00|4:6.00|2:7.00|2:8.00|8:9.00|3:13.00|1:16.00|3:20.00|2:19.00|1:22.00|1:39.00|1:42.00|1:48.00|3:55.00|1:65.00|1:66.00|2:65.00|1:71.00|1:75.00|1:76.00|1:75.00|1:76.00|2:78.00|3:79.00|4:78.00|2:77.00|2:76.00|5:69.00|1:65.00|1:40.00|1:41.00|3:33.00|1:31.00|6:28.00|1:22.00|1:18.00|1:16.00|2:15.00|1:11.00|2:10.00|2:11.00|1:9.00|1:8.00|3:7.00|1:8.00|1:9.…	79	+	0	0	8	-0.561979	CGCAGTATTTATGACAGGATAGGTAGGGATCCTGACGATAGACAAATGCCATCCAGAGGTGCTGCTTCAGGGTTCCGAGGAAGTGCAGGTGGGTCTCCAATGGGTGGCGGATTTGAAGACATGTTTTTCAATTCACGTTTCGGTGGTCAAAGAGCTGGACCACCAGAGGACATATTCGACTTTTTGTTCAACGCAGGCGGCAGCCCATTCGGCGCTTCACCATTTGGGCCTTCTGCTTCCACTTTTTCATTTGGAGGCCCCGGTGGTTTCAGAGTTTATACTAATAATCGTGGTGGCTCACCGTTCATGCGTCAACAACCCCGCTCAAGACAGCAGCAACAACAAGCAGAAGAAAATGCAGTGAATTCGCAATTAAAAAATATGCTCGTTCTTTTCATC…	TTTTCCAACGTTAGTCAAAGTTGTACTATAAAATAAAACTACAAGGAGCA		TGTACTATA					TGTACTATA				S000004771	ORF3UTR	Verified	YMR161W	HLJ1	XIII	578393	578593	Co-chaperone for Hsp40p, anchored in the ER membrane; with its homolog Ydj1p promotes ER-associated protein degradation (ERAD) of integral membrane substrates; similar to E. coli DnaJ	578397	578594	15:2.00|8:3.00|3:11.00|7:25.00|1:74.00|1:94.00|1:95.00|2:98.00|1:101.00|1:106.00|1:108.00|2:109.00|1:121.00|1:126.00|1:129.00|1:128.00|1:132.00|1:138.00|2:141.00|1:142.00|1:143.00|1:145.00|1:146.00|1:145.00|4:140.00|1:138.00|5:125.00|1:124.00|1:91.00|1:89.00|3:66.00|4:64.00|3:58.00|1:38.00|1:14.00|1:13.00|4:10.00|3:6.00|1:5.00|3:4.00|4:3.00|4:4.00|1:3.00|12:5.00|1:3.00|1:2.00|2:3.00|5:4.00|8:3.00…	146	+	0	0	2	-1.4333	AGTATTTATGACAGGATAGGTAGGGATCCTGACGATAGACAAATGCCATCCAGAGGTGCTGCTTCAGGGTTCCGAGGAAGTGCAGGTGGGTCTCCAATGGGTGGCGGATTTGAAGACATGTTTTTCAATTCACGTTTCGGTGGTCAAAGAGCTGGACCACCAGAGGACATATTCGACTTTTTGTTCAACGCAGGCGGCAGCCCATTCGGCGCTTCACCATTTGGGCCTTCTGCTTCCACTTTTTCATTTGGAGGCCCCGGTGGTTTCAGAGTTTATACTAATAATCGTGGTGGCTCACCGTTCATGCGTCAACAACCCCGCTCAAGACAGCAGCAACAACAAGCAGAAGAAAATGCAGTGAATTCGCAATTAAAAAATATGCTCGTTCTTTTCATCATC…	TCCAACGTTAGTCAAAGTTGTACTATAAAATAAAACTACAAGGAGCAAGC
S000001389	ORF3UTR	Uncharacterized	YIL127C	RRT14	IX	116823	117023	Putative protein of unknown function; identified in a screen for mutants with decreased levels of rDNA transcription; green fluorescent protein (GFP)-fusion protein localizes to the nucleolus; predicted to be involved in ribosome biogenesis	116954	117155	11:2.00|4:4.00|4:6.00|1:8.00|1:15.00|1:16.00|3:36.00|1:37.00|4:43.00|1:44.00|1:49.00|4:50.00|2:54.00|1:52.00|9:53.00|2:51.00|2:50.00|1:49.00|1:50.00|3:48.00|4:42.00|1:34.00|1:32.00|1:27.00|1:28.00|1:25.00|1:18.00|1:17.00|3:14.00|1:13.00|1:8.00|5:9.00|4:8.00|3:4.00|5:3.00|5:5.00|5:6.00|1:9.00|9:12.00|9:11.00|17:10.00|5:8.00|2:7.00|2:9.00|1:8.00|1:5.00|9:4.00|26:5.00|7:3.00|13:1.00	54	-	0	0	2	0.918485	ACTTGAAAAAGAGAGTACAGTTACAAAACAGAGACGTTCACAAAATTAAAAAAAAATGCAAACTGGTCAAAAAAAAAAAAGTTAAGAAACATAAATTAGATAAAGAGCAACTTGAACAACTGGCAAAACACCAGGTTTTGAAAAAACATCAACATGAGGGCACATTAACGGACCATGAGAGGAAGTATTTGAATAAGTTAATCAAAAGGAATTCTCAAAATTTGAGGTCGTGGGATTTAGAAGAGGAAGTACGAGATGAGCTTGAAGACATTCAGCAATCCATCTTGAAGGATACAGTTTCCACTGCGAACACAGACAGGAGTAAAAGAAGAAGGTTCAAAAGAAAACAATTCAAGGAAGATATCAAAGAGAGCGATTTTGTTAAAGATCATAGATATC…	AAAATAAATGCTATTTTGCTGTACTATACATAAAAGAATCATATTTACTT		TGTACTATA					TGTACTATA				S000001389	ORF3UTR	Uncharacterized	YIL127C	RRT14	IX	116823	117023	Putative protein of unknown function; identified in a screen for mutants with decreased levels of rDNA transcription; green fluorescent protein (GFP)-fusion protein localizes to the nucleolus; predicted to be involved in ribosome biogenesis	116888	117113	44:2.00|2:3.00|3:1.00|23:4.00|14:1.00|2:4.00|1:24.00|1:26.00|2:27.00|5:29.00|2:30.00|2:39.00|10:41.00|1:38.00|2:35.00|1:25.00|1:24.00|7:21.00|4:16.00|5:14.00|1:8.00|3:7.00|2:8.00|9:6.00|1:4.00|15:6.00|3:7.00|4:8.00|8:12.00|1:11.00|15:10.00|18:5.00|1:2.00|13:1.00	41	-	0	0	1	-0.642192	GGAACTTGAAAAAGAGAGTACAGTTACAAAACAGAGACGTTCACAAAATTAAAAAAAAATGCAAACTGGTCAAAAAAAAAAAAGTTAAGAAACATAAATTAGATAAAGAGCAACTTGAACAACTGGCAAAACACCAGGTTTTGAAAAAACATCAACATGAGGGCACATTAACGGACCATGAGAGGAAGTATTTGAATAAGTTAATCAAAAGGAATTCTCAAAATTTGAGGTCGTGGGATTTAGAAGAGGAAGTACGAGATGAGCTTGAAGACATTCAGCAATCCATCTTGAAGGATACAGTTTCCACTGCGAACACAGACAGGAGTAAAAGAAGAAGGTTCAAAAGAAAACAATTCAAGGAAGATATCAAAGAGAGCGATTTTGTTAAAGATCATAGAT…	ATAAAAATAAATGCTATTTTGCTGTACTATACATAAAAGAATCATATTTA
S000003141	ORF5UTR	Verified	YGL173C	XRN1	VII	180114	180214	Evolutionarily-conserved 5'-3' exonuclease component of cytoplasmic processing (P) bodies involved in mRNA decay; plays a role in microtubule-mediated processes, filamentous growth, ribosomal RNA maturation, and telomere maintenance; activated by the scavenger decapping enzyme Dcs1p	180087	180342	6:1.00|10:2.00|5:4.00|1:10.00|1:11.00|1:13.00|1:16.00|1:17.00|1:18.00|3:24.00|2:25.00|6:26.00|1:28.00|1:29.00|1:37.00|1:38.00|1:47.00|2:50.00|1:53.00|1:68.00|1:70.00|1:69.00|1:84.00|2:88.00|1:110.00|1:113.00|1:114.00|1:144.00|1:146.00|1:147.00|2:146.00|1:149.00|2:154.00|1:155.00|1:160.00|2:178.00|2:179.00|1:177.00|1:188.00|1:193.00|1:203.00|1:237.00|1:238.00|1:242.00|1:250.00|1:277.00|1:284.00|1:…	351	-	0	0	24	-0.185545	TCTCAATTACTGTTTTTATCGTCTCATCACCTGATCAGTAACTATTCTCACGATTAATGGTCTTTTTCAACTACATTTATTTGAGAAAGCTGTAATACATTCCGTGTTGAGTGATATATACAACCTCCTTTGCTCGTCTTTTCGCCACCGCAGAGCAAGTAACAACAGAGACAAACAAGAAGAGGTTAGAAAGCAATTTAAGGAGTAGTTTAACGAGTACTGAAAACGTCAAACTAAGTACTTACGACTTCCAATTACCGGTTGTAAAGTTTATCTACGCAAATATAACAGTTGCAGCTTGCTTTTTTTTTCAGCAGCTCTTCCGTTATTATAAAATCTGTTTGGCGTTCGCACAAGCGAACCGATTCTTTTATTATTTTCTCTCTGCCTTTTATTTCC…	ACTAATCCTAGGACGATTCGTGTACTATAAGGAGAAAAAAAATCAACACT		TGTACTATA					TGTACTATA				S000003141	ORF5UTR	Verified	YGL173C	XRN1	VII	180114	180214	Evolutionarily-conserved 5'-3' exonuclease component of cytoplasmic processing (P) bodies involved in mRNA decay; plays a role in microtubule-mediated processes, filamentous growth, ribosomal RNA maturation, and telomere maintenance; activated by the scavenger decapping enzyme Dcs1p	180082	180321	13:3.00|2:6.00|2:8.00|4:6.00|1:10.00|4:11.00|6:14.00|5:19.00|6:20.00|2:23.00|2:22.00|2:27.00|1:25.00|1:22.00|3:41.00|3:44.00|1:69.00|1:72.00|1:74.00|1:120.00|1:121.00|1:124.00|4:123.00|1:124.00|1:127.00|1:130.00|1:136.00|1:133.00|1:122.00|1:127.00|1:126.00|1:156.00|1:165.00|1:178.00|1:245.00|1:246.00|1:244.00|1:249.00|1:260.00|1:259.00|1:264.00|1:328.00|1:332.00|1:340.00|2:341.00|1:334.00|1:329.0…	357	-	0	0	34	-0.500141	ACCCTCTCAATTACTGTTTTTATCGTCTCATCACCTGATCAGTAACTATTCTCACGATTAATGGTCTTTTTCAACTACATTTATTTGAGAAAGCTGTAATACATTCCGTGTTGAGTGATATATACAACCTCCTTTGCTCGTCTTTTCGCCACCGCAGAGCAAGTAACAACAGAGACAAACAAGAAGAGGTTAGAAAGCAATTTAAGGAGTAGTTTAACGAGTACTGAAAACGTCAAACTAAGTACTTACGACTTCCAATTACCGGTTGTAAAGTTTATCTACGCAAATATAACAGTTGCAGCTTGCTTTTTTTTTCAGCAGCTCTTCCGTTATTATAAAATCTGTTTGGCGTTCGCACAAGCGAACCGATTCTTTTATTATTTTCTCTCTGCCTTTTAT…	ATTGACTAATCCTAGGACGATTCGTGTACTATAAGGAGAAAAAAAATCAA
S000004410	ORF3UTR	Verified	YLR418C	CDC73	XII	956713	956913	Component of the Paf1p complex; binds to and modulates the activity of RNA polymerases I and II; required for expression of certain genes, modification of some histones, and telomere maintenance; involved in transcription elongation as demonstrated by the G-less-based run-on (GLRO) assay	956811	956881	3:3.00|4:8.00|12:12.00|6:15.00|3:17.00|1:15.00|5:13.00|3:12.00|4:11.00|1:9.00|1:7.00|3:6.00|1:3.00|24:2.00	17	-	0	0	3	-1.56765	AAATATAAAACAGTTCCTGCTGGAGTCAAAATACGTGAATCCTCGTAACTTACCGTCAGTGCCAAACGGATTAGTTAACATAGAGAAAAACTTCGAACGTATATCAAGACCAATTAGATTTATTATAGTCGATAACACTAGGATGTTTACTAAGCCAGAATATTGGGACAGAGTTGTCGCTATCTTCACTACTGGTCATACGTGGCAGTTTAATAACTATCAGTGGAATTCGCCACAGGAATTATTTCAACGCTGCAAAGGCTACTATTTCCACTTTGCCGGTGATTCTGTACCACAACACGTGCAGCAATGGAATGTAGAAAAGGTCGAACTTGACAAAAATAAAAGATTTAAGGATGTGGAAGTCGTGCGTTATTTCTGGCATAGTTTAGAAAAGGA…	CGGCGTTTCTATTCCGATTTTGTACTCTATGTTATGTGTTATTATTGGCA		TGTACTCTA				TGTTATTA	TGTACTCTA	TGTGTTATTA		TGTTATGTGTTA	S000004410	ORF3UTR	Verified	YLR418C	CDC73	XII	956713	956913	Component of the Paf1p complex; binds to and modulates the activity of RNA polymerases I and II; required for expression of certain genes, modification of some histones, and telomere maintenance; involved in transcription elongation as demonstrated by the G-less-based run-on (GLRO) assay	956809	956882	2:2.00|3:3.00|3:15.00|1:19.00|1:22.00|1:23.00|3:27.00|3:28.00|4:29.00|5:23.00|1:21.00|7:19.00|3:18.00|2:16.00|5:17.00|1:7.00|3:6.00|6:5.00|1:4.00|1:3.00|18:1.00	29	-	0	0	2	-0.821573	CAGTTCCTGCTGGAGTCAAAATACGTGAATCCTCGTAACTTACCGTCAGTGCCAAACGGATTAGTTAACATAGAGAAAAACTTCGAACGTATATCAAGACCAATTAGATTTATTATAGTCGATAACACTAGGATGTTTACTAAGCCAGAATATTGGGACAGAGTTGTCGCTATCTTCACTACTGGTCATACGTGGCAGTTTAATAACTATCAGTGGAATTCGCCACAGGAATTATTTCAACGCTGCAAAGGCTACTATTTCCACTTTGCCGGTGATTCTGTACCACAACACGTGCAGCAATGGAATGTAGAAAAGGTCGAACTTGACAAAAATAAAAGATTTAAGGATGTGGAAGTCGTGCGTTATTTCTGGCATAGTTTAGAAAAGGAACTTATTTCA…	ATTCCGATTTTGTACTCTATGTTATGTGTTATTATTGGCATTTCAAGTAA
S000003146	ORF	Verified	YGL178W	MPT5	VII	167352	170571	mRNA-binding protein of the PUF family; binds to the 3' UTR of specific mRNAs, including those involved in mating type switching, cell wall integrity, chronological lifespan, chromatin modification, and spindle pole body architecture; recruits the CCR4-NOT deadenylase complex to mRNAs along with Dhh1p and Dcp1p to promote deadenylation, decapping, and decay; also interacts with the Caf20p transla…	169057	169194	15:2.00|2:7.00|7:8.00|9:9.00|1:8.00|2:4.00|9:5.00|5:2.00|7:1.00|3:2.00|1:3.00|1:4.00|1:5.00|2:6.00|1:7.00|4:9.00|12:8.00|1:10.00|1:11.00|1:13.00|10:19.00|3:20.00|5:22.00|3:21.00|2:20.00|1:19.00|2:18.00|1:17.00|3:14.00|1:7.00|7:5.00|7:3.00|1:2.00|7:1.00	22	+	0	2	2	-1.21541	TTTGGCTGCCGTTTTCTTCAAAAAAAATTAGAAACCCCCAGTGAATCCAATATGGTGAGAGACTTGATGTATGAACAAATTAAGCCATTTTTCTTGGACCTTATTTTGGATCCGTTCGGTAACTATTTGGTTCAAAAACTATGCGATTATTTAACTGCCGAGCAAAAGACATTATTAATACAAACAATATATCCAAATGTTTTCCAAATATCAATCAATCAGTACGGAACTCGTTCCTTACAGAAAATTATAGACACTGTCGATAACGAAGTTCAAATCGATCTCATTATTAAGGGATTTTCCCAAGAATTTACTTCGATTGAGCAAGTGGTTACTTTGATAAACGATCTTAATGGTAACCATGTGATTCAAAAGTGTATTTTCAAATTCTCGCCATCA…	GCGTACTACAAAAATTACTAAGCGTTTGTACTCTACAACAAATTTTCAAA		TGTACTCTA					TGTACTCTA				S000003146	ORF	Verified	YGL178W	MPT5	VII	167352	170571	mRNA-binding protein of the PUF family; binds to the 3' UTR of specific mRNAs, including those involved in mating type switching, cell wall integrity, chronological lifespan, chromatin modification, and spindle pole body architecture; recruits the CCR4-NOT deadenylase complex to mRNAs along with Dhh1p and Dcp1p to promote deadenylation, decapping, and decay; also interacts with the Caf20p transla…	169056	169199	1:2.00|12:6.00|3:7.00|1:8.00|1:10.00|17:15.00|2:10.00|6:11.00|3:7.00|5:4.00|12:3.00|1:4.00|5:1.00|15:3.00|1:2.00|1:4.00|7:17.00|1:22.00|4:24.00|3:25.00|12:24.00|2:14.00|1:12.00|28:1.00	25	+	0	2	1	-1.65162	AGTTTGGCTGCCGTTTTCTTCAAAAAAAATTAGAAACCCCCAGTGAATCCAATATGGTGAGAGACTTGATGTATGAACAAATTAAGCCATTTTTCTTGGACCTTATTTTGGATCCGTTCGGTAACTATTTGGTTCAAAAACTATGCGATTATTTAACTGCCGAGCAAAAGACATTATTAATACAAACAATATATCCAAATGTTTTCCAAATATCAATCAATCAGTACGGAACTCGTTCCTTACAGAAAATTATAGACACTGTCGATAACGAAGTTCAAATCGATCTCATTATTAAGGGATTTTCCCAAGAATTTACTTCGATTGAGCAAGTGGTTACTTTGATAAACGATCTTAATGGTAACCATGTGATTCAAAAGTGTATTTTCAAATTCTCGCCAT…	TTGCGTACTACAAAAATTACTAAGCGTTTGTACTCTACAACAAATTTTCA
S000002750	ORF3UTR	Verified	YDR342C	HXT7	IV	1154015	1154215	High-affinity glucose transporter of the major facilitator superfamily, nearly identical to Hxt6p, expressed at high basal levels relative to other HXTs, expression repressed by high glucose levels	1154071	1154224	12:1.00|17:2.00|17:5.00|3:4.00|3:6.00|1:5.00|2:3.00|17:4.00|6:6.00|1:72.00|5:76.00|3:85.00|7:114.00|1:112.00|1:107.00|1:100.00|1:120.00|1:113.00|1:111.00|1:103.00|2:104.00|3:105.00|1:103.00|1:104.00|1:94.00|2:72.00|3:69.00|1:68.00|1:62.00|4:56.00|1:54.00|1:52.00|1:30.00|1:29.00|2:28.00|1:26.00|2:23.00|1:21.00|4:9.00|2:8.00|10:7.00|1:5.00|6:3.00|1:2.00	120	-	0	0	5	-1.27561	TCTTCCAAGGGTGCTGGTAACTGTATGATTGTCTTTGCCTGTTTCTATATTTTCTGTTTTGCTACTACATGGGCTCCAATTCCTTATGTCGTTGTTTCTGAAACTTTCCCATTGAGAGTCAAGTCTAAGGCTATGTCTATTGCTACAGCTGCTAATTGGTTGTGGGGTTTCTTGATTGGTTTCTTCACTCCATTTATTACTGGTGCTATTAACTTCTACTACGGTTACGTTTTCATGGGCTGTTTGGTCTTCATGTTCTTCTATGTTTTGTTAGTTGTTCCAGAAACTAAGGGTTTGACTTTGGAAGAAGTCAACACCATGTGGGAAGAAGGTGTTCTACCATGGAAGTCTGCCTCATGGGTTCCACCATCCAGAAGAGGTGCCAACTACGACGCTGAA…	CATGATCACGCTCTAATTTGTGCATTTGAAATGTACTCTAATTCTAATTT		TGTACTCTA					TGTACTCTA				S000002750	ORF3UTR	Verified	YDR342C	HXT7	IV	1154015	1154215	High-affinity glucose transporter of the major facilitator superfamily, nearly identical to Hxt6p, expressed at high basal levels relative to other HXTs, expression repressed by high glucose levels	1154096	1154221	6:4.00|3:6.00|6:12.00|6:13.00|2:26.00|1:25.00|5:26.00|4:28.00|1:38.00|5:40.00|5:41.00|1:40.00|2:38.00|1:33.00|1:31.00|3:28.00|1:26.00|1:245.00|1:251.00|1:249.00|2:254.00|1:251.00|1:255.00|2:256.00|5:302.00|1:301.00|1:296.00|1:293.00|1:286.00|1:282.00|1:306.00|1:300.00|1:269.00|2:194.00|1:193.00|1:190.00|1:183.00|2:185.00|1:178.00|1:172.00|1:129.00|1:128.00|3:125.00|1:123.00|1:122.00|1:93.00|2:91.…	306	-	0	0	7	-0.588212	TCTTCCAAGGGTGCTGGTAACTGTATGATTGTCTTTGCCTGTTTCTATATTTTCTGTTTTGCTACTACATGGGCTCCAATTCCTTATGTCGTTGTTTCTGAAACTTTCCCATTGAGAGTCAAGTCTAAGGCTATGTCTATTGCTACAGCTGCTAATTGGTTGTGGGGTTTCTTGATTGGTTTCTTCACTCCATTTATTACTGGTGCTATTAACTTCTACTACGGTTACGTTTTCATGGGCTGTTTGGTCTTCATGTTCTTCTATGTTTTGTTAGTTGTTCCAGAAACTAAGGGTTTGACTTTGGAAGAAGTCAACACCATGTGGGAAGAAGGTGTTCTACCATGGAAGTCTGCCTCATGGGTTCCACCATCCAGAAGAGGTGCCAACTACGACGCTGAA…	CATGATCACGCTCTAATTTGTGCATTTGAAATGTACTCTAATTCTAATTT
S000004009	ORF3UTR	Verified	YLR019W	PSR2	XII	181482	181682	Functionally redundant Psr1p homolog, a plasma membrane phosphatase involved in the general stress response; required with Psr1p and Whi2p for full activation of STRE-mediated gene expression, possibly through dephosphorylation of Msn2p	181554	181683	12:1.00|2:3.00|2:5.00|12:6.00|17:7.00|1:6.00|7:5.00|1:7.00|4:8.00|2:6.00|14:4.00|1:7.00|1:9.00|8:10.00|7:11.00|2:9.00|1:8.00|3:5.00|2:3.00|9:2.00|22:1.00	11	+	0	0	2	-1.25151	TGTTGTGTTCACGGCAAGTGTTTCGAGGTATGCAAACCCCCTTTTAGATACGTTGGACCCTAATGGAACCATCCATCATCGATTATTCAGAGAAGCTTGTTATAACTACGAAGGTAACTACATCAAGAACTTATCGCAGATCGGAAGACCATTGTCCGAAACAATCATCTTAGATAATTCGCCGGCCTCTTACATCTTTCATCCGCAACATGCTGTTCCGATATCTTCTTGGTTCTCTGATACTCATGATAATGAGTTACTAGATATTATCCCACTTTTGGAGGACCTTTCATCAGGAAACGTGTTGGATGTGGGGAGCGTGTTGGATGTGACGATATAGATTTCTCAGTAACATAAAAAGCAGGCTCTTTTTATTACCCCCCCCTTCGGTTATATGTT…	TTACATGTATCAATTGTACTTTACGTGTAACATCTACAGATACATATATC		TGTACTTTA		TGTAACATCTA			TGTACTTTA		TGTAACATCTA		S000004009	ORF3UTR	Verified	YLR019W	PSR2	XII	181482	181682	Functionally redundant Psr1p homolog, a plasma membrane phosphatase involved in the general stress response; required with Psr1p and Whi2p for full activation of STRE-mediated gene expression, possibly through dephosphorylation of Msn2p	181570	181661	1:3.00|16:4.00|4:5.00|2:6.00|6:8.00|9:9.00|8:10.00|1:12.00|2:11.00|2:10.00|1:12.00|3:17.00|2:18.00|1:21.00|8:24.00|1:23.00|2:22.00|2:20.00|2:19.00|2:17.00|1:15.00|1:14.00|1:13.00|5:3.00|9:2.00	24	+	0	0	4	-0.828432	TATACGAAGTTGTTGTGTTCACGGCAAGTGTTTCGAGGTATGCAAACCCCCTTTTAGATACGTTGGACCCTAATGGAACCATCCATCATCGATTATTCAGAGAAGCTTGTTATAACTACGAAGGTAACTACATCAAGAACTTATCGCAGATCGGAAGACCATTGTCCGAAACAATCATCTTAGATAATTCGCCGGCCTCTTACATCTTTCATCCGCAACATGCTGTTCCGATATCTTCTTGGTTCTCTGATACTCATGATAATGAGTTACTAGATATTATCCCACTTTTGGAGGACCTTTCATCAGGAAACGTGTTGGATGTGGGGAGCGTGTTGGATGTGACGATATAGATTTCTCAGTAACATAAAAAGCAGGCTCTTTTTATTACCCCCCCCTTCG…	AATTTGCTTATTACATGTATCAATTGTACTTTACGTGTAACATCTACAGA
S000001213	ORF3UTR	Verified	YHR170W	NMD3	VIII	445385	445585	Protein involved in nuclear export of the large ribosomal subunit; acts as a Crm1p-dependent adapter protein for export of nascent ribosomal subunits through the nuclear pore complex	445439	445516	15:1.00|1:18.00|1:23.00|1:38.00|1:40.00|6:42.00|2:43.00|1:45.00|1:46.00|1:49.00|1:51.00|1:55.00|1:60.00|8:61.00|1:55.00|2:54.00|2:53.00|3:52.00|2:50.00|1:38.00|2:37.00|1:36.00|1:34.00|2:32.00|1:31.00|1:29.00|1:28.00|1:19.00|1:17.00|1:7.00|3:6.00|6:5.00|3:3.00|1:2.00|1:1.00	61	+	0	0	7	-1.03084	TTTTGATGGGTTAAATATCGATTATGTGCCTGATGTAGTTCTTGTGAAGAAATTGTATCAAAGAAAGAGCAAAAAGAGCAGACACTGGAAGTTAAAGAGAATGGCTAAGGAACACAAAGATATCGATGCATCCTTAGATTACAATTCAAGAGCTCAAAAGCAAGAAATGGAACGTGCAGAAAAGGACTACGAATTATTCTTACAAGAATTAGAAGAGGATGCTGAATTAAGACAAAGTGTTAACCTATACAAAAACCGCGAAGCAAATGTACCTCCTGAAGAGCATGAAATGGATGAAGACGAGGATGAAGACGCTCCACAAATCAACATTGATGAATTATTGGACGAGTTAGATGAAATGACATTAGAAGATGGAGTCGAGAACACACCCGTTGAATC…	TACATATATATGGATGTAAAATGTACTTTATGGAAGAACAAGCCACCACA		TGTACTTTA		TGTAAAATGTA			TGTACTTTA		TGTAAAATGTA		S000001213	ORF3UTR	Verified	YHR170W	NMD3	VIII	445385	445585	Protein involved in nuclear export of the large ribosomal subunit; acts as a Crm1p-dependent adapter protein for export of nascent ribosomal subunits through the nuclear pore complex	445434	445515	5:1.00|1:2.00|11:3.00|2:4.00|1:5.00|1:36.00|1:49.00|1:75.00|1:79.00|2:95.00|1:108.00|1:113.00|2:114.00|1:115.00|1:116.00|3:119.00|1:122.00|3:123.00|2:121.00|5:118.00|1:105.00|4:98.00|2:97.00|1:95.00|1:93.00|1:87.00|1:56.00|4:53.00|2:49.00|1:47.00|2:37.00|1:18.00|1:14.00|1:7.00|1:6.00|3:5.00|5:3.00|3:2.00|1:1.00	123	+	0	0	11	-1.50357	ATCTTTTTGATGGGTTAAATATCGATTATGTGCCTGATGTAGTTCTTGTGAAGAAATTGTATCAAAGAAAGAGCAAAAAGAGCAGACACTGGAAGTTAAAGAGAATGGCTAAGGAACACAAAGATATCGATGCATCCTTAGATTACAATTCAAGAGCTCAAAAGCAAGAAATGGAACGTGCAGAAAAGGACTACGAATTATTCTTACAAGAATTAGAAGAGGATGCTGAATTAAGACAAAGTGTTAACCTATACAAAAACCGCGAAGCAAATGTACCTCCTGAAGAGCATGAAATGGATGAAGACGAGGATGAAGACGCTCCACAAATCAACATTGATGAATTATTGGACGAGTTAGATGAAATGACATTAGAAGATGGAGTCGAGAACACACCCGTTG…	TATATACATATATATGGATGTAAAATGTACTTTATGGAAGAACAAGCCAC
S000002222	ORF3UTR	Verified	YDL064W	UBC9	IV	338071	338271	SUMO-conjugating enzyme involved in the Smt3p conjugation pathway; nuclear protein required for S- and M-phase cyclin degradation and mitotic control; involved in proteolysis mediated by the anaphase-promoting complex cyclosome (APCC)	337956	338191	9:1.00|4:3.00|33:4.00|2:3.00|7:6.00|22:4.00|13:5.00|4:6.00|22:2.00|7:1.00|1:2.00|1:15.00|1:16.00|1:19.00|5:22.00|1:24.00|3:30.00|4:33.00|3:35.00|1:37.00|1:38.00|2:41.00|2:42.00|6:41.00|1:42.00|1:44.00|1:43.00|1:42.00|1:45.00|1:46.00|1:44.00|1:39.00|1:23.00|2:27.00|2:28.00|1:29.00|1:28.00|1:29.00|2:28.00|6:29.00|1:23.00|5:22.00|2:16.00|1:15.00|2:13.00|3:11.00|2:10.00|2:7.00|1:6.00|4:3.00|2:2.00|32…	46	+	0	0	11	-1.73895	GTTTTACTTGAATAACAGAAAAAAATGGAGAAAGGATCATCCATTTGGATTTTATGCCAAACCAGTTAAGAAAGCTGATGGGTCCATGGATTTACAGAAATGGGAAGCTGGTATCCCAGGCAAAGAAGGTACAAACTGGGCGGGTGGTGTGTACCCAATTACAGTCGAATATCCAAATGAATATCCTTCAAAACCTCCAAAGGTTAAATTTCCAGCCGGATTTTATCATCCAAACGTGTATCCAAGTGGCACAATATGTTTAAGTATTTTAAATGAAGATCAAGATTGGAGACCCGCCATCACGTTAAAACAAATTGTTCTTGGGGTTCAGGATCTTTTAGACTCTCCAAATCCAAATTCCCCTGCTCAAGAGCCTGCATGGAGATCATTTTCAAGAAA…	CTTCCTCCTTTTGTACTTTATTTAACTAATGTCGTTGTGTAACAAAAATA		TGTACTTTA					TGTACTTTA			TGTCGTTGTGTA	S000002222	ORF3UTR	Verified	YDL064W	UBC9	IV	338071	338271	SUMO-conjugating enzyme involved in the Smt3p conjugation pathway; nuclear protein required for S- and M-phase cyclin degradation and mitotic control; involved in proteolysis mediated by the anaphase-promoting complex cyclosome (APCC)	337946	338162	1:1.00|18:2.00|6:1.00|24:2.00|9:3.00|6:1.00|1:2.00|6:3.00|1:4.00|10:5.00|4:4.00|1:2.00|15:3.00|2:4.00|13:6.00|1:5.00|1:4.00|4:6.00|3:4.00|8:3.00|1:44.00|2:54.00|1:55.00|1:57.00|4:60.00|1:76.00|11:79.00|1:83.00|2:85.00|2:87.00|1:88.00|2:90.00|1:88.00|1:86.00|1:88.00|2:94.00|1:90.00|1:94.00|1:96.00|1:97.00|1:82.00|1:70.00|2:74.00|1:72.00|1:73.00|2:74.00|1:65.00|2:64.00|2:63.00|1:60.00|3:59.00|1:42.…	97	+	0	0	33	-1.63148	TTTTACTTGAATAACAGAAAAAAATGGAGAAAGGATCATCCATTTGGATTTTATGCCAAACCAGTTAAGAAAGCTGATGGGTCCATGGATTTACAGAAATGGGAAGCTGGTATCCCAGGCAAAGAAGGTACAAACTGGGCGGGTGGTGTGTACCCAATTACAGTCGAATATCCAAATGAATATCCTTCAAAACCTCCAAAGGTTAAATTTCCAGCCGGATTTTATCATCCAAACGTGTATCCAAGTGGCACAATATGTTTAAGTATTTTAAATGAAGATCAAGATTGGAGACCCGCCATCACGTTAAAACAAATTGTTCTTGGGGTTCAGGATCTTTTAGACTCTCCAAATCCAAATTCCCCTGCTCAAGAGCCTGCATGGAGATCATTTTCAAGAAAT…	TTCCTCCTTTTGTACTTTATTTAACTAATGTCGTTGTGTAACAAAAATAG
S000005620	ORF3UTR	Verified	YOR094W	ARF3	XV	503347	503547	Glucose-repressible ADP-ribosylation factor, GTPase of the Ras superfamily involved in development of polarity; also has mRNA binding activity	503323	503514	4:1.00|1:2.00|1:5.00|25:6.00|15:7.00|2:6.00|3:7.00|1:4.00|2:6.00|13:7.00|6:10.00|1:11.00|1:22.00|2:28.00|3:27.00|10:29.00|4:30.00|1:29.00|3:31.00|1:25.00|1:24.00|2:23.00|2:22.00|7:21.00|1:20.00|1:19.00|2:17.00|3:16.00|2:15.00|1:9.00|5:4.00|13:3.00|2:4.00|3:2.00|13:1.00|28:2.00|7:1.00	31	+	0	0	9	-1.68551	AAAGACGTCTACTCCCACTGTCGGTTTTAACGTGGAAACCGTTACTTATAAAAACGTAAAATTCAACATGTGGGATGTAGGAGGACAACAAAGATTGAGACCTCTCTGGAGACATTATTTTCCAGCCACCACCGCACTTATCTTTGTGATAGATTCTAGTGCTAGAAACCGTATGGAAGAGGCCAAAGAAGAGTTATATAGTATCATAGGTGAGAAAGAGATGGAGAATGTAGTACTGCTGGTATGGGCAAACAAACAAGATTTGAAAGATGCAATGAAACCTCAAGAGGTTTCCGATTTTTTAGAACTGGAGAAAAATTTGAAAAACCAACCTTGGTGTGTCATCGGTAGTAACGCCTTATCCGGACAGGGTCTTGTTGAAGGATTATCCTGGATTTC…	TCATTTTTACTGGATTGTACTTTACTAAAAAGAAAACTTCTGGAAAAAAA		TGTACTTTA			TGTACTTTACTA		TGTACTTTA			TGTACTTTACTA	S000005620	ORF3UTR	Verified	YOR094W	ARF3	XV	503347	503547	Glucose-repressible ADP-ribosylation factor, GTPase of the Ras superfamily involved in development of polarity; also has mRNA binding activity	503354	503479	21:2.00|1:5.00|1:8.00|2:9.00|7:13.00|5:15.00|5:17.00|1:16.00|1:45.00|1:68.00|1:69.00|3:68.00|1:81.00|3:82.00|1:83.00|1:86.00|1:88.00|3:89.00|3:94.00|2:92.00|2:93.00|1:89.00|1:62.00|1:60.00|2:59.00|7:55.00|2:53.00|1:51.00|8:47.00|1:27.00|1:14.00|1:13.00|1:12.00|1:7.00|1:5.00|1:4.00|5:3.00|9:2.00|16:1.00	94	+	0	0	15	-1.60764	AAAATAAAGACGTCTACTCCCACTGTCGGTTTTAACGTGGAAACCGTTACTTATAAAAACGTAAAATTCAACATGTGGGATGTAGGAGGACAACAAAGATTGAGACCTCTCTGGAGACATTATTTTCCAGCCACCACCGCACTTATCTTTGTGATAGATTCTAGTGCTAGAAACCGTATGGAAGAGGCCAAAGAAGAGTTATATAGTATCATAGGTGAGAAAGAGATGGAGAATGTAGTACTGCTGGTATGGGCAAACAAACAAGATTTGAAAGATGCAATGAAACCTCAAGAGGTTTCCGATTTTTTAGAACTGGAGAAAAATTTGAAAAACCAACCTTGGTGTGTCATCGGTAGTAACGCCTTATCCGGACAGGGTCTTGTTGAAGGATTATCCTGG…	ATCCTTCATTTTTACTGGATTGTACTTTACTAAAAAGAAAACTTCTGGAA
S000005798	ORF3UTR	Verified	YOR272W	YTM1	XV	834196	834396	Constituent of 66S pre-ribosomal particles, forms a complex with Nop7p and Erb1p that is required for maturation of the large ribosomal subunit; has seven C-terminal WD repeats	834130	834265	21:2.00|7:4.00|4:6.00|1:7.00|1:8.00|5:6.00|1:7.00|17:9.00|3:11.00|4:13.00|1:15.00|2:16.00|3:14.00|4:15.00|2:13.00|1:14.00|2:15.00|1:14.00|1:15.00|5:17.00|1:15.00|2:21.00|1:23.00|1:18.00|1:22.00|2:23.00|2:24.00|1:26.00|1:28.00|2:30.00|4:29.00|2:27.00|1:25.00|5:21.00|4:16.00|2:14.00|18:2.00	30	+	0	0	2	-1.68275	TATCACAAGATCATACCATCAAGACATGGGATTTGGTCACCGCGAGATGTATAGATACAAGAACAACATCGTACTCGTTGCTTTCCATTGCTCAATTGTCGACTTTGAACTTGTTAGCATGTGGGTCCAGCGCCAGACACATCACATTGCATGACCCACGTGTGGGAGCGTCTTCCAAAGTTACTCAGCAACAACTAATTGGTCATAAGAACTTCGTTTCCTCTCTGGACACTTGTCCCGAGAATGAGTATATATTATGCTCGGGTTCTCACGATGGTACCGTGAAGGTATGGGACGTCAGGTCTACTTCTCCGATGTACACCATAACAAGAGAAGACAAATCGGTCCAAAAGGGCGTCAATGACAAAGTTTTTGCTGTCAAATGGGCTGAAAAAGTGG…	TGTTGTTGTTTTTATGTAGAATAATGTACTGATATACTTGAAATAAATTT		TGTAGAATA	TGTACTGATA		TGTACTGATATA	TGTTTTTA	TGTAGAATA	TGTACTGATA	TGTTGTTTTTA	TGTTTTTATGTA	S000005798	ORF3UTR	Verified	YOR272W	YTM1	XV	834196	834396	Constituent of 66S pre-ribosomal particles, forms a complex with Nop7p and Erb1p that is required for maturation of the large ribosomal subunit; has seven C-terminal WD repeats	834162	834247	7:1.00|9:3.00|3:4.00|1:5.00|5:7.00|1:10.00|6:12.00|8:15.00|6:16.00|3:15.00|5:17.00|1:19.00|1:20.00|1:21.00|1:24.00|1:15.00|2:18.00|1:19.00|2:18.00|1:20.00|2:23.00|5:22.00|5:20.00|3:16.00|5:15.00|1:14.00	24	+	0	0	1	-1.02878	GTTATTCAGTATCACAAGATCATACCATCAAGACATGGGATTTGGTCACCGCGAGATGTATAGATACAAGAACAACATCGTACTCGTTGCTTTCCATTGCTCAATTGTCGACTTTGAACTTGTTAGCATGTGGGTCCAGCGCCAGACACATCACATTGCATGACCCACGTGTGGGAGCGTCTTCCAAAGTTACTCAGCAACAACTAATTGGTCATAAGAACTTCGTTTCCTCTCTGGACACTTGTCCCGAGAATGAGTATATATTATGCTCGGGTTCTCACGATGGTACCGTGAAGGTATGGGACGTCAGGTCTACTTCTCCGATGTACACCATAACAAGAGAAGACAAATCGGTCCAAAAGGGCGTCAATGACAAAGTTTTTGCTGTCAAATGGGCTG…	AGAAAAAACTGTTGTTGTTTTTATGTAGAATAATGTACTGATATACTTGA
S000000556	ORF3UTR	Verified	YCL051W	LRE1	III	37617	37817	Protein involved in control of cell wall structure and stress response; overproduction confers resistance to cell-wall degrading enzymes; exhibits genetic interactions with genes involved in the cell wall integrity pathway; <br>LRE1 has a paralog, HLR1, that arose from the whole genome duplication	37599	37714	24:2.00|3:1.00|1:2.00|2:3.00|3:4.00|1:5.00|2:7.00|3:8.00|1:9.00|3:10.00|1:15.00|1:16.00|11:19.00|3:20.00|1:21.00|2:20.00|2:23.00|2:26.00|4:27.00|2:25.00|2:26.00|2:25.00|3:24.00|1:23.00|3:21.00|2:23.00|1:22.00|3:21.00|1:19.00|2:20.00|2:19.00|1:22.00|1:25.00|5:28.00|1:22.00|3:21.00|2:19.00|3:18.00|4:12.00|2:3.00	28	+	0	0	2	0.486393	CGGACGATGCACCCCTTCAACACTCTGTGGTCAAATCCTGTACGCCTGATGGCAAGGAAGAAATGAATAGGCTTAAAAGTAATGACAGTAATGAATATTCCAAGTCTGAAGGGCAGATCAGAACCAATTCGCAACTAAGTAAGGACATTCTCATGGGTGAACCAGGTGATATGGTTGATCTGTCCTCTTTTGTCAACGCGCAGAGAAAAGCCTCAAATGAAACTGGTGACTTAGTCTTTAGTTTATCCCAGGATGATGACGCACTGAAAACGTTCCATGCGAGCAACAGCGCAGCAACAAGCAATGAAAGCTGGTGTATTAGCGATGATGCGTTAGGAAAGCAGGCGCAGGACAGTGAAGTTAGGAGGAAAAGAAAATCCAAATTAGGACTCTTTAGAC…	ATTGCATGTAGTTTTAATAATAAAGTGTAGAATAATAAATATAAAATTTC		TGTAGAATA	TGTAGTTTTA		TGTAGAATAATA		TGTAGAATA	TGTAGTTTTA		TGTAGAATAATA	S000000556	ORF3UTR	Verified	YCL051W	LRE1	III	37617	37817	Protein involved in control of cell wall structure and stress response; overproduction confers resistance to cell-wall degrading enzymes; exhibits genetic interactions with genes involved in the cell wall integrity pathway; <br>LRE1 has a paralog, HLR1, that arose from the whole genome duplication	37623	37722	6:5.00|10:6.00|1:8.00|2:9.00|9:10.00|6:7.00|1:10.00|5:11.00|1:12.00|5:14.00|1:16.00|5:19.00|10:18.00|3:16.00|1:12.00|1:17.00|1:18.00|2:22.00|1:23.00|1:22.00|5:25.00|3:23.00|1:20.00|2:19.00|3:18.00|3:12.00|1:11.00|3:5.00|2:3.00|5:2.00	25	+	0	0	2	-0.0172471	CGGACGATGCACCCCTTCAACACTCTGTGGTCAAATCCTGTACGCCTGATGGCAAGGAAGAAATGAATAGGCTTAAAAGTAATGACAGTAATGAATATTCCAAGTCTGAAGGGCAGATCAGAACCAATTCGCAACTAAGTAAGGACATTCTCATGGGTGAACCAGGTGATATGGTTGATCTGTCCTCTTTTGTCAACGCGCAGAGAAAAGCCTCAAATGAAACTGGTGACTTAGTCTTTAGTTTATCCCAGGATGATGACGCACTGAAAACGTTCCATGCGAGCAACAGCGCAGCAACAAGCAATGAAAGCTGGTGTATTAGCGATGATGCGTTAGGAAAGCAGGCGCAGGACAGTGAAGTTAGGAGGAAAAGAAAATCCAAATTAGGACTCTTTAGAC…	ATTGCATGTAGTTTTAATAATAAAGTGTAGAATAATAAATATAAAATTTC
S000004558	ORF3UTR	Verified	YML093W	UTP14	XIII	85790	85990	Subunit of U3-containing Small Subunit (SSU) processome complex involved in production of 18S rRNA and assembly of small ribosomal subunit	85716	85929	11:1.00|23:2.00|12:3.00|7:2.00|4:4.00|7:3.00|4:6.00|4:8.00|3:10.00|1:12.00|1:14.00|2:17.00|1:18.00|12:17.00|7:18.00|11:16.00|1:13.00|1:15.00|1:16.00|1:22.00|4:20.00|4:21.00|1:20.00|2:17.00|1:31.00|1:35.00|1:47.00|1:53.00|1:58.00|1:59.00|1:129.00|1:144.00|1:151.00|1:152.00|1:206.00|1:230.00|1:235.00|1:246.00|3:252.00|1:269.00|1:277.00|1:282.00|1:283.00|1:285.00|1:287.00|6:275.00|2:271.00|1:270.00|…	287	+	0	0	1	-0.197309	TTTGCTGGCGACGACGTGGTAGCAGAATTTCAGGAGGAAAAGAAACGTGTCATTGATGATGAAGATGATAAAGAAGTTGATACCACTTTACCTGGTTGGGGTGAATGGGCCGGTGCAGGTTCTAAACCAAAAAATAAGAAGCGTAAATTCATCAAAAAGGTTAAGGGTGTTGTTAATAAAGACAAAAGAAGAGATAAGAATCTACAAAATGTGATCATAAATGAAAAAGTTAATAAGAAAAACTTGAAATACCAATCTTCAGCGGTACCATTCCCATTCGAAAATAGAGAACAATATGAAAGATCTTTACGTATGCCGATAGGTCAAGAATGGACATCCAGAGCATCTCATCAAGAGCTTATCAAACCGAGAATCATGACTAAGCCAGGCCAAGTTATT…	TTATATCTATTTATTATGCATTGTGTAGAATAGTAATACTGGAATAATTA		TGTAGAATA			TGTAGAATAGTA		TGTAGAATA		TGTGTAGAATA	TGTAGAATAGTA	S000004558	ORF3UTR	Verified	YML093W	UTP14	XIII	85790	85990	Subunit of U3-containing Small Subunit (SSU) processome complex involved in production of 18S rRNA and assembly of small ribosomal subunit	85711	85945	5:1.00|8:3.00|26:4.00|1:3.00|9:4.00|2:6.00|34:4.00|1:3.00|2:2.00|7:3.00|2:1.00|1:8.00|1:11.00|16:12.00|1:10.00|2:6.00|1:15.00|2:16.00|2:17.00|2:21.00|3:22.00|2:23.00|1:53.00|1:61.00|1:96.00|1:98.00|1:99.00|1:98.00|1:189.00|1:213.00|1:214.00|1:215.00|1:300.00|1:321.00|1:331.00|1:348.00|1:358.00|1:361.00|1:365.00|1:449.00|1:464.00|2:472.00|2:473.00|1:461.00|2:464.00|2:465.00|1:463.00|1:454.00|1:455…	473	+	0	0	6	-1.5248	CTTTGCTGGCGACGACGTGGTAGCAGAATTTCAGGAGGAAAAGAAACGTGTCATTGATGATGAAGATGATAAAGAAGTTGATACCACTTTACCTGGTTGGGGTGAATGGGCCGGTGCAGGTTCTAAACCAAAAAATAAGAAGCGTAAATTCATCAAAAAGGTTAAGGGTGTTGTTAATAAAGACAAAAGAAGAGATAAGAATCTACAAAATGTGATCATAAATGAAAAAGTTAATAAGAAAAACTTGAAATACCAATCTTCAGCGGTACCATTCCCATTCGAAAATAGAGAACAATATGAAAGATCTTTACGTATGCCGATAGGTCAAGAATGGACATCCAGAGCATCTCATCAAGAGCTTATCAAACCGAGAATCATGACTAAGCCAGGCCAAGTTAT…	TTTATATCTATTTATTATGCATTGTGTAGAATAGTAATACTGGAATAATT
S000001790	ORF	Verified	YKR082W	NUP133	XI	592825	596298	Subunit of the Nup84p subcomplex of the nuclear pore complex (NPC); contributes to nucleocytoplasmic transport and NPC biogenesis and is involved in establishment of a normal nucleocytoplasmic concentration gradient of the GTPase Gsp1p; also plays roles in several processes that may require localization of genes or chromosomes at the nuclear periphery, including double-strand break repair, transc…	596147	596316	6:1.00|1:2.00|13:3.00|26:4.00|7:3.00|8:4.00|9:5.00|8:7.00|1:10.00|3:14.00|2:15.00|4:16.00|11:17.00|1:15.00|6:16.00|1:17.00|5:19.00|2:20.00|1:39.00|1:48.00|2:52.00|1:57.00|1:73.00|2:76.00|2:85.00|1:84.00|1:82.00|1:92.00|1:96.00|2:98.00|1:97.00|1:98.00|2:100.00|1:102.00|2:103.00|4:104.00|1:88.00|2:90.00|1:89.00|1:88.00|1:87.00|3:82.00|1:45.00|2:43.00|3:22.00|1:17.00|1:10.00|1:8.00|3:7.00|2:6.00|4:2…	104	+	0	2	1	-1.1077	GTGGAAGAGCTTAAATCAACAACAGTAGTCAATCTATCGGATCTCGTTGAGTTGTATTCTATGCTCGACGATGAAGAGAGCTTATTCATACCGCTAAGGCTTCTTTCTGTTGATGGAAACTTACTGAATTTTGAAGTTAAAAAGTTCTTGAATGCTTTGGTATGGAGAAGAATCGTTCTACTAAATGCTAGTAATGAAGGAGATAAACTGCTTCAGCATATAGTCAAACGTGTTTTTGATGAAGAACTACCCAAAAATAATGATTTCCCCTTGCCCAGTGTGGATCTTTTATGTGACAAATCGTTACTGACGCCAGAATACATAAGCGAAACATATGGCAGGTTTCCTATTGATCAGAATGCCATACGTGAAGAGATATATGAAGAAATATCTCAAGTG…	ATACCATCAACTATGAAACCAACACTGTAGAATACTAATATCTATAATAC		TGTAGAATA			TGTAGAATACTA		TGTAGAATA			TGTAGAATACTA	S000001790	ORF	Verified	YKR082W	NUP133	XI	592825	596298	Subunit of the Nup84p subcomplex of the nuclear pore complex (NPC); contributes to nucleocytoplasmic transport and NPC biogenesis and is involved in establishment of a normal nucleocytoplasmic concentration gradient of the GTPase Gsp1p; also plays roles in several processes that may require localization of genes or chromosomes at the nuclear periphery, including double-strand break repair, transc…	596203	596340	22:1.00|1:2.00|7:3.00|16:6.00|1:5.00|2:6.00|3:9.00|3:10.00|2:13.00|1:12.00|1:14.00|1:17.00|1:28.00|1:31.00|1:30.00|1:50.00|2:59.00|1:64.00|1:71.00|1:70.00|1:69.00|1:84.00|1:93.00|5:94.00|1:93.00|1:101.00|1:108.00|1:111.00|1:115.00|3:117.00|6:106.00|2:101.00|1:99.00|2:60.00|1:57.00|2:28.00|1:27.00|1:26.00|2:18.00|1:9.00|2:8.00|2:4.00|1:2.00|4:3.00|25:2.00	117	+	0	2	1	-0.985087	TGGAAGAGCTTAAATCAACAACAGTAGTCAATCTATCGGATCTCGTTGAGTTGTATTCTATGCTCGACGATGAAGAGAGCTTATTCATACCGCTAAGGCTTCTTTCTGTTGATGGAAACTTACTGAATTTTGAAGTTAAAAAGTTCTTGAATGCTTTGGTATGGAGAAGAATCGTTCTACTAAATGCTAGTAATGAAGGAGATAAACTGCTTCAGCATATAGTCAAACGTGTTTTTGATGAAGAACTACCCAAAAATAATGATTTCCCCTTGCCCAGTGTGGATCTTTTATGTGACAAATCGTTACTGACGCCAGAATACATAAGCGAAACATATGGCAGGTTTCCTATTGATCAGAATGCCATACGTGAAGAGATATATGAAGAAATATCTCAAGTGG…	TACCATCAACTATGAAACCAACACTGTAGAATACTAATATCTATAATACA
S000003629	ORF3UTR	Verified	YJL093C	TOK1	X	254536	254736	Outward-rectifier potassium channel of the plasma membrane with two pore domains in tandem, each of which forms a functional channel permeable to potassium; carboxy tail functions to prevent inner gate closures; target of K1 toxin	254654	254814	9:2.00|9:3.00|1:9.00|2:13.00|1:14.00|17:21.00|1:20.00|3:15.00|2:17.00|5:14.00|3:13.00|2:14.00|2:11.00|3:9.00|4:7.00|1:6.00|9:2.00|12:4.00|3:5.00|10:4.00|6:3.00|10:4.00|5:5.00|12:3.00|19:2.00|10:1.00	21	-	0	0	2	-0.813214	AAGCCTGCAAGAATCATTTTCTTCATTATCAAAAGCATCTAGCCCAGAGGGAATACTTCCTCTAGAATATGTTTCTTCTGCTGAATATGCACTACAGGACTCGGGGACCTGTAATTTAAGGAACTTGCAAGAGCTACTTAAAGCCGTCAAAAAACTACATCGGATATGTCTGGCGGATAAAGATTACACACTTAGTTTTTCCGACTGGTCGTACATTCATAAACTACATTTGAGGAACATTACAGATATTGAGGAGTACACACGCGGACCCGAATTTTGGATATCACCTGATACGCCCCTCAAGTTCCCGTTAAATGAACCTCATTTTGCTTTTATGATGCTTTTCAAGAACATAGAAGAATTAGTTGGTAATCTAGTAGAAGACGAAGAGCTTTATAA…	TATCTTACTGTAGACTACTACGGATGTATTCTCTAAATATTTATATTCAG		TGTAGACTA		TGTATTCTCTA	TGTAGACTACTA		TGTAGACTA		TGTATTCTCTA	TGTAGACTACTA	S000003629	ORF3UTR	Verified	YJL093C	TOK1	X	254536	254736	Outward-rectifier potassium channel of the plasma membrane with two pore domains in tandem, each of which forms a functional channel permeable to potassium; carboxy tail functions to prevent inner gate closures; target of K1 toxin	254662	254775	7:3.00|2:5.00|1:6.00|1:21.00|3:30.00|1:38.00|1:39.00|8:40.00|1:42.00|4:44.00|1:42.00|1:43.00|1:41.00|1:33.00|4:32.00|3:30.00|6:29.00|1:26.00|6:16.00|2:14.00|2:13.00|5:5.00|2:4.00|4:2.00|2:3.00|12:2.00|32:1.00	44	-	0	0	1	0.0623356	CTGCAAGCCTGCAAGAATCATTTTCTTCATTATCAAAAGCATCTAGCCCAGAGGGAATACTTCCTCTAGAATATGTTTCTTCTGCTGAATATGCACTACAGGACTCGGGGACCTGTAATTTAAGGAACTTGCAAGAGCTACTTAAAGCCGTCAAAAAACTACATCGGATATGTCTGGCGGATAAAGATTACACACTTAGTTTTTCCGACTGGTCGTACATTCATAAACTACATTTGAGGAACATTACAGATATTGAGGAGTACACACGCGGACCCGAATTTTGGATATCACCTGATACGCCCCTCAAGTTCCCGTTAAATGAACCTCATTTTGCTTTTATGATGCTTTTCAAGAACATAGAAGAATTAGTTGGTAATCTAGTAGAAGACGAAGAGCTTT…	TTTATATCTTACTGTAGACTACTACGGATGTATTCTCTAAATATTTATAT
S000001800	ORF3UTR	Verified	YKR092C	SRP40	XI	612464	612664	Nucleolar, serine-rich protein with a role in preribosome assembly or transport; may function as a chaperone of small nucleolar ribonucleoprotein particles (snoRNPs); immunologically and structurally to rat Nopp140	612523	612795	3:1.00|1:2.00|2:3.00|1:4.00|3:6.00|1:7.00|3:9.00|2:12.00|1:14.00|2:15.00|1:21.00|1:24.00|1:30.00|1:31.00|2:32.00|3:35.00|3:46.00|1:63.00|5:64.00|2:71.00|1:74.00|1:88.00|2:89.00|1:96.00|2:95.00|1:137.00|1:136.00|1:134.00|1:133.00|1:140.00|1:143.00|1:151.00|1:154.00|1:258.00|1:265.00|1:267.00|1:294.00|2:295.00|1:360.00|2:361.00|1:365.00|1:362.00|1:363.00|1:352.00|1:345.00|2:346.00|1:350.00|1:349.00…	519	-	0	0	29	0.502477	CGACGAATCTACATCTTCTGATTCCTCCGATTCGGATTCCGACTCAGACTCTGGTTCTAGCTCTGAATTGGAAACAAAAGAAGCAACTGCAGACGAATCCAAGGCCGAAGAAACGCCTGCCTCATCTAACGAATCAACTCCATCTGCTTCCAGTTCATCAAGCGCCAATAAATTGAACATTCCTGCTGGAACCGACGAGATCAAAGAGGGCCAAAGAAAGCATTTTTCCAGAGTAGATAGATCGAAGATTAATTTCGAAGCTTGGGAGTTGACAGACAACACCTACAAAGGCGCGGCTGGAACATGGGGTGAAAAGGCAAATGAAAAATTAGGTAGAGTAAGAGGTAAAGATTTCACGAAGAACAAAAATAAAATGAAGAGAGGTTCTTACAGAGGTGG…	TGGAGTAATCTCCTTTTAAGTTGTAGAGTAAACAAATTGTAATTATAGCA	TGTAATTA	TGTAGAGTA	TGTAATTATA			TGTAATTA	TGTAGAGTA	TGTAATTATA			S000001800	ORF3UTR	Verified	YKR092C	SRP40	XI	612464	612664	Nucleolar, serine-rich protein with a role in preribosome assembly or transport; may function as a chaperone of small nucleolar ribonucleoprotein particles (snoRNPs); immunologically and structurally to rat Nopp140	612530	612877	1:2.00|7:3.00|1:4.00|3:11.00|3:12.00|6:18.00|1:23.00|1:24.00|1:25.00|1:82.00|5:83.00|2:86.00|1:87.00|1:95.00|2:97.00|2:102.00|1:96.00|2:125.00|2:122.00|1:119.00|1:122.00|1:123.00|1:122.00|2:178.00|2:180.00|1:181.00|1:175.00|1:402.00|3:408.00|1:407.00|1:420.00|1:419.00|1:417.00|1:418.00|1:453.00|1:467.00|1:470.00|1:568.00|1:567.00|1:564.00|1:580.00|1:620.00|1:635.00|1:627.00|1:628.00|1:622.00|1:62…	635	-	0	0	48	-1.6551	CGAATCTACATCTTCTGATTCCTCCGATTCGGATTCCGACTCAGACTCTGGTTCTAGCTCTGAATTGGAAACAAAAGAAGCAACTGCAGACGAATCCAAGGCCGAAGAAACGCCTGCCTCATCTAACGAATCAACTCCATCTGCTTCCAGTTCATCAAGCGCCAATAAATTGAACATTCCTGCTGGAACCGACGAGATCAAAGAGGGCCAAAGAAAGCATTTTTCCAGAGTAGATAGATCGAAGATTAATTTCGAAGCTTGGGAGTTGACAGACAACACCTACAAAGGCGCGGCTGGAACATGGGGTGAAAAGGCAAATGAAAAATTAGGTAGAGTAAGAGGTAAAGATTTCACGAAGAACAAAAATAAAATGAAGAGAGGTTCTTACAGAGGTGGATC…	AGTAATCTCCTTTTAAGTTGTAGAGTAAACAAATTGTAATTATAGCAACG
S000005587	ORF3UTR	Verified	YOR061W	CKA2	XV	442554	442754	Alpha' catalytic subunit of casein kinase 2 (CK2), a Ser/Thr protein kinase with roles in cell growth and proliferation; CK2, comprised of CKA1, CKA2, CKB1 and CKB2, has many substrates including transcription factors and all RNA polymerase	442609	442760	2:2.00|26:4.00|11:5.00|7:4.00|9:2.00|6:3.00|3:7.00|7:8.00|1:7.00|2:8.00|4:7.00|4:8.00|2:11.00|1:16.00|1:23.00|2:24.00|2:25.00|11:26.00|1:25.00|1:26.00|4:27.00|2:24.00|1:22.00|5:11.00|3:10.00|2:7.00|4:6.00|1:5.00|2:4.00|3:9.00|13:8.00|6:7.00|2:6.00|1:4.00	27	+	0	0	3	2.04792	GTCAGTAGGATGCATGCTAGCAGCTATTGTCTTCAAAAAAGAACCTTTTTTCAAAGGGTCGTCTAATCCAGATCAACTGGTAAAGATTGCCACAGTACTAGGAACCAAGGAACTGTTAGGCTATTTGGGTAAGTACGGGTTGCACTTACCATCTGAATACGACAACATTATGAGAGACTTTACAAAAAAATCGTGGACACACTTTATAACCTCCGAGACCAAATTAGCTGTTCCTGAAGTGGTTGATTTAATCGACAATTTATTAAGGTATGACCATCAAGAAAGATTAACAGCAAAGGAGGCTATGGATCATAAGTTTTTCAAAACGAAGTTTGAATAATTGGACAACAATACTCTTAGCAAGGCAATTCTTTTTCCACCACTGATTTCCATTTATAA…	TTAACAACGAATGTAGATTATTATATGACCAGAAAATCACTTTATATAGA		TGTAGATTA			TGTAGATTATTA		TGTAGATTA			TGTAGATTATTA	S000005587	ORF3UTR	Verified	YOR061W	CKA2	XV	442554	442754	Alpha' catalytic subunit of casein kinase 2 (CK2), a Ser/Thr protein kinase with roles in cell growth and proliferation; CK2, comprised of CKA1, CKA2, CKB1 and CKB2, has many substrates including transcription factors and all RNA polymerase	442563	442764	1:2.00|11:3.00|1:1.00|9:2.00|10:4.00|10:3.00|4:1.00|2:3.00|1:5.00|7:6.00|9:8.00|3:10.00|6:13.00|8:14.00|1:12.00|1:13.00|1:14.00|7:12.00|2:9.00|1:7.00|3:6.00|3:8.00|2:5.00|9:7.00|5:8.00|1:9.00|2:13.00|8:12.00|1:15.00|1:16.00|1:15.00|1:28.00|5:30.00|7:31.00|1:28.00|1:25.00|1:26.00|1:25.00|7:23.00|1:19.00|2:3.00|6:2.00|7:1.00|21:2.00|10:1.00	31	+	0	0	1	1.18011	TAGACTTATGGTCAGTAGGATGCATGCTAGCAGCTATTGTCTTCAAAAAAGAACCTTTTTTCAAAGGGTCGTCTAATCCAGATCAACTGGTAAAGATTGCCACAGTACTAGGAACCAAGGAACTGTTAGGCTATTTGGGTAAGTACGGGTTGCACTTACCATCTGAATACGACAACATTATGAGAGACTTTACAAAAAAATCGTGGACACACTTTATAACCTCCGAGACCAAATTAGCTGTTCCTGAAGTGGTTGATTTAATCGACAATTTATTAAGGTATGACCATCAAGAAAGATTAACAGCAAAGGAGGCTATGGATCATAAGTTTTTCAAAACGAAGTTTGAATAATTGGACAACAATACTCTTAGCAAGGCAATTCTTTTTCCACCACTGATTT…	CAAACTCTATTTAACAACGAATGTAGATTATTATATGACCAGAAAATCAC
S000000129	ORF3UTR	Verified	YBL033C	RIB1	II	158455	158655	GTP cyclohydrolase II; catalyzes the first step of the riboflavin biosynthesis pathway	158594	158743	6:3.00|3:4.00|11:5.00|1:9.00|14:11.00|1:15.00|4:16.00|1:17.00|2:19.00|2:25.00|3:24.00|1:23.00|8:25.00|1:26.00|1:24.00|4:23.00|1:22.00|2:19.00|2:18.00|1:17.00|11:16.00|1:14.00|1:10.00|5:8.00|4:7.00|2:12.00|7:11.00|4:10.00|7:11.00|1:9.00|6:8.00|19:7.00|2:3.00|10:2.00|1:1.00	26	-	0	0	2	-0.725833	CATCAAAGGTGGAAACGGCCATGGTGTTATCGTGTATCTAAGACAAGAGGGTCGTGGCATCGGGTTAGGTGAGAAACTCAAGGCCTACAACCTGCAAGACTTAGGTGCTGACACAGTGCAGGCCAACTTAATGCTGAAACATCCCGTGGATGCTAGGGACTTCTCGCTGGGTAAGGCTATTTTGCTGGATCTTGGCATCGGTAATGTCAGGCTGCTGACAAATAACCCGGAAAAGATAAAACAGGTAGATCATGCGCCTTACCTTAAGTGCGTTGAACGAGTGCCTATGGTACCCATACACTGGACAAACTCCAGTGAAGGCATAGACTCCAAGGAGATAGAAGGTTATCTCAGGACCAAGATAGAAAGAATGGGTCATTTACTAACGGAGCCTCTGAA…	ACATCGACGCTGGCAATATAAACACAAGTGTAGCATAATTATTAGTACAT		TGTAGCATA					TGTAGCATA				S000000129	ORF3UTR	Verified	YBL033C	RIB1	II	158455	158655	GTP cyclohydrolase II; catalyzes the first step of the riboflavin biosynthesis pathway	158594	158705	3:4.00|4:5.00|2:6.00|8:8.00|3:6.00|1:7.00|1:9.00|7:10.00|1:9.00|4:8.00|1:9.00|1:14.00|1:15.00|3:18.00|1:31.00|2:32.00|6:50.00|1:56.00|5:57.00|2:56.00|1:53.00|1:45.00|1:43.00|1:33.00|1:34.00|2:32.00|2:27.00|1:24.00|2:23.00|10:11.00|1:9.00|1:8.00|3:6.00|1:7.00|2:6.00|17:7.00|3:2.00|5:1.00	57	-	0	0	4	-0.975599	AAGGTGGAAACGGCCATGGTGTTATCGTGTATCTAAGACAAGAGGGTCGTGGCATCGGGTTAGGTGAGAAACTCAAGGCCTACAACCTGCAAGACTTAGGTGCTGACACAGTGCAGGCCAACTTAATGCTGAAACATCCCGTGGATGCTAGGGACTTCTCGCTGGGTAAGGCTATTTTGCTGGATCTTGGCATCGGTAATGTCAGGCTGCTGACAAATAACCCGGAAAAGATAAAACAGGTAGATCATGCGCCTTACCTTAAGTGCGTTGAACGAGTGCCTATGGTACCCATACACTGGACAAACTCCAGTGAAGGCATAGACTCCAAGGAGATAGAAGGTTATCTCAGGACCAAGATAGAAAGAATGGGTCATTTACTAACGGAGCCTCTGAAACTTC…	GACGCTGGCAATATAAACACAAGTGTAGCATAATTATTAGTACATATAGT
S000001610	ORF3UTR	Verified	YKL127W	PGM1	XI	205254	205454	Phosphoglucomutase, minor isoform; catalyzes the conversion from glucose-1-phosphate to glucose-6-phosphate, which is a key step in hexose metabolism	205270	205397	1:1.00|2:3.00|2:4.00|3:5.00|1:10.00|3:11.00|2:12.00|1:14.00|1:17.00|1:29.00|1:37.00|1:41.00|1:42.00|3:45.00|3:49.00|1:50.00|1:61.00|2:62.00|1:64.00|5:66.00|1:72.00|1:76.00|2:79.00|2:83.00|1:96.00|1:101.00|1:109.00|1:112.00|1:111.00|1:110.00|1:113.00|1:112.00|1:114.00|3:113.00|3:108.00|1:118.00|2:119.00|1:117.00|1:114.00|1:102.00|1:94.00|1:90.00|1:89.00|3:86.00|1:78.00|2:34.00|1:33.00|1:26.00|2:25…	119	+	0	0	9	-1.21823	ATGGCCGTACTTTCTTCACAAGATACGATTACGAACATATCGAATGCGAGCAGGCCGAAAAAGTTGTAGCTCTTTTGAGTGAATTTGTATCAAGGCCAAACGTTTGTGGCTCCCACTTCCCAGCTGATGAGTCTTTAACCGTTATCGATTGTGGTGATTTTTCGTATAGAGATCTAGATGGCTCCATCTCTGAAAATCAAGGCCTTTTCGTAAAGTTTTCGAATGGGACTAAATTTGTTTTGAGGTTATCCGGCACAGGCAGTTCTGGTGCAACAATAAGATTATACGTAGAAAAGTATACTGATAAAAAGGAGAACTATGGCCAAACAGCTGACGTCTTCTTGAAACCCGTCATCAACTCCATTGTAAAATTCTTAAGATTTAAAGAAATTTTAGGAA…	CTTAATTTATATGTAGAGGATATATGTAGTATATCTATTTTTTGCTGATT		TGTAGTATA		TGTAGAGGATA			TGTAGTATA		TGTAGAGGATA		S000001610	ORF3UTR	Verified	YKL127W	PGM1	XI	205254	205454	Phosphoglucomutase, minor isoform; catalyzes the conversion from glucose-1-phosphate to glucose-6-phosphate, which is a key step in hexose metabolism	205278	205378	1:2.00|1:4.00|1:5.00|5:6.00|1:53.00|1:79.00|2:86.00|1:88.00|1:90.00|5:92.00|1:120.00|1:130.00|1:139.00|2:142.00|2:145.00|2:146.00|1:147.00|1:161.00|2:167.00|2:170.00|1:183.00|1:189.00|1:228.00|1:237.00|2:238.00|1:258.00|2:274.00|4:276.00|1:285.00|1:286.00|1:305.00|3:309.00|1:307.00|1:260.00|1:235.00|1:228.00|1:227.00|1:222.00|1:220.00|1:216.00|1:206.00|2:67.00|1:64.00|1:46.00|4:39.00|2:38.00|2:35…	309	+	0	0	14	0.774985	TGGCCGTACTTTCTTCACAAGATACGATTACGAACATATCGAATGCGAGCAGGCCGAAAAAGTTGTAGCTCTTTTGAGTGAATTTGTATCAAGGCCAAACGTTTGTGGCTCCCACTTCCCAGCTGATGAGTCTTTAACCGTTATCGATTGTGGTGATTTTTCGTATAGAGATCTAGATGGCTCCATCTCTGAAAATCAAGGCCTTTTCGTAAAGTTTTCGAATGGGACTAAATTTGTTTTGAGGTTATCCGGCACAGGCAGTTCTGGTGCAACAATAAGATTATACGTAGAAAAGTATACTGATAAAAAGGAGAACTATGGCCAAACAGCTGACGTCTTCTTGAAACCCGTCATCAACTCCATTGTAAAATTCTTAAGATTTAAAGAAATTTTAGGAAC…	TTAATTTATATGTAGAGGATATATGTAGTATATCTATTTTTTGCTGATTG
S000007235	ORF3UTR	Verified	YDR363W-A	SEM1	IV	1202398	1202598	Component of the lid subcomplex of the regulatory subunit of the 26S proteasome; involved in mRNA export mediated by the TREX-2 complex (Sac3p-Thp1p); ortholog of human DSS1	1202201	1202593	13:1.00|10:2.00|3:1.00|26:2.00|4:1.00|3:4.00|11:3.00|3:4.00|1:7.00|2:8.00|1:11.00|18:12.00|2:13.00|4:10.00|1:11.00|14:8.00|3:4.00|1:2.00|17:1.00|2:2.00|1:3.00|7:2.00|11:3.00|21:5.00|4:6.00|2:5.00|7:4.00|1:5.00|11:4.00|10:2.00|5:3.00|4:2.00|8:3.00|7:4.00|1:3.00|2:4.00|17:5.00|2:9.00|3:8.00|3:9.00|3:12.00|8:11.00|3:10.00|2:7.00|3:5.00|2:4.00|9:3.00|4:4.00|7:3.00|2:5.00|1:4.00|1:5.00|1:6.00|6:5.00|4…	22	+	0	0	2	-1.56271	GTCCTAATGGAAACCTACCTATGCATAAAGTGAATAGAGTGGCAATAAAAGTCGAATAATAGTACAAATACGCAAAAATATGAGTACGGACGTTGCTGCTGCACAAGCCCAAAGTAAAATAGATTTAACAAAAAAAAAAAATGAGGAAATAAATAAGAAGTCTCTAGAGGAAGACGATGAATTTGAAGATTTCCCCATTGACACATGGGCCAATGGTGAAACAATAAAAAGCAATGCTGTAACGCAAACAAACATATGGGAAGAAAACTGGGATGATGTTGAAGTTGACGACGATTTCACCAATGAATTGAAGGCCGAATTGGATAGATACAAACGGGAAAATCAGTGAGGGGCTACATAACATTATTTCTAAATAACGCAAAAGGAAATTATACGTCT…	AAAGGCTATGCGGTAGTCGATTATATGGCCTTGTAGTATAATAATGATGC		TGTAGTATA			TGTAGTATAATA		TGTAGTATA			TGTAGTATAATA	S000007235	ORF3UTR	Verified	YDR363W-A	SEM1	IV	1202398	1202598	Component of the lid subcomplex of the regulatory subunit of the 26S proteasome; involved in mRNA export mediated by the TREX-2 complex (Sac3p-Thp1p); ortholog of human DSS1	1202336	1202594	14:1.00|1:2.00|29:3.00|2:2.00|11:1.00|3:2.00|9:1.00|1:2.00|5:5.00|9:11.00|4:12.00|5:14.00|1:13.00|7:15.00|2:16.00|1:15.00|1:18.00|1:20.00|3:24.00|1:23.00|1:22.00|1:23.00|4:26.00|2:24.00|5:25.00|1:31.00|1:36.00|3:37.00|2:36.00|2:34.00|5:36.00|2:31.00|1:27.00|1:25.00|3:24.00|1:23.00|2:14.00|1:10.00|2:11.00|2:8.00|4:7.00|3:3.00|4:5.00|9:4.00|4:7.00|19:8.00|7:14.00|2:18.00|1:17.00|2:15.00|3:17.00|1:2…	43	+	0	0	3	0.468605	CTAATGGAAACCTACCTATGCATAAAGTGAATAGAGTGGCAATAAAAGTCGAATAATAGTACAAATACGCAAAAATATGAGTACGGACGTTGCTGCTGCACAAGCCCAAAGTAAAATAGATTTAACAAAAAAAAAAAATGAGGAAATAAATAAGAAGTCTCTAGAGGAAGACGATGAATTTGAAGATTTCCCCATTGACACATGGGCCAATGGTGAAACAATAAAAAGCAATGCTGTAACGCAAACAAACATATGGGAAGAAAACTGGGATGATGTTGAAGTTGACGACGATTTCACCAATGAATTGAAGGCCGAATTGGATAGATACAAACGGGAAAATCAGTGAGGGGCTACATAACATTATTTCTAAATAACGCAAAAGGAAATTATACGTCTAAT…	GGCTATGCGGTAGTCGATTATATGGCCTTGTAGTATAATAATGATGCACG
S000000896	ORF	Verified	YER094C	PUP3	V	348729	349346	Beta 3 subunit of the 20S proteasome involved in ubiquitin-dependent catabolism; human homolog is subunit C10	348753	348969	6:1.00|3:4.00|4:6.00|6:8.00|4:9.00|1:10.00|3:11.00|2:24.00|1:27.00|1:29.00|11:32.00|1:33.00|1:31.00|2:32.00|1:31.00|1:32.00|1:31.00|1:32.00|1:36.00|1:35.00|1:26.00|1:30.00|1:29.00|1:27.00|1:30.00|2:29.00|6:27.00|2:24.00|2:23.00|6:22.00|2:21.00|3:19.00|1:20.00|1:21.00|6:22.00|2:21.00|3:20.00|1:19.00|1:17.00|1:16.00|3:12.00|3:8.00|10:5.00|2:6.00|1:7.00|6:8.00|2:7.00|4:6.00|1:5.00|11:4.00|7:3.00|8:4…	36	-	0	0	1	-1.5866	TGACAGGTAAAGACTGTGTGGCCATTGCCTGTGATTTGCGTCTCGGAAGCCAGTCACTAGGTGTGTCGAACAAGTTTGAAAAAATCTTCCACTATGGGCATGTGTTCTTAGGGATTACCGGTCTGGCTACCGACGTGACTACTCTGAACGAGATGTTCCGCTACAAGACGAACCTATATAAGTTGAAGGAAGAAAGGGCCATTGAGCCTGAAACGTTTACCCAATTAGTGTCAAGTTCACTTTATGAAAGAAGATTCGGTCCATACTTTGTGGGGCCGGTGGTAGCAGGTATTAATTCCAAGTCCGGGAAGCCCTTTATTGCGGGATTCGACCTAATCGGCTGTATCGACGAGGCCAAGGATTTTATCGTTAGCGGTACTGCATCCGACCAACTGTTCG…	TGCTGCTGACCGTGACGCTCTATCAGGCTGGGGAGCTGTAGTATACATCA		TGTAGTATA					TGTAGTATA				S000000896	ORF	Verified	YER094C	PUP3	V	348729	349346	Beta 3 subunit of the 20S proteasome involved in ubiquitin-dependent catabolism; human homolog is subunit C10	348719	348968	2:2.00|20:3.00|11:4.00|3:3.00|1:4.00|2:5.00|4:6.00|1:8.00|5:9.00|9:12.00|3:17.00|1:35.00|2:36.00|1:50.00|2:51.00|1:52.00|2:51.00|1:52.00|3:54.00|1:53.00|4:54.00|3:51.00|3:57.00|1:52.00|3:23.00|1:21.00|12:22.00|1:20.00|6:22.00|4:23.00|2:22.00|1:23.00|5:21.00|7:20.00|1:11.00|1:10.00|1:6.00|5:5.00|9:4.00|2:5.00|2:6.00|6:5.00|6:4.00|30:3.00|2:2.00|2:1.00|8:2.00|1:3.00|13:5.00|3:4.00|30:2.00	57	-	0	0	4	-1.53561	GACAGGTAAAGACTGTGTGGCCATTGCCTGTGATTTGCGTCTCGGAAGCCAGTCACTAGGTGTGTCGAACAAGTTTGAAAAAATCTTCCACTATGGGCATGTGTTCTTAGGGATTACCGGTCTGGCTACCGACGTGACTACTCTGAACGAGATGTTCCGCTACAAGACGAACCTATATAAGTTGAAGGAAGAAAGGGCCATTGAGCCTGAAACGTTTACCCAATTAGTGTCAAGTTCACTTTATGAAAGAAGATTCGGTCCATACTTTGTGGGGCCGGTGGTAGCAGGTATTAATTCCAAGTCCGGGAAGCCCTTTATTGCGGGATTCGACCTAATCGGCTGTATCGACGAGGCCAAGGATTTTATCGTTAGCGGTACTGCATCCGACCAACTGTTCGG…	GCTGCTGACCGTGACGCTCTATCAGGCTGGGGAGCTGTAGTATACATCAT
S000000548	ORF	Verified	YCL043C	PDI1	III	48653	50221	Protein disulfide isomerase; multifunctional protein of ER lumen, essential for formation of disulfide bonds in secretory and cell-surface proteins, unscrambles non-native disulfide bonds; key regulator of Ero1p; forms complex with Mnl1p that has exomannosidase activity, processing unfolded protein-bound Man8GlcNAc2 oligosaccharides to Man7GlcNAc2, promoting degradation in unfolded protein respon…	49470	50136	1:1.00|14:2.00|1:4.00|15:3.00|9:4.00|7:3.00|5:4.00|9:5.00|5:3.00|6:5.00|1:6.00|3:8.00|1:10.00|1:9.00|1:10.00|1:13.00|5:14.00|1:16.00|2:19.00|1:21.00|3:22.00|1:23.00|2:28.00|2:26.00|1:28.00|3:34.00|1:40.00|2:41.00|1:49.00|1:50.00|2:55.00|4:60.00|1:61.00|5:62.00|1:61.00|3:59.00|2:57.00|1:52.00|1:38.00|5:37.00|1:35.00|2:32.00|2:30.00|2:29.00|1:28.00|1:21.00|1:18.00|2:17.00|1:16.00|4:14.00|2:12.00|2:…	62	-	0	2	12	-1.86336	TTCAGTCGCACGACTTGGTGCTTGCGGAGTTTTTTGCTCCATGGTGTGGCCACTGTAAGAACATGGCTCCTGAATACGTTAAAGCCGCCGAGACTTTAGTTGAGAAAAACATTACCTTGGCCCAGATCGACTGTACTGAAAACCAGGATCTGTGTATGGAACACAACATTCCAGGGTTCCCAAGCTTGAAGATTTTCAAAAACAGCGATGTTAACAACTCGATCGATTACGAGGGACCTAGAACTGCCGAGGCCATTGTCCAATTCATGATCAAGCAAAGCCAACCGGCTGTCGCCGTTGTTGCTGATCTACCAGCTTACCTTGCTAACGAGACTTTTGTCACTCCAGTTATCGTCCAATCCGGTAAGATTGACGCCGACTTCAACGCCACCTTTTACT…	TTACTTGCCCTCCGCCATGGACGAGCCTGTAGTATACAACGGTAAGAAAG		TGTAGTATA					TGTAGTATA				S000000548	ORF	Verified	YCL043C	PDI1	III	48653	50221	Protein disulfide isomerase; multifunctional protein of ER lumen, essential for formation of disulfide bonds in secretory and cell-surface proteins, unscrambles non-native disulfide bonds; key regulator of Ero1p; forms complex with Mnl1p that has exomannosidase activity, processing unfolded protein-bound Man8GlcNAc2 oligosaccharides to Man7GlcNAc2, promoting degradation in unfolded protein respon…	49370	49621	14:2.00|16:4.00|1:2.00|2:3.00|11:5.00|11:6.00|5:7.00|17:4.00|21:3.00|3:2.00|9:1.00|5:2.00|4:1.00|21:3.00|12:4.00|5:5.00|1:6.00|1:9.00|6:10.00|8:9.00|6:10.00|5:18.00|2:19.00|7:18.00|2:21.00|2:22.00|1:25.00|4:34.00|1:33.00|1:32.00|1:45.00|1:44.00|2:45.00|3:47.00|8:46.00|4:45.00|2:43.00|7:24.00|3:20.00|4:17.00|2:11.00|2:10.00|9:1.00	47	-	0	2	1	-0.503896	CGCACGACTTGGTGCTTGCGGAGTTTTTTGCTCCATGGTGTGGCCACTGTAAGAACATGGCTCCTGAATACGTTAAAGCCGCCGAGACTTTAGTTGAGAAAAACATTACCTTGGCCCAGATCGACTGTACTGAAAACCAGGATCTGTGTATGGAACACAACATTCCAGGGTTCCCAAGCTTGAAGATTTTCAAAAACAGCGATGTTAACAACTCGATCGATTACGAGGGACCTAGAACTGCCGAGGCCATTGTCCAATTCATGATCAAGCAAAGCCAACCGGCTGTCGCCGTTGTTGCTGATCTACCAGCTTACCTTGCTAACGAGACTTTTGTCACTCCAGTTATCGTCCAATCCGGTAAGATTGACGCCGACTTCAACGCCACCTTTTACTCCATGG…	GCCCTCCGCCATGGACGAGCCTGTAGTATACAACGGTAAGAAAGCCGATA
S000000071	ORF3UTR	Verified	YAR018C	KIN3	I	170195	170395	Nonessential serine/threonine protein kinase; possible role in DNA damage response	170264	170371	2:2.00|14:3.00|1:4.00|1:5.00|3:6.00|5:7.00|9:10.00|4:11.00|1:10.00|1:13.00|5:14.00|2:12.00|13:11.00|2:8.00|1:7.00|8:5.00|2:2.00|34:1.00	14	-	0	0	2	-0.372537	GATTAAAAACGGGAAATGTGACACCGTCCCTGAGTATTACTCTAGAGGGCTTAATGCCATAATACATTCAATGATAGATGTGAACTTAAGAACCAGGCCTTCCACTTTTGAATTACTGCAAGATATTCAGATACGAACTGCAAGAAAGTCGTTGCAATTAGAGAGATTTGAAAGGAAGTTACTGGACTATGAAAATGAGCTGACAAACATTGAAAAAATCCTCGAGAAGCAAGCTATTGAATACGAAAGAGAACTGAGTCAGTTGAAGGAACAATTTACCCAGGCAGTGGAGGAGCGAGCCAGGGAAGTAATTAGCGGTAAGAAAGTTGGTAAGGTTCCAGAATCTATAAACGGATATTATGGTAAAAAATTTGCCAAACCTGCATACCACTGGCAAAC…	GAGTTACACTGGCGACTTGTAGTATATGTAAATCACGTTAGTGAGACCAT		TGTAGTATA					TGTAGTATA				S000000071	ORF3UTR	Verified	YAR018C	KIN3	I	170195	170395	Nonessential serine/threonine protein kinase; possible role in DNA damage response	170280	170373	5:1.00|5:3.00|1:4.00|1:5.00|1:6.00|6:7.00|5:11.00|4:21.00|2:23.00|7:26.00|1:24.00|5:26.00|3:24.00|10:21.00|1:20.00|1:19.00|1:14.00|6:2.00|19:5.00|10:3.00	26	-	0	0	1	0.0427464	ACAAACTAAGATTAAAAACGGGAAATGTGACACCGTCCCTGAGTATTACTCTAGAGGGCTTAATGCCATAATACATTCAATGATAGATGTGAACTTAAGAACCAGGCCTTCCACTTTTGAATTACTGCAAGATATTCAGATACGAACTGCAAGAAAGTCGTTGCAATTAGAGAGATTTGAAAGGAAGTTACTGGACTATGAAAATGAGCTGACAAACATTGAAAAAATCCTCGAGAAGCAAGCTATTGAATACGAAAGAGAACTGAGTCAGTTGAAGGAACAATTTACCCAGGCAGTGGAGGAGCGAGCCAGGGAAGTAATTAGCGGTAAGAAAGTTGGTAAGGTTCCAGAATCTATAAACGGATATTATGGTAAAAAATTTGCCAAACCTGCATACCA…	TTCAGTGAGGAGTTACACTGGCGACTTGTAGTATATGTAAATCACGTTAG
S000003670	ORF3UTR	Verified	YJL134W	LCB3	X	159418	159618	Long-chain base-1-phosphate phosphatase with specificity for dihydrosphingosine-1-phosphate, regulates ceramide and long-chain base phosphates levels, involved in incorporation of exogenous long chain bases in sphingolipids	159401	159493	10:1.00|3:2.00|30:3.00|1:5.00|2:7.00|1:6.00|1:7.00|8:12.00|3:11.00|7:10.00|2:11.00|1:10.00|3:9.00|1:8.00|2:6.00|8:2.00|10:1.00	12	+	0	0	3	-0.560522	CTTCTTCTTTTGTTTAAACATGTTAAGCCCGTAGACGAATGTCCTTGCTTCCAAGATAGTGTTGCGTTCATGGGCGTTGTGTCAGGTATTGAATGCTGTGATTGGTTGGGCAAAGTGTTTGGAGTCACCCTGGTGTACAATTTGGAACCTAACTGTGGCTGGCGGTTAACCTTAGCCAGGCTGCTGGTGGGCCTACCGTGCGTTGTTATCTGGAAGTACGTGATCAGCAAACCGATGATCTACACGTTATTGATCAAAGTTTTCCATCTGAAGGATGACAGAAACGTTGCGGCAAGAAAAAGACTGGAGGCCACGCACAAAGAAGGTGCAAGCAAGTACGAATGTCCATTATATATTGGAGAGCCCAAGATTGACATTCTAGGTAGATTTATTATCTAT…	ACAAAAAAAAAAAAATAGACAAAATGTAGTGTAAATGTATCCGTTTCTAA		TGTAGTGTA	TGTAAATGTA				TGTAGTGTA	TGTAAATGTA			S000003670	ORF3UTR	Verified	YJL134W	LCB3	X	159418	159618	Long-chain base-1-phosphate phosphatase with specificity for dihydrosphingosine-1-phosphate, regulates ceramide and long-chain base phosphates levels, involved in incorporation of exogenous long chain bases in sphingolipids	159364	159535	17:4.00|1:3.00|13:1.00|1:2.00|4:1.00|1:2.00|20:3.00|9:1.00|1:3.00|1:4.00|16:5.00|5:8.00|4:9.00|3:10.00|12:9.00|4:8.00|1:5.00|4:6.00|4:7.00|4:3.00|1:5.00|20:7.00|1:6.00|12:4.00|4:3.00|9:2.00	10	+	0	0	1	-0.938673	CTTTTGTTTAAACATGTTAAGCCCGTAGACGAATGTCCTTGCTTCCAAGATAGTGTTGCGTTCATGGGCGTTGTGTCAGGTATTGAATGCTGTGATTGGTTGGGCAAAGTGTTTGGAGTCACCCTGGTGTACAATTTGGAACCTAACTGTGGCTGGCGGTTAACCTTAGCCAGGCTGCTGGTGGGCCTACCGTGCGTTGTTATCTGGAAGTACGTGATCAGCAAACCGATGATCTACACGTTATTGATCAAAGTTTTCCATCTGAAGGATGACAGAAACGTTGCGGCAAGAAAAAGACTGGAGGCCACGCACAAAGAAGGTGCAAGCAAGTACGAATGTCCATTATATATTGGAGAGCCCAAGATTGACATTCTAGGTAGATTTATTATCTATGCTGGC…	AAAAAAAAATAGACAAAATGTAGTGTAAATGTATCCGTTTCTAAATTAAG
S000002686	ORF	Dubious	YDR278C		IV	1017001	1017318	Dubious open reading frame unlikely to encode a functional protein, based on available experimental and comparative sequence data	1017201	1017290	2:1.00|2:2.00|1:23.00|1:27.00|1:28.00|3:29.00|1:30.00|1:32.00|1:34.00|14:35.00|2:36.00|1:46.00|1:61.00|1:96.00|2:203.00|2:204.00|3:202.00|3:203.00|1:239.00|1:240.00|1:246.00|1:243.00|2:241.00|1:243.00|1:244.00|1:242.00|1:239.00|1:238.00|1:239.00|1:240.00|1:256.00|1:255.00|1:253.00|1:267.00|2:269.00|1:270.00|2:271.00|8:273.00|1:272.00|2:271.00|1:257.00|1:239.00|1:191.00|1:6.00|1:4.00|6:3.00|4:2.00	273	-	0	0	28	-1.50251	CTGTATTTTCTATATTCCTCTTATATAGCATGAGGAGATTTGCTTTTATTCCAAACTAATACTACATCCTGACCACTGATTATTAATAACACCAGTTTTCATATTACTAATACATTATCATACATGATGCAAAAATACTTTATAAACGGCGAAAAACATTTATCAAATTTAACAGAATCTGAAAATGCAGAGACTGATAATTAATAAAATAAAAACGGTGATTTTTTAAATGAAAGAGGGAATAATGATATCATTATGTGGAATGATCTGCTCCTTTTTGTATTTCCAACAATTTCAGTAAAGTCGTATCTTTCCTACCTAATAATATTGCCATAACAAATAATTTAGCCCCTAAATAGTCATAAGAGAACTCATTGAGAGTCAAAGAAAATCATATTC…	ATCACCAAGGTACAATCCGATGTAGTGTAACGGCTATCACATCACGTTCT		TGTAGTGTA		TGTAACGGCTA			TGTAGTGTA		TGTAACGGCTA		S000002686	ORF	Dubious	YDR278C		IV	1017001	1017318	Dubious open reading frame unlikely to encode a functional protein, based on available experimental and comparative sequence data	1017201	1017279	2:1.00|1:3.00|1:5.00|1:7.00|2:9.00|21:10.00|2:12.00|1:18.00|1:36.00|10:87.00|1:219.00|1:218.00|2:223.00|2:222.00|1:223.00|1:221.00|3:220.00|2:222.00|1:227.00|2:229.00|1:233.00|11:234.00|4:232.00|1:230.00|1:229.00|1:216.00|1:173.00|1:1.00	234	-	0	0	5	-0.96273	TATTTTCTATATTCCTCTTATATAGCATGAGGAGATTTGCTTTTATTCCAAACTAATACTACATCCTGACCACTGATTATTAATAACACCAGTTTTCATATTACTAATACATTATCATACATGATGCAAAAATACTTTATAAACGGCGAAAAACATTTATCAAATTTAACAGAATCTGAAAATGCAGAGACTGATAATTAATAAAATAAAAACGGTGATTTTTTAAATGAAAGAGGGAATAATGATATCATTATGTGGAATGATCTGCTCCTTTTTGTATTTCCAACAATTTCAGTAAAGTCGTATCTTTCCTACCTAATAATATTGCCATAACAAATAATTTAGCCCCTAAATAGTCATAAGAGAACTCATTGAGAGTCAAAGAAAATCATATTCCCT…	ACCAAGGTACAATCCGATGTAGTGTAACGGCTATCACATCACGTTCTCAC
S000002470	ORF3UTR	Verified	YDR063W	AIM7	IV	579113	579313	Protein that interacts with Arp2/3 complex to stimulate actin filament debranching and inhibit actin nucleation; has similarity to Cof1p and also to human glia maturation factor (GMF); null mutant displays elevated mitochondrial genome loss	579099	579181	1:1.00|1:4.00|22:5.00|3:6.00|4:9.00|1:13.00|2:14.00|12:15.00|1:18.00|1:17.00|1:16.00|3:17.00|1:19.00|3:21.00|8:24.00|2:22.00|4:20.00|3:7.00|5:4.00|2:2.00|3:1.00	24	+	0	0	3	-1.09393	AATCATGTCGAACCTCTACAAAATTGGAACTGAAACTAGAAATAAAATCAAGAAGTTTCGTACATCTACAGCAAGAACCGACTCCATAAAAGCTTTATCAATAAAGATCGAACCAAAACCGTCCTATGAGATAATTGTCGATGAAGACGAACAAGAAGAGCTAGACGAAATTGAAGATTTGAGCGAATTAGCCGAGATCCTACCTGATAACTCACCTAGATTTGTACTAACTGCATATCCAACAACAACAAAAGATGGGTTCAAACAGACTCCCTTAGTTCTAGTATATTGGAAGCCAATGACGGTCGTTTCACAGGAATGGAAGATGCTTTATGCCGGCGCATTAGAAATGATCAGAGAGGAGTGCGGTACTTTTAAATTGATAGAGGTTTCTTCAGG…	AACTACCTCCTATAATCATGTAGTGTACTTTAAACATTTTTTTATCTTCA		TGTAGTGTA					TGTAGTGTA				S000002470	ORF3UTR	Verified	YDR063W	AIM7	IV	579113	579313	Protein that interacts with Arp2/3 complex to stimulate actin filament debranching and inhibit actin nucleation; has similarity to Cof1p and also to human glia maturation factor (GMF); null mutant displays elevated mitochondrial genome loss	579114	579175	1:9.00|1:11.00|1:17.00|4:18.00|2:22.00|2:23.00|1:24.00|1:33.00|3:35.00|1:37.00|2:38.00|11:41.00|2:40.00|1:41.00|2:54.00|2:55.00|1:73.00|1:75.00|2:76.00|1:78.00|4:79.00|1:68.00|1:66.00|1:60.00|2:59.00|2:56.00|1:46.00|1:44.00|2:4.00|1:3.00|4:1.00	79	+	0	0	9	-0.589963	CAATCATGTCGAACCTCTACAAAATTGGAACTGAAACTAGAAATAAAATCAAGAAGTTTCGTACATCTACAGCAAGAACCGACTCCATAAAAGCTTTATCAATAAAGATCGAACCAAAACCGTCCTATGAGATAATTGTCGATGAAGACGAACAAGAAGAGCTAGACGAAATTGAAGATTTGAGCGAATTAGCCGAGATCCTACCTGATAACTCACCTAGATTTGTACTAACTGCATATCCAACAACAACAAAAGATGGGTTCAAACAGACTCCCTTAGTTCTAGTATATTGGAAGCCAATGACGGTCGTTTCACAGGAATGGAAGATGCTTTATGCCGGCGCATTAGAAATGATCAGAGAGGAGTGCGGTACTTTTAAATTGATAGAGGTTTCTTCAG…	AAACTACCTCCTATAATCATGTAGTGTACTTTAAACATTTTTTTATCTTC
S000005457	ORF3UTR	Verified	YOL097C	WRS1	XV	136326	136526	Cytoplasmic tryptophanyl-tRNA synthetase, aminoacylates tryptophanyl-tRNA	136441	136660	4:1.00|3:2.00|1:3.00|2:4.00|2:11.00|1:18.00|1:19.00|1:20.00|1:26.00|1:30.00|3:31.00|1:122.00|2:125.00|1:150.00|1:151.00|1:152.00|2:156.00|1:158.00|7:160.00|2:155.00|1:152.00|1:149.00|1:147.00|1:145.00|1:139.00|1:138.00|1:136.00|1:130.00|1:120.00|1:136.00|1:121.00|1:119.00|3:112.00|1:95.00|1:73.00|1:72.00|1:66.00|1:61.00|1:52.00|1:42.00|1:34.00|1:33.00|1:31.00|3:26.00|3:23.00|3:22.00|6:21.00|2:20.…	160	-	0	0	26	-1.37822	TTCTTTCCAGCTTTGCAAGGTTCCACGACCAAAATGTCAGCCTCTGATGATACCACTGCCATTTTCATGACCGATACACCAAAGCAAATTCAAAAGAAAATTAACAAGTACGCATTCAGCGGTGGTCAAGTGTCCGCCGACCTACATAGAGAATTAGGTGGTAATCCCGATGTCGATGTTGCATACCAATACTTGTCATTTTTCAAGGATGACGATGTTTTCTTGAAGGAATGCTATGACAAATATAAGTCCGGTGAATTACTATCAGGTGAAATGAAGAAACTGTGTATCGAGACTCTGCAAGAATTCGTTAAGGCGTTCCAGGAACGCAGAGCTCAGGTGGACGAAGAGACCTTGGACAAATTCATGGTCCCACATAAGTTGGTTTGGGGCGAAAAG…	ATACAATGATATAGAATCCGAAATTGTAGTTTAACACTAAAAAAATAATG		TGTAGTTTA					TGTAGTTTA				S000005457	ORF3UTR	Verified	YOL097C	WRS1	XV	136326	136526	Cytoplasmic tryptophanyl-tRNA synthetase, aminoacylates tryptophanyl-tRNA	136441	136544	7:1.00|3:11.00|2:12.00|1:17.00|2:18.00|1:19.00|1:20.00|1:21.00|1:23.00|1:24.00|1:131.00|2:139.00|1:251.00|1:253.00|1:254.00|2:267.00|3:269.00|3:271.00|1:269.00|1:267.00|5:264.00|1:263.00|1:262.00|1:257.00|1:256.00|1:250.00|1:221.00|1:220.00|1:203.00|1:201.00|1:200.00|1:192.00|1:187.00|1:141.00|1:36.00|1:34.00|1:27.00|1:26.00|2:17.00|2:12.00|1:11.00|6:9.00|4:8.00|1:7.00|4:5.00|2:4.00|4:1.00|1:2.00…	271	-	0	0	46	1.64803	TTCTTTCCAGCTTTGCAAGGTTCCACGACCAAAATGTCAGCCTCTGATGATACCACTGCCATTTTCATGACCGATACACCAAAGCAAATTCAAAAGAAAATTAACAAGTACGCATTCAGCGGTGGTCAAGTGTCCGCCGACCTACATAGAGAATTAGGTGGTAATCCCGATGTCGATGTTGCATACCAATACTTGTCATTTTTCAAGGATGACGATGTTTTCTTGAAGGAATGCTATGACAAATATAAGTCCGGTGAATTACTATCAGGTGAAATGAAGAAACTGTGTATCGAGACTCTGCAAGAATTCGTTAAGGCGTTCCAGGAACGCAGAGCTCAGGTGGACGAAGAGACCTTGGACAAATTCATGGTCCCACATAAGTTGGTTTGGGGCGAAAAG…	ATACAATGATATAGAATCCGAAATTGTAGTTTAACACTAAAAAAATAATG
S000001208	ORF3UTR	Verified	YHR165C	PRP8	VIII	429506	429706	Component of the U4/U6-U5 snRNP complex, involved in the second catalytic step of splicing; mutations of human Prp8 cause retinitis pigmentosa	429574	429680	11:1.00|17:2.00|7:3.00|2:4.00|2:5.00|2:6.00|1:7.00|3:8.00|1:11.00|1:10.00|1:11.00|1:12.00|2:13.00|1:16.00|1:17.00|2:21.00|3:26.00|1:32.00|2:33.00|1:34.00|2:40.00|1:41.00|1:46.00|1:47.00|4:48.00|2:46.00|1:48.00|2:47.00|4:44.00|1:43.00|2:41.00|2:40.00|2:38.00|1:37.00|1:36.00|1:35.00|1:33.00|2:26.00|1:18.00|1:17.00|1:13.00|1:9.00|1:6.00|5:5.00|1:2.00|3:1.00	48	-	0	0	3	-1.10886	ATGGCTGCGTCTGAAGTAGCAACTCATTCTAAACTTTTTGCGGATAAGAAAAGAGACTGCATTGATATTTCAATTTTTTCCACCCCGGGATCAGTATCATTAAGCGCTTATAACCTGACCGACGAAGGTTACCAATGGGGTGAAGAAAATAAGGATATAATGAACGTGCTATCGGAAGGGTTTGAGCCTACTTTCAGCACGCATGCCCAATTACTTCTCTCTGACCGTATCACAGGTAATTTTATAATTCCATCTGGAAACGTTTGGAACTACACATTTATGGGAACAGCATTTAACCAAGAAGGTGACTACAATTTTAAATACGGCATTCCTTTGGAATTCTATAATGAGATGCATCGTCCAGTACACTTTTTACAGTTTAGCGAATTGGCGGGGGAC…	GATATATATGTAAGTATAAGTTTGTATGTATAATATTCAACGCATTTTTT	TGTAAGTA	TGTATAATA	TGTAAGTATA			TGTAAGTA	TGTATAATA	TGTAAGTATA			S000001208	ORF3UTR	Verified	YHR165C	PRP8	VIII	429506	429706	Component of the U4/U6-U5 snRNP complex, involved in the second catalytic step of splicing; mutations of human Prp8 cause retinitis pigmentosa	429619	429749	4:1.00|4:3.00|3:6.00|2:7.00|4:27.00|1:31.00|2:32.00|2:35.00|3:46.00|1:47.00|8:45.00|5:41.00|4:40.00|3:39.00|2:30.00|4:27.00|1:19.00|1:14.00|3:13.00|2:11.00|11:10.00|4:11.00|3:10.00|17:4.00|14:3.00|23:2.00	47	-	0	0	3	0.0773574	ATGGCTGCGTCTGAAGTAGCAACTCATTCTAAACTTTTTGCGGATAAGAAAAGAGACTGCATTGATATTTCAATTTTTTCCACCCCGGGATCAGTATCATTAAGCGCTTATAACCTGACCGACGAAGGTTACCAATGGGGTGAAGAAAATAAGGATATAATGAACGTGCTATCGGAAGGGTTTGAGCCTACTTTCAGCACGCATGCCCAATTACTTCTCTCTGACCGTATCACAGGTAATTTTATAATTCCATCTGGAAACGTTTGGAACTACACATTTATGGGAACAGCATTTAACCAAGAAGGTGACTACAATTTTAAATACGGCATTCCTTTGGAATTCTATAATGAGATGCATCGTCCAGTACACTTTTTACAGTTTAGCGAATTGGCGGGGGAC…	GATATATATGTAAGTATAAGTTTGTATGTATAATATTCAACGCATTTTTT
S000005361	ORF3UTR	Verified	YOL001W	PHO80	XV	326131	326331	Cyclin, interacts with cyclin-dependent kinase Pho85p; regulates the response to nutrient levels and environmental conditions, including the response to phosphate limitation and stress-dependent calcium signaling	326188	326257	4:6.00|2:7.00|12:9.00|4:10.00|1:13.00|1:19.00|6:29.00|16:28.00|4:22.00|1:21.00|1:20.00|1:18.00|10:12.00|1:11.00|6:1.00	29	+	0	0	3	1.28438	ATATACTGGAGAACGATTTTTTAAAGAGAGTAAACTACAGAATCATTCCGCGGGATCATAACATTACGTTATGTAGTATAGAGCAAAAACAGAAAAAGTTTGTCATAGATAAAAACGCATTAGGGTCTCTCGATTTGGATTCTTATTCTTACGTTAATCGTCCAAAAAGTGGATATAATGTTCTAGATAAATACTATCGAAGAATAGTTCAGCTGGTGGGTTCCTTTAACGCTTCACCTGATAAGAGTAGAAAGGTTGATTATGTTCTCCCGCCAAATATTGATATAGTGAGTGAAAGTGGCTCCCAAACTACTCAACTAAAGGGGTCGTCATCACCCAATTCTCACTCTTCACAAAAGCGATATTCTGAGGCAAAGGACGCACATATCTATAACAAGC…	TTGTACATATATATATATATATATATATATATCTGTGTGTGTATAATAAG	TGTACATA	TGTATAATA	TGTACATATA		TGTACATATATA	TGTACATA	TGTATAATA	TGTACATATA	TGTGTATAATA	TGTACATATATA	S000005361	ORF3UTR	Verified	YOL001W	PHO80	XV	326131	326331	Cyclin, interacts with cyclin-dependent kinase Pho85p; regulates the response to nutrient levels and environmental conditions, including the response to phosphate limitation and stress-dependent calcium signaling	326162	326251	10:2.00|1:3.00|15:5.00|1:16.00|19:19.00|2:21.00|1:34.00|1:38.00|2:43.00|1:46.00|3:47.00|2:46.00|14:47.00|1:34.00|6:31.00|8:8.00|3:2.00	47	+	0	0	3	0.210128	GGAGAACGATTTTTTAAAGAGAGTAAACTACAGAATCATTCCGCGGGATCATAACATTACGTTATGTAGTATAGAGCAAAAACAGAAAAAGTTTGTCATAGATAAAAACGCATTAGGGTCTCTCGATTTGGATTCTTATTCTTACGTTAATCGTCCAAAAAGTGGATATAATGTTCTAGATAAATACTATCGAAGAATAGTTCAGCTGGTGGGTTCCTTTAACGCTTCACCTGATAAGAGTAGAAAGGTTGATTATGTTCTCCCGCCAAATATTGATATAGTGAGTGAAAGTGGCTCCCAAACTACTCAACTAAAGGGGTCGTCATCACCCAATTCTCACTCTTCACAAAAGCGATATTCTGAGGCAAAGGACGCACATATCTATAACAAGCGATCAAA…	TATATATATATATATATATATATATCTGTGTGTGTATAATAAGCAATTGG
S000001801	ORF3UTR	Verified	YKR093W	PTR2	XI	617536	617736	Integral membrane peptide transporter, mediates transport of di- and tri-peptides; conserved protein that contains 12 transmembrane domains; PTR2 expression is regulated by the N-end rule pathway via repression by Cup9p	617572	617742	3:1.00|3:3.00|1:4.00|3:7.00|2:10.00|1:11.00|3:12.00|26:13.00|1:9.00|1:6.00|1:7.00|1:4.00|2:3.00|4:4.00|4:6.00|13:5.00|4:6.00|1:7.00|1:11.00|3:12.00|3:16.00|5:18.00|1:17.00|1:29.00|3:31.00|2:33.00|1:35.00|1:37.00|3:25.00|7:23.00|2:24.00|1:28.00|5:29.00|2:36.00|1:37.00|2:36.00|1:38.00|1:39.00|3:22.00|2:21.00|1:19.00|1:18.00|3:17.00|4:14.00|2:9.00|7:8.00|13:9.00|3:7.00|9:6.00|1:3.00|1:2.00|1:1.00	39	+	0	0	4	0.815079	TGGAATACGCTTATTCCAAAGCCCCAGCTTCCATGAAATCGTTTATTATGTCCATTTTCTTATTGACTAACGCCTTTGGTTCTGCAATCGGTTGTGCATTGTCCCCAGTGACCGTTGATCCTAAATTTACATGGTTATTCACTGGTTTGGCTGTTGCCTGCTTTATTTCTGGTTGTTTGTTCTGGTTGTGCTTCAGGAAGTATAATGATACAGAGGAAGAAATGAACGCTATGGACTACGAAGAAGAAGACGAATTTGATCTCAATCCAATTTCCGCACCTAAAGCTAACGATATTGAAATATTAGAACCAATGGAAAGTCTAAGATCCACCACCAAATATTAGTGCGTTTAATTAACTTACTGTCTTTTTTTTTTTTTTTTTTTTAACCATATTACGT…	TGGAATTTCTTTATGTATAATTACTATTGTATAATATTCAGTAAATCTAA		TGTATAATA	TGTATAATTA				TGTATAATA	TGTATAATTA			S000001801	ORF3UTR	Verified	YKR093W	PTR2	XI	617536	617736	Integral membrane peptide transporter, mediates transport of di- and tri-peptides; conserved protein that contains 12 transmembrane domains; PTR2 expression is regulated by the N-end rule pathway via repression by Cup9p	617582	617742	1:5.00|1:16.00|1:25.00|2:26.00|2:31.00|2:32.00|1:35.00|1:36.00|2:37.00|15:38.00|1:37.00|1:32.00|1:31.00|1:27.00|1:26.00|1:25.00|1:17.00|1:11.00|10:12.00|1:8.00|2:4.00|1:3.00|14:4.00|1:5.00|1:6.00|3:7.00|3:8.00|2:10.00|3:13.00|1:106.00|3:130.00|1:149.00|3:148.00|1:146.00|5:149.00|2:151.00|3:154.00|1:155.00|1:181.00|1:182.00|4:184.00|1:190.00|2:191.00|3:189.00|1:188.00|3:65.00|2:66.00|1:40.00|1:39.…	191	+	0	0	2	-1.15627	TGGGTTGGAATACGCTTATTCCAAAGCCCCAGCTTCCATGAAATCGTTTATTATGTCCATTTTCTTATTGACTAACGCCTTTGGTTCTGCAATCGGTTGTGCATTGTCCCCAGTGACCGTTGATCCTAAATTTACATGGTTATTCACTGGTTTGGCTGTTGCCTGCTTTATTTCTGGTTGTTTGTTCTGGTTGTGCTTCAGGAAGTATAATGATACAGAGGAAGAAATGAACGCTATGGACTACGAAGAAGAAGACGAATTTGATCTCAATCCAATTTCCGCACCTAAAGCTAACGATATTGAAATATTAGAACCAATGGAAAGTCTAAGATCCACCACCAAATATTAGTGCGTTTAATTAACTTACTGTCTTTTTTTTTTTTTTTTTTTTAACCATAT…	TAAAATGGAATTTCTTTATGTATAATTACTATTGTATAATATTCAGTAAA
S000005227	ORF3UTR	Verified	YNL283C	WSC2	XIV	104983	105183	Partially redundant sensor-transducer of the stress-activated PKC1-MPK1 signaling pathway involved in maintenance of cell wall integrity and recovery from heat shock; secretory pathway Wsc2p is required for the arrest of secretion response	105044	105198	10:1.00|1:3.00|14:4.00|5:7.00|6:9.00|1:10.00|1:11.00|2:12.00|6:14.00|2:18.00|4:16.00|4:18.00|1:17.00|1:16.00|13:15.00|5:9.00|8:6.00|2:4.00|36:1.00|10:2.00|23:1.00	18	-	0	0	2	-0.958728	ACTCACTGGGTGATGCTGACGCTAACCCTGTTATTCCACCGTCTGCTTCGAGCACTAACTGGCACATACCCTCTAGGAATAATACAGCATTGTCCAAGAATACAGCGTCTACTTTTGCCACTTATGATCTGCCGACAAGGGCGCCGGGCGGCAGAGATTCTATTATTACTGGTGATGCACATAATATCAGCAAAAGAAGTCACTTTCCCTCGGTAGTGTACGAGGAGCCTCCTTCGATCTATAACGGGAACCAAAGGTTCAGTGCTACTTCGCTGCCCGATATGATGGAAGAAAGACAACTACACATTGTCAACCCCGATAATGTGAGTTCAAATATTGGGAGTAATGTCTCAGATGGTGATGATGATTACGATGATGCAAAGGATTCCAATAATAGTT…	CTTCATTTTCCCTTTGTATGTATAATATTATTAAAGCCGACGATTATTGC	TGTATGTA	TGTATAATA	TGTATGTATA		TGTATAATATTA	TGTATGTA	TGTATAATA	TGTATGTATA		TGTATAATATTA	S000005227	ORF3UTR	Verified	YNL283C	WSC2	XIV	104983	105183	Partially redundant sensor-transducer of the stress-activated PKC1-MPK1 signaling pathway involved in maintenance of cell wall integrity and recovery from heat shock; secretory pathway Wsc2p is required for the arrest of secretion response	105069	105129	5:2.00|1:6.00|3:7.00|9:8.00|3:10.00|3:26.00|3:29.00|2:31.00|1:35.00|9:36.00|6:32.00|1:30.00|11:17.00|1:15.00|1:10.00|2:5.00	36	-	0	0	7	-1.49486	TACCAGCCGTACTCACTGGGTGATGCTGACGCTAACCCTGTTATTCCACCGTCTGCTTCGAGCACTAACTGGCACATACCCTCTAGGAATAATACAGCATTGTCCAAGAATACAGCGTCTACTTTTGCCACTTATGATCTGCCGACAAGGGCGCCGGGCGGCAGAGATTCTATTATTACTGGTGATGCACATAATATCAGCAAAAGAAGTCACTTTCCCTCGGTAGTGTACGAGGAGCCTCCTTCGATCTATAACGGGAACCAAAGGTTCAGTGCTACTTCGCTGCCCGATATGATGGAAGAAAGACAACTACACATTGTCAACCCCGATAATGTGAGTTCAAATATTGGGAGTAATGTCTCAGATGGTGATGATGATTACGATGATGCAAAGGATTCC…	TATTTCTTTCCTTCATTTTCCCTTTGTATGTATAATATTATTAAAGCCGA
S000006119	ORF3UTR	Verified	YPL198W	RPL7B	XVI	174703	174903	Protein component of the large (60S) ribosomal subunit, nearly identical to Rpl7Ap and has similarity to E. coli L30 and rat L7 ribosomal proteins; contains a conserved C-terminal Nucleic acid Binding Domain (NDB2)	174387	174790	8:1.00|8:2.00|3:3.00|9:4.00|6:5.00|12:6.00|6:5.00|2:6.00|8:5.00|3:4.00|2:3.00|1:4.00|20:5.00|10:6.00|4:5.00|6:4.00|4:3.00|1:2.00|1:1.00|7:2.00|1:4.00|6:6.00|9:7.00|12:8.00|10:10.00|1:11.00|6:10.00|2:11.00|7:9.00|8:10.00|9:9.00|3:8.00|3:9.00|9:10.00|2:8.00|5:7.00|2:8.00|4:7.00|1:6.00|8:5.00|2:6.00|10:5.00|3:3.00|8:2.00|4:3.00|3:4.00|3:3.00|13:4.00|15:3.00|8:4.00|4:3.00|5:2.00|1:4.00|6:5.00|1:8.00|…	65	+	0	0	12	-0.449968	AAGGGTATTAACAAGATTCCACCTAAGCCAAGAAAGGTTCTACAATTGCTAAGATTGACAAGAATCAACTCTGGTACATTCGTCAAAGTTACCAAGGCTACTTTGGAACTATTGAAGTTGATTGAACCATACGTTGCTTACGGTTACCCATCCTACTCTACTATTAGACAATTGGTCTACAAGAGAGGTTTCGGTAAGATCAACAAGCAAAGAGTTCCATTGTCCGACAATGCTATCATCGAAGCCAACTTGGGTAAGTATGGTATCTTGTCCATTGACGATTTGATTCACGAAATCATCACTGTTGGTCCACACTTCAAGCAAGCTAACAACTTTTTGTGGCCATTCAAGTTGTCCAACCCATCTGGTGGTTGGGGTGTCCCAAGAAAGTTCAAGCAT…	CCGTGTGGCAATAATCTCAATGTATAATAAATAATATTTCTCTTCATATA		TGTATAATA					TGTATAATA	TGTGGCAATA			S000006119	ORF3UTR	Verified	YPL198W	RPL7B	XVI	174703	174903	Protein component of the large (60S) ribosomal subunit, nearly identical to Rpl7Ap and has similarity to E. coli L30 and rat L7 ribosomal proteins; contains a conserved C-terminal Nucleic acid Binding Domain (NDB2)	174473	174795	8:1.00|4:2.00|16:3.00|5:4.00|2:3.00|1:7.00|3:10.00|7:11.00|5:10.00|1:9.00|1:11.00|6:12.00|12:13.00|2:14.00|1:11.00|6:10.00|1:12.00|1:10.00|1:8.00|2:7.00|4:12.00|3:13.00|1:19.00|6:20.00|2:23.00|5:26.00|4:25.00|1:33.00|1:36.00|3:38.00|4:39.00|2:38.00|2:37.00|1:36.00|2:38.00|1:36.00|2:38.00|1:40.00|1:39.00|3:35.00|1:36.00|2:35.00|1:36.00|1:33.00|5:32.00|1:28.00|2:15.00|7:13.00|1:12.00|1:11.00|1:10.0…	57	+	0	0	12	-1.7133	AATCAAGGGTATTAACAAGATTCCACCTAAGCCAAGAAAGGTTCTACAATTGCTAAGATTGACAAGAATCAACTCTGGTACATTCGTCAAAGTTACCAAGGCTACTTTGGAACTATTGAAGTTGATTGAACCATACGTTGCTTACGGTTACCCATCCTACTCTACTATTAGACAATTGGTCTACAAGAGAGGTTTCGGTAAGATCAACAAGCAAAGAGTTCCATTGTCCGACAATGCTATCATCGAAGCCAACTTGGGTAAGTATGGTATCTTGTCCATTGACGATTTGATTCACGAAATCATCACTGTTGGTCCACACTTCAAGCAAGCTAACAACTTTTTGTGGCCATTCAAGTTGTCCAACCCATCTGGTGGTTGGGGTGTCCCAAGAAAGTTCAA…	TATTCCGTGTGGCAATAATCTCAATGTATAATAAATAATATTTCTCTTCA
S000000456	ORF3UTR	Verified	YBR252W	DUT1	II	723055	723255	deoxyuridine triphosphate diphosphatase (dUTPase); catalyzes hydrolysis of dUTP to dUMP and PPi, thereby preventing incorporation of uracil into DNA during replication; critical for the maintenance of genetic stability; also has diphosphatase activity on deoxyinosine triphosphate	722912	723136	1:1.00|20:2.00|25:3.00|1:2.00|6:1.00|4:2.00|2:3.00|3:4.00|1:5.00|2:7.00|2:8.00|5:7.00|6:6.00|2:7.00|4:8.00|6:10.00|3:11.00|7:10.00|3:9.00|3:8.00|2:9.00|1:8.00|2:7.00|13:6.00|2:5.00|4:4.00|6:2.00|4:1.00|1:3.00|1:13.00|1:15.00|1:18.00|2:21.00|2:24.00|3:25.00|1:34.00|1:35.00|2:44.00|3:45.00|6:46.00|1:47.00|1:49.00|1:53.00|4:54.00|1:60.00|1:64.00|1:70.00|1:72.00|1:73.00|2:74.00|1:70.00|1:71.00|7:68.0…	74	+	0	0	5	-0.222726	CAGCGAGCCAAAAAATAACCAAATGACTGCTACTAGCGACAAAGTACTAAAGATTCAATTGCGCTCAGCAAGCGCTACTGTACCTACCAAAGGTTCTGCCACTGCCGCGGGATACGACATTTATGCATCTCAGGATATTACCATTCCGGCTATGGGTCAAGGTATGGTTTCCACCGACATATCGTTCACCGTACCTGTTGGTACCTACGGTCGTATTGCGCCAAGGTCAGGCCTGGCAGTGAAAAACGGTATCCAAACCGGTGCTGGTGTTGTCGACAGAGATTACACCGGTGAAGTTAAAGTAGTTTTATTCAATCATTCACAGAGGGATTTCGCGATCAAAAAAGGTGATCGCGTAGCCCAATTGATTCTGGAAAAAATTGTCGATGATGCCCAGAT…	TATACTTTGGCACACTTGTATAATGTATAATAAAATCAGGATAAATCCAG		TGTATAATA		TGTATAATGTA			TGTATAATA		TGTATAATGTA		S000000456	ORF3UTR	Verified	YBR252W	DUT1	II	723055	723255	deoxyuridine triphosphate diphosphatase (dUTPase); catalyzes hydrolysis of dUTP to dUMP and PPi, thereby preventing incorporation of uracil into DNA during replication; critical for the maintenance of genetic stability; also has diphosphatase activity on deoxyinosine triphosphate	722912	723147	44:3.00|2:4.00|31:1.00|8:5.00|5:6.00|1:5.00|15:2.00|1:3.00|16:4.00|8:3.00|6:2.00|3:4.00|1:5.00|1:6.00|4:8.00|1:16.00|4:20.00|3:24.00|2:25.00|7:27.00|4:33.00|3:35.00|1:36.00|2:38.00|1:41.00|1:42.00|3:43.00|2:39.00|2:34.00|1:32.00|4:26.00|1:25.00|1:24.00|1:13.00|2:14.00|1:10.00|1:9.00|5:7.00|1:6.00|2:5.00|12:4.00|6:3.00|9:2.00|7:1.00	43	+	0	0	2	-1.4419	CAGCGAGCCAAAAAATAACCAAATGACTGCTACTAGCGACAAAGTACTAAAGATTCAATTGCGCTCAGCAAGCGCTACTGTACCTACCAAAGGTTCTGCCACTGCCGCGGGATACGACATTTATGCATCTCAGGATATTACCATTCCGGCTATGGGTCAAGGTATGGTTTCCACCGACATATCGTTCACCGTACCTGTTGGTACCTACGGTCGTATTGCGCCAAGGTCAGGCCTGGCAGTGAAAAACGGTATCCAAACCGGTGCTGGTGTTGTCGACAGAGATTACACCGGTGAAGTTAAAGTAGTTTTATTCAATCATTCACAGAGGGATTTCGCGATCAAAAAAGGTGATCGCGTAGCCCAATTGATTCTGGAAAAAATTGTCGATGATGCCCAGAT…	TATACTTTGGCACACTTGTATAATGTATAATAAAATCAGGATAAATCCAG
S000005057	ORF3UTR	Verified	YNL113W	RPC19	XIV	413200	413400	RNA polymerase subunit AC19, common to RNA polymerases I and III	413157	413376	2:1.00|5:2.00|8:3.00|4:4.00|11:5.00|1:4.00|6:3.00|16:6.00|8:5.00|17:6.00|5:4.00|5:1.00|3:5.00|4:7.00|4:8.00|2:9.00|6:10.00|5:9.00|2:10.00|9:11.00|11:9.00|3:6.00|3:4.00|3:5.00|1:16.00|1:19.00|2:24.00|1:27.00|6:29.00|3:38.00|1:39.00|1:41.00|1:45.00|2:44.00|1:45.00|1:51.00|1:53.00|1:58.00|1:63.00|3:64.00|1:67.00|5:69.00|3:67.00|1:66.00|1:49.00|2:47.00|1:49.00|1:36.00|1:35.00|3:34.00|1:30.00|1:27.00|…	69	+	0	0	2	0.680615	CACATCCAAGAAGAAGAAGAACAGGATGTTGATATGACTGGCGATGAAGAACAGGAAGAGGAACCAGACAGGGAAAAAATTAAGCTTCTCACACAGGCAACATCTGAAGATGGAACTAGTGCCTCTTTTCAAATTGTAGAGGAGGATCACACGCTTGGAAATGCCCTTCGTTACGTTATAATGAAAAATCCAGACGTAGAATTTTGTGGTTACTCGATACCTCATCCTTCTGAAAACCTATTAAATATCAGAATTCAAACCTACGGTGAAACGACCGCGGTGGATGCTCTTCAAAAAGGGCTAAAGGACTTGATGGATTTATGTGACGTTGTAGAATCTAAGTTTACTGAAAAAATCAAGAGCATGTAGATGTTACGGATCGACTCAAAGACCCTCTGT…	GTGCTATTTAAAATCTATGTATAATATAACCAGATAAAAATACACCTTCG		TGTATAATA		TGTATAATATA			TGTATAATA		TGTATAATATA		S000005057	ORF3UTR	Verified	YNL113W	RPC19	XIV	413200	413400	RNA polymerase subunit AC19, common to RNA polymerases I and III	413073	413367	14:1.00|8:2.00|24:3.00|4:2.00|1:20.00|9:25.00|1:26.00|7:29.00|3:28.00|3:9.00|2:11.00|2:14.00|3:28.00|2:30.00|2:31.00|1:29.00|3:34.00|1:33.00|4:34.00|2:35.00|1:36.00|1:31.00|3:34.00|2:32.00|3:21.00|9:15.00|6:24.00|5:26.00|6:27.00|6:26.00|5:21.00|1:19.00|1:8.00|3:13.00|1:14.00|5:13.00|4:12.00|3:11.00|1:10.00|1:4.00|11:3.00|1:4.00|4:6.00|41:5.00|1:4.00|4:1.00|1:2.00|1:5.00|1:12.00|1:13.00|1:15.00|2:…	46	+	0	0	1	-1.23653	CACATCCAAGAAGAAGAAGAACAGGATGTTGATATGACTGGCGATGAAGAACAGGAAGAGGAACCAGACAGGGAAAAAATTAAGCTTCTCACACAGGCAACATCTGAAGATGGAACTAGTGCCTCTTTTCAAATTGTAGAGGAGGATCACACGCTTGGAAATGCCCTTCGTTACGTTATAATGAAAAATCCAGACGTAGAATTTTGTGGTTACTCGATACCTCATCCTTCTGAAAACCTATTAAATATCAGAATTCAAACCTACGGTGAAACGACCGCGGTGGATGCTCTTCAAAAAGGGCTAAAGGACTTGATGGATTTATGTGACGTTGTAGAATCTAAGTTTACTGAAAAAATCAAGAGCATGTAGATGTTACGGATCGACTCAAAGACCCTCTGT…	GTGCTATTTAAAATCTATGTATAATATAACCAGATAAAAATACACCTTCG
S000004722	ORF3UTR	Verified	YMR116C	ASC1	XIII	499255	499455	G-protein beta subunit and guanine nucleotide dissociation inhibitor for Gpa2p; ortholog of RACK1 that inhibits translation; core component of the small (40S) ribosomal subunit; regulates P-body formation induced by replication stress; represses Gcn4p in the absence of amino acid starvation	499311	499678	5:1.00|1:3.00|4:4.00|1:8.00|1:11.00|1:12.00|2:13.00|1:19.00|1:21.00|1:23.00|1:50.00|1:63.00|1:64.00|2:65.00|1:70.00|1:77.00|1:81.00|1:87.00|1:90.00|1:97.00|1:101.00|1:115.00|1:337.00|1:645.00|1:684.00|1:727.00|1:759.00|1:789.00|1:815.00|1:825.00|1:844.00|1:867.00|1:922.00|1:1041.00|1:1043.00|1:1077.00|1:1079.00|1:1077.00|1:1076.00|1:1065.00|1:1055.00|1:1038.00|1:957.00|1:948.00|1:938.00|1:925.00|…	1079	-	0	0	79	0.248717	AAATTGAAGCTGACTTCATCGGTCACAACTCCAACATCAACACTTTGACTGCTTCCCCAGACGGAACTTTGATTGCTTCCGCTGGTAAGGACGGTGAAATTATGTTGTGGAACTTGGCTGCTAAGAAGGCTATGTACACTTTGTCTGCCCAAGATGAAGTTTTCTCTTTGGCTTTCTCTCCAAACAGATACTGGTTGGCTGCTGCCACTGCTACCGGTATTAAGGTCTTTTCTTTGGACCCACAATACTTGGTCGATGACTTGAGACCAGAATTTGCTGGTTACAGCAAGGCCGCTGAACCACATGCTGTTTCTTTGGCTTGGTCTGCTGACGGTCAAACTTTGTTTGCCGGTTACACCGACAACGTCATTAGAGTTTGGCAAGTTATGACTGCTAACT…	GAAAATAATTTCTATATTTTAGTGTATAATATAATCGTCATAGATTTCGA		TGTATAATA		TGTATAATATA			TGTATAATA		TGTATAATATA		S000004722	ORF3UTR	Verified	YMR116C	ASC1	XIII	499255	499455	G-protein beta subunit and guanine nucleotide dissociation inhibitor for Gpa2p; ortholog of RACK1 that inhibits translation; core component of the small (40S) ribosomal subunit; regulates P-body formation induced by replication stress; represses Gcn4p in the absence of amino acid starvation	499315	499945	1:1.00|4:2.00|1:3.00|5:7.00|2:15.00|1:17.00|1:28.00|4:30.00|1:34.00|1:36.00|1:37.00|1:39.00|1:40.00|1:45.00|1:46.00|1:64.00|1:166.00|1:851.00|1:932.00|1:1137.00|1:1195.00|1:1218.00|1:1264.00|1:1273.00|1:1291.00|1:1320.00|1:1364.00|1:1519.00|1:1520.00|1:1552.00|1:1554.00|1:1555.00|1:1561.00|1:1562.00|1:1547.00|1:1511.00|1:1395.00|1:1383.00|1:1377.00|1:1366.00|1:1343.00|1:1279.00|1:1252.00|1:1202.0…	1562	-	0	1	129	-1.73039	TCCAAATTGAAGCTGACTTCATCGGTCACAACTCCAACATCAACACTTTGACTGCTTCCCCAGACGGAACTTTGATTGCTTCCGCTGGTAAGGACGGTGAAATTATGTTGTGGAACTTGGCTGCTAAGAAGGCTATGTACACTTTGTCTGCCCAAGATGAAGTTTTCTCTTTGGCTTTCTCTCCAAACAGATACTGGTTGGCTGCTGCCACTGCTACCGGTATTAAGGTCTTTTCTTTGGACCCACAATACTTGGTCGATGACTTGAGACCAGAATTTGCTGGTTACAGCAAGGCCGCTGAACCACATGCTGTTTCTTTGGCTTGGTCTGCTGACGGTCAAACTTTGTTTGCCGGTTACACCGACAACGTCATTAGAGTTTGGCAAGTTATGACTGCTA…	AAAGAAAATAATTTCTATATTTTAGTGTATAATATAATCGTCATAGATTT
S000004722	ORF3UTR	Verified	YMR116C	ASC1	XIII	499255	499455	G-protein beta subunit and guanine nucleotide dissociation inhibitor for Gpa2p; ortholog of RACK1 that inhibits translation; core component of the small (40S) ribosomal subunit; regulates P-body formation induced by replication stress; represses Gcn4p in the absence of amino acid starvation	499316	499911	5:2.00|1:6.00|1:9.00|1:10.00|2:11.00|1:16.00|1:18.00|1:20.00|1:46.00|1:59.00|1:60.00|2:61.00|1:66.00|1:73.00|1:77.00|1:83.00|1:86.00|1:93.00|1:97.00|1:108.00|1:323.00|1:625.00|1:663.00|1:706.00|1:738.00|1:768.00|1:794.00|1:804.00|1:823.00|1:846.00|1:901.00|1:1020.00|1:1022.00|1:1056.00|1:1058.00|1:1061.00|1:1064.00|1:1065.00|1:1055.00|1:1038.00|1:957.00|1:948.00|1:938.00|1:925.00|1:910.00|1:859.0…	1065	-	0	1	86		TCCAAATTGAAGCTGACTTCATCGGTCACAACTCCAACATCAACACTTTGACTGCTTCCCCAGACGGAACTTTGATTGCTTCCGCTGGTAAGGACGGTGAAATTATGTTGTGGAACTTGGCTGCTAAGAAGGCTATGTACACTTTGTCTGCCCAAGATGAAGTTTTCTCTTTGGCTTTCTCTCCAAACAGATACTGGTTGGCTGCTGCCACTGCTACCGGTATTAAGGTCTTTTCTTTGGACCCACAATACTTGGTCGATGACTTGAGACCAGAATTTGCTGGTTACAGCAAGGCCGCTGAACCACATGCTGTTTCTTTGGCTTGGTCTGCTGACGGTCAAACTTTGTTTGCCGGTTACACCGACAACGTCATTAGAGTTTGGCAAGTTATGACTGCTA…	AAAGAAAATAATTTCTATATTTTAGTGTATAATATAATCGTCATAGATTT		TGTATAATA		TGTATAATATA			TGTATAATA		TGTATAATATA		S000004722	ORF3UTR	Verified	YMR116C	ASC1	XIII	499255	499455	G-protein beta subunit and guanine nucleotide dissociation inhibitor for Gpa2p; ortholog of RACK1 that inhibits translation; core component of the small (40S) ribosomal subunit; regulates P-body formation induced by replication stress; represses Gcn4p in the absence of amino acid starvation	499315	499945	1:1.00|4:2.00|1:3.00|5:7.00|2:15.00|1:17.00|1:28.00|4:30.00|1:34.00|1:36.00|1:37.00|1:39.00|1:40.00|1:45.00|1:46.00|1:64.00|1:166.00|1:851.00|1:932.00|1:1137.00|1:1195.00|1:1218.00|1:1264.00|1:1273.00|1:1291.00|1:1320.00|1:1364.00|1:1519.00|1:1520.00|1:1552.00|1:1554.00|1:1555.00|1:1561.00|1:1562.00|1:1547.00|1:1511.00|1:1395.00|1:1383.00|1:1377.00|1:1366.00|1:1343.00|1:1279.00|1:1252.00|1:1202.0…	1562	-	0	1	129	-1.73039	TCCAAATTGAAGCTGACTTCATCGGTCACAACTCCAACATCAACACTTTGACTGCTTCCCCAGACGGAACTTTGATTGCTTCCGCTGGTAAGGACGGTGAAATTATGTTGTGGAACTTGGCTGCTAAGAAGGCTATGTACACTTTGTCTGCCCAAGATGAAGTTTTCTCTTTGGCTTTCTCTCCAAACAGATACTGGTTGGCTGCTGCCACTGCTACCGGTATTAAGGTCTTTTCTTTGGACCCACAATACTTGGTCGATGACTTGAGACCAGAATTTGCTGGTTACAGCAAGGCCGCTGAACCACATGCTGTTTCTTTGGCTTGGTCTGCTGACGGTCAAACTTTGTTTGCCGGTTACACCGACAACGTCATTAGAGTTTGGCAAGTTATGACTGCTA…	AAAGAAAATAATTTCTATATTTTAGTGTATAATATAATCGTCATAGATTT
S000003252	ORF3UTR	Verified	YGR020C	VMA7	VII	526772	526972	Subunit F of the eight-subunit V1 peripheral membrane domain of vacuolar H+-ATPase (V-ATPase), an electrogenic proton pump found throughout the endomembrane system; required for the V1 domain to assemble onto the vacuolar membrane	526844	527046	2:1.00|9:3.00|11:5.00|1:11.00|1:12.00|1:13.00|2:14.00|2:15.00|1:16.00|13:14.00|3:15.00|1:14.00|1:11.00|3:5.00|1:6.00|3:9.00|1:11.00|6:14.00|5:15.00|3:16.00|1:15.00|2:14.00|2:13.00|14:12.00|8:11.00|1:10.00|3:7.00|1:5.00|6:2.00|6:1.00|3:2.00|12:7.00|16:8.00|7:9.00|4:11.00|3:14.00|1:13.00|3:12.00|12:7.00|8:6.00|8:9.00|7:8.00|4:6.00|1:3.00	16	-	0	0	2	-0.267169	AGAAAATAGAGCACTACATTTCTATATTCATAGCTAGTCTCACTGACGCATAGTAACTAAATCATGGCTGAGAAACGTACTCTTATAGCTGTGATAGCTGACGAAGATACTACAACTGGTTTATTGTTAGCCGGGATTGGACAAATCACTCCTGAAACCCAAGAAAAGAACTTTTTTGTTTACCAAGAAGGTAAGACTACTAAGGAGGAAATCACTGACAAGTTTAATCACTTTACTGAAGAGAGAGACGATATTGCCATCCTTCTAATCAACCAACATATCGCGGAAAACATAAGAGCTAGAGTGGACTCCTTCACCAATGCGTTCCCTGCTATTTTAGAAATTCCATCTAAAGATCATCCCTACGACCCTGAAAAGGACTCTGTATTGAAGAGAGTC…	GGAGGTGGAGGGCGGGAGCCACTGTTATTGCGTTTGTATAATATATACAC		TGTATAATA		TGTATAATATA			TGTATAATA		TGTATAATATA		S000003252	ORF3UTR	Verified	YGR020C	VMA7	VII	526772	526972	Subunit F of the eight-subunit V1 peripheral membrane domain of vacuolar H+-ATPase (V-ATPase), an electrogenic proton pump found throughout the endomembrane system; required for the V1 domain to assemble onto the vacuolar membrane	526845	526951	21:1.00|4:10.00|1:17.00|1:21.00|1:22.00|1:24.00|1:28.00|1:29.00|3:30.00|6:32.00|5:34.00|1:33.00|1:21.00|1:15.00|3:14.00|1:15.00|1:17.00|2:15.00|6:17.00|10:20.00|1:18.00|2:13.00|2:11.00|10:10.00|11:8.00|1:7.00|3:5.00|6:3.00	34	-	0	0	2	-1.29559	ATAGAGCACTACATTTCTATATTCATAGCTAGTCTCACTGACGCATAGTAACTAAATCATGGCTGAGAAACGTACTCTTATAGCTGTGATAGCTGACGAAGATACTACAACTGGTTTATTGTTAGCCGGGATTGGACAAATCACTCCTGAAACCCAAGAAAAGAACTTTTTTGTTTACCAAGAAGGTAAGACTACTAAGGAGGAAATCACTGACAAGTTTAATCACTTTACTGAAGAGAGAGACGATATTGCCATCCTTCTAATCAACCAACATATCGCGGAAAACATAAGAGCTAGAGTGGACTCCTTCACCAATGCGTTCCCTGCTATTTTAGAAATTCCATCTAAAGATCATCCCTACGACCCTGAAAAGGACTCTGTATTGAAGAGAGTCAGAAA…	TGGAGGGCGGGAGCCACTGTTATTGCGTTTGTATAATATATACACTCATA
S000003030	ORF3UTR	Verified	YGL062W	PYC1	VII	388733	388933	Pyruvate carboxylase isoform, cytoplasmic enzyme that converts pyruvate to oxaloacetate; highly similar to isoform Pyc2p but differentially regulated; mutations in the human homolog are associated with lactic acidosis	388607	388793	6:2.00|2:3.00|9:5.00|5:6.00|19:7.00|5:8.00|6:6.00|2:5.00|9:3.00|5:2.00|11:1.00|1:3.00|3:4.00|2:6.00|3:7.00|1:8.00|1:11.00|6:12.00|4:13.00|1:14.00|6:15.00|1:16.00|2:17.00|5:19.00|1:21.00|1:22.00|6:31.00|2:37.00|1:35.00|3:34.00|2:32.00|2:31.00|1:30.00|1:29.00|1:26.00|4:25.00|1:29.00|3:30.00|2:31.00|1:37.00|2:36.00|4:37.00|1:36.00|2:35.00|5:33.00|1:28.00|1:23.00|2:13.00|1:9.00|1:7.00|2:5.00|8:2.00|1…	37	+	0	0	4	-0.814797	TATGGTGATTTATCTGTATTGCCAACAAGAAGCTTTTTGTCTCCACTAGAGACTGACGAAGAAATTGAAGTTGTAATCGAACAAGGTAAAACGCTAATTATCAAGCTACAGGCTGTGGGTGATTTGAACAAAAAGACCGGTGAAAGAGAAGTTTACTTTGATTTGAATGGTGAAATGAGAAAAATTCGTGTTGCTGACAGATCACAAAAAGTGGAAACTGTTACTAAATCCAAAGCAGACATGCATGATCCATTACACATTGGTGCACCAATGGCAGGTGTCATTGTTGAAGTTAAAGTTCATAAAGGATCACTAATAAAGAAGGGCCAACCTGTAGCCGTATTAAGCGCCATGAAAATGGAAATGATTATATCTTCTCCATCCGATGGACAAGTTAAA…	AAACTAAGGCATGAACCGGTTAGTTCTCATTTATAATGTATAATATACCC		TGTATAATA		TGTATAATATA			TGTATAATA		TGTATAATATA		S000003030	ORF3UTR	Verified	YGL062W	PYC1	VII	388733	388933	Pyruvate carboxylase isoform, cytoplasmic enzyme that converts pyruvate to oxaloacetate; highly similar to isoform Pyc2p but differentially regulated; mutations in the human homolog are associated with lactic acidosis	388619	388793	21:1.00|7:2.00|3:4.00|7:5.00|6:4.00|2:3.00|5:2.00|11:4.00|5:3.00|4:2.00|2:3.00|4:4.00|11:2.00|2:9.00|5:10.00|4:12.00|1:13.00|4:12.00|1:14.00|1:21.00|4:22.00|2:27.00|2:29.00|3:30.00|4:29.00|5:32.00|2:31.00|1:29.00|5:30.00|2:26.00|2:25.00|2:26.00|1:24.00|3:20.00|1:16.00|3:15.00|2:14.00|1:9.00|1:4.00|6:3.00|17:1.00	32	+	0	0	2	-1.18994	GTATGGTGATTTATCTGTATTGCCAACAAGAAGCTTTTTGTCTCCACTAGAGACTGACGAAGAAATTGAAGTTGTAATCGAACAAGGTAAAACGCTAATTATCAAGCTACAGGCTGTGGGTGATTTGAACAAAAAGACCGGTGAAAGAGAAGTTTACTTTGATTTGAATGGTGAAATGAGAAAAATTCGTGTTGCTGACAGATCACAAAAAGTGGAAACTGTTACTAAATCCAAAGCAGACATGCATGATCCATTACACATTGGTGCACCAATGGCAGGTGTCATTGTTGAAGTTAAAGTTCATAAAGGATCACTAATAAAGAAGGGCCAACCTGTAGCCGTATTAAGCGCCATGAAAATGGAAATGATTATATCTTCTCCATCCGATGGACAAGTTAA…	GAAACTAAGGCATGAACCGGTTAGTTCTCATTTATAATGTATAATATACC
S000001895	ORF3UTR	Verified	YFL001W	DEG1	VI	148460	148660	tRNA:pseudouridine synthase, introduces pseudouridines at position 38 or 39 in tRNA, important for maintenance of translation efficiency and normal cell growth, localizes to both the nucleus and cytoplasm; non-essential for viability	148404	148499	25:1.00|2:2.00|2:3.00|1:2.00|13:3.00|2:4.00|5:6.00|1:7.00|2:9.00|3:10.00|3:11.00|3:13.00|1:16.00|1:17.00|2:24.00|3:29.00|2:30.00|1:29.00|4:30.00|8:27.00|1:23.00|2:22.00|2:17.00|2:14.00|5:1.00	30	+	0	0	2	-0.874962	TTTTGATCTCGTTGGTTCAGCATTCCTATGGCACCAAGTTCGTTGCATGATGGCCATTCTTTTCTTAGTTGGTCAATCACTTGAAGTGCCGGAAATTGTCTTGCGTCTGACTGATATTGAGAAAACCCCTCAAAGGCCTGTTTACGAAATGGCAAATGATATACCATTATTGTTATATGATTGTAAATTTCCTGAAATGGATTGGCAAGAACCTACTGTAGATGACTATAAGGCAATAAAATTCACGACAGCTACTGAAGCATTGACGTTACACTACGAACTTAAGGCCGCAGTATGCAATATTTTTAAAGATGTTTTGCCCACAGCAAATACAAACAACTTCTCAAAGACAATTATTAATTTGGGCGATGGAAGAGGTAAAGTAGTCGGTACCTATGT…	AATAAGTAAAATAATATATAAACCTGTATAATATAACCTTGAAGACTATA		TGTATAATA		TGTATAATATA			TGTATAATA		TGTATAATATA		S000001895	ORF3UTR	Verified	YFL001W	DEG1	VI	148460	148660	tRNA:pseudouridine synthase, introduces pseudouridines at position 38 or 39 in tRNA, important for maintenance of translation efficiency and normal cell growth, localizes to both the nucleus and cytoplasm; non-essential for viability	148303	148500	8:2.00|10:3.00|6:2.00|7:1.00|23:2.00|7:3.00|3:4.00|13:3.00|8:2.00|9:5.00|1:10.00|12:9.00|14:8.00|9:4.00|1:5.00|9:2.00|5:1.00|7:3.00|2:4.00|6:5.00|3:7.00|2:14.00|1:18.00|1:19.00|2:23.00|4:24.00|3:25.00|6:24.00|4:23.00|1:19.00|1:17.00|2:10.00|2:8.00|4:4.00|2:2.00	25	+	0	0	2	-0.622097	TTGATCTCGTTGGTTCAGCATTCCTATGGCACCAAGTTCGTTGCATGATGGCCATTCTTTTCTTAGTTGGTCAATCACTTGAAGTGCCGGAAATTGTCTTGCGTCTGACTGATATTGAGAAAACCCCTCAAAGGCCTGTTTACGAAATGGCAAATGATATACCATTATTGTTATATGATTGTAAATTTCCTGAAATGGATTGGCAAGAACCTACTGTAGATGACTATAAGGCAATAAAATTCACGACAGCTACTGAAGCATTGACGTTACACTACGAACTTAAGGCCGCAGTATGCAATATTTTTAAAGATGTTTTGCCCACAGCAAATACAAACAACTTCTCAAAGACAATTATTAATTTGGGCGATGGAAGAGGTAAAGTAGTCGGTACCTATGTGA…	TAAGTAAAATAATATATAAACCTGTATAATATAACCTTGAAGACTATATT
S000005336	ORF3UTR	Verified	YNR053C	NOG2	XIV	720919	721119	Putative GTPase that associates with pre-60S ribosomal subunits in the nucleolus and is required for their nuclear export and maturation	721058	721230	2:1.00|8:4.00|4:6.00|4:12.00|2:22.00|5:37.00|1:40.00|4:43.00|1:44.00|3:49.00|3:53.00|3:64.00|1:63.00|3:61.00|1:58.00|1:56.00|1:55.00|1:54.00|6:51.00|2:49.00|1:44.00|1:33.00|2:23.00|4:21.00|1:16.00|1:14.00|1:12.00|9:9.00|1:8.00|5:2.00|1:3.00|2:2.00|3:1.00|8:2.00|1:9.00|2:12.00|3:13.00|1:14.00|2:17.00|1:18.00|12:22.00|4:23.00|6:24.00|6:23.00|8:22.00|3:15.00|3:14.00|1:13.00|2:10.00|1:9.00|10:5.00|2:…	64	-	0	0	9	-0.919398	TCGTCCATCATTAACACATTGAGAAAGAAAAAGGTGTGTCAAGTTGCACCAATCCCTGGTGAAACTAAGGTCTGGCAATATATTACTCTTATGAAAAGAATTTTTTTGATTGATTGTCCAGGTATTGTGCCGCCTTCTAGTAAAGACTCCGAAGAAGACATTTTATTCAGAGGTGTTGTCAGAGTCGAACACGTCACACACCCAGAACAATATATTCCAGGTGTTTTAAAACGTTGTCAGGTAAAGCACTTGGAAAGAACTTACGAGATCTCAGGATGGAAGGATGCCACGGAGTTTATTGAAATTCTGGCAAGGAAACAAGGTAGATTACTGAAGGGTGGTGAGCCTGATGAGTCTGGTGTTTCTAAGCAAATATTGAATGATTTTAATAGAGGTAAA…	AGAGGTAAAAACGGACAACCGGTGTATAATATTAATTTAAGATTACAAGT		TGTATAATA			TGTATAATATTA		TGTATAATA			TGTATAATATTA	S000005336	ORF3UTR	Verified	YNR053C	NOG2	XIV	720919	721119	Putative GTPase that associates with pre-60S ribosomal subunits in the nucleolus and is required for their nuclear export and maturation	721060	721150	12:1.00|4:4.00|1:10.00|1:12.00|6:21.00|1:27.00|2:33.00|1:34.00|1:37.00|1:68.00|2:69.00|2:77.00|1:76.00|5:85.00|2:81.00|1:79.00|2:78.00|1:79.00|1:72.00|1:71.00|2:69.00|2:68.00|2:67.00|1:62.00|1:52.00|2:42.00|2:41.00|1:40.00|1:35.00|1:29.00|1:24.00|7:12.00|2:9.00|1:8.00|1:6.00|16:2.00	85	-	0	0	10	-1.10556	ATCGTCCATCATTAACACATTGAGAAAGAAAAAGGTGTGTCAAGTTGCACCAATCCCTGGTGAAACTAAGGTCTGGCAATATATTACTCTTATGAAAAGAATTTTTTTGATTGATTGTCCAGGTATTGTGCCGCCTTCTAGTAAAGACTCCGAAGAAGACATTTTATTCAGAGGTGTTGTCAGAGTCGAACACGTCACACACCCAGAACAATATATTCCAGGTGTTTTAAAACGTTGTCAGGTAAAGCACTTGGAAAGAACTTACGAGATCTCAGGATGGAAGGATGCCACGGAGTTTATTGAAATTCTGGCAAGGAAACAAGGTAGATTACTGAAGGGTGGTGAGCCTGATGAGTCTGGTGTTTCTAAGCAAATATTGAATGATTTTAATAGAGGTAA…	TAGAGGTAAAAACGGACAACCGGTGTATAATATTAATTTAAGATTACAAG
S000003436	ORF3UTR	Verified	YGR204W	ADE3	VII	908775	908975	Cytoplasmic trifunctional enzyme C1-tetrahydrofolate synthase, involved in single carbon metabolism and required for biosynthesis of purines, thymidylate, methionine, and histidine; null mutation causes auxotrophy for adenine and histidine	908744	908886	14:1.00|3:2.00|7:3.00|10:4.00|11:3.00|1:4.00|7:1.00|1:2.00|1:3.00|2:5.00|1:8.00|4:9.00|1:10.00|1:15.00|5:17.00|1:29.00|1:34.00|4:38.00|2:39.00|1:43.00|1:45.00|2:47.00|1:62.00|1:68.00|1:70.00|2:74.00|1:89.00|2:90.00|1:91.00|3:94.00|2:92.00|1:94.00|1:93.00|2:94.00|1:93.00|1:92.00|1:89.00|1:82.00|1:81.00|1:80.00|1:65.00|1:62.00|1:61.00|1:50.00|1:45.00|1:43.00|4:26.00|1:19.00|4:18.00|1:17.00|2:16.00|…	94	+	0	0	10	0.908197	AGGTGGTAAAGGTGCTATCGACTTGGCCAAGGCCGTCATCGAAGCTTCCAACCAACCAGTGGACTTCCATTTCCTATATGACGTTAACTCCTCCGTTGAAGACAAATTAACTACTATCGTTCAAAAGATGTACGGTGGTGCCGCAATCGATATCTTGCCTGAAGCACAACGCAAGATTGACATGTACAAGGAACAAGGTTTCGGTAACTTGCCAATTTGTATCGCCAAGACACAATACTCTTTATCCCACGATGCAACTTTGAAAGGTGTTCCAACCGGGTTCACTTTCCCCATCAGAGACGTCAGATTGTCTAATGGTGCTGGATACTTATACGCTCTTGCCGCCGAAATACAAACCATTCCTGGTTTGGCTACCTATGCTGGTTACATGGCCGTGGA…	AAAGTTTTTTTAAAGTATGGATGTATAATAATAATAACGATAATACGAAC		TGTATAATA			TGTATAATAATA		TGTATAATA			TGTATAATAATA	S000003436	ORF3UTR	Verified	YGR204W	ADE3	VII	908775	908975	Cytoplasmic trifunctional enzyme C1-tetrahydrofolate synthase, involved in single carbon metabolism and required for biosynthesis of purines, thymidylate, methionine, and histidine; null mutation causes auxotrophy for adenine and histidine	908643	908876	1:6.00|16:7.00|5:6.00|2:7.00|2:8.00|16:13.00|4:8.00|1:6.00|7:5.00|14:6.00|2:5.00|2:6.00|8:2.00|4:1.00|7:4.00|11:3.00|18:5.00|1:2.00|9:3.00|5:9.00|1:15.00|1:19.00|3:21.00|1:20.00|2:22.00|1:23.00|2:25.00|2:27.00|1:28.00|1:30.00|5:32.00|9:34.00|1:17.00|4:19.00|1:20.00|1:59.00|1:69.00|2:72.00|3:73.00|3:74.00|2:76.00|1:100.00|2:114.00|2:116.00|1:133.00|1:137.00|3:143.00|1:146.00|2:147.00|1:148.00|1:14…	148	+	0	0	12	0.0658315	AGGTGGTAAAGGTGCTATCGACTTGGCCAAGGCCGTCATCGAAGCTTCCAACCAACCAGTGGACTTCCATTTCCTATATGACGTTAACTCCTCCGTTGAAGACAAATTAACTACTATCGTTCAAAAGATGTACGGTGGTGCCGCAATCGATATCTTGCCTGAAGCACAACGCAAGATTGACATGTACAAGGAACAAGGTTTCGGTAACTTGCCAATTTGTATCGCCAAGACACAATACTCTTTATCCCACGATGCAACTTTGAAAGGTGTTCCAACCGGGTTCACTTTCCCCATCAGAGACGTCAGATTGTCTAATGGTGCTGGATACTTATACGCTCTTGCCGCCGAAATACAAACCATTCCTGGTTTGGCTACCTATGCTGGTTACATGGCCGTGGA…	AAAGTTTTTTTAAAGTATGGATGTATAATAATAATAACGATAATACGAAC
S000002796	ORF	Verified	YDR388W	RVS167	IV	1250186	1251634	Actin-associated protein with roles in endocytosis and exocytosis; interacts with Rvs161p to regulate actin cytoskeleton, endocytosis, and viability following starvation or osmotic stress; recruited to bud tips by Gyl1p and Gyp5p during polarized growth; homolog of mammalian amphiphysin	1250869	1250967	4:1.00|7:4.00|2:6.00|3:9.00|3:12.00|5:13.00|5:12.00|7:10.00|1:9.00|10:3.00|1:2.00|2:1.00|1:2.00|1:3.00|1:2.00|43:3.00|1:2.00|2:1.00	13	+	0	0	3	-0.397376	GATTTGCCAAATCCATGGAGGAAATTTTCAAACCTATCAGTGGTAAAATGAGTGACCCTAACGCTACCATACCAGAGGACAACCCACAAGGTATTGAAGCAAGTGAACAGTATAGGGCAATTGTCGCAGAATTACAGGAAACATTGAAACCGGATCTGGCTTTGGTGGAAGAAAAAATTGTTACGCCATGCCAGGAACTGTTGAAGATTATTACTTATATTCGTAAAATGGCCACCAAGAGAAATCACAAAAAATTAGATTTAGATAGACATCTAAACACTTATAACAAGCATGAAAAGAAGAAGGAACCAACCGCCAAAGACGAAGAAAGATTGTATAAAGCACAAGCTCAAGTGGAAGTGGCTCAACAAGAATATGATTACTATAACGACTTGCTAA…	ATTGAACATTTTTTACACTTTGTATAATAGACTTCAAGACATGAAGATTC		TGTATAATA					TGTATAATA				S000002796	ORF	Verified	YDR388W	RVS167	IV	1250186	1251634	Actin-associated protein with roles in endocytosis and exocytosis; interacts with Rvs161p to regulate actin cytoskeleton, endocytosis, and viability following starvation or osmotic stress; recruited to bud tips by Gyl1p and Gyp5p during polarized growth; homolog of mammalian amphiphysin	1250865	1250965	11:5.00|1:6.00|5:8.00|1:14.00|1:16.00|1:18.00|13:21.00|1:18.00|2:17.00|4:15.00|1:12.00|11:1.00|1:2.00|1:4.00|1:8.00|13:9.00|14:8.00|17:7.00|1:5.00|1:1.00	21	+	0	1	2	-0.650733	ATTTGCCAAATCCATGGAGGAAATTTTCAAACCTATCAGTGGTAAAATGAGTGACCCTAACGCTACCATACCAGAGGACAACCCACAAGGTATTGAAGCAAGTGAACAGTATAGGGCAATTGTCGCAGAATTACAGGAAACATTGAAACCGGATCTGGCTTTGGTGGAAGAAAAAATTGTTACGCCATGCCAGGAACTGTTGAAGATTATTACTTATATTCGTAAAATGGCCACCAAGAGAAATCACAAAAAATTAGATTTAGATAGACATCTAAACACTTATAACAAGCATGAAAAGAAGAAGGAACCAACCGCCAAAGACGAAGAAAGATTGTATAAAGCACAAGCTCAAGTGGAAGTGGCTCAACAAGAATATGATTACTATAACGACTTGCTAAA…	TTGAACATTTTTTACACTTTGTATAATAGACTTCAAGACATGAAGATTCC
S000113589	ORF3UTR	Uncharacterized	YPR145C-A		XVI	824489	824689	Putative protein of unknown function	824557	824911	6:1.00|1:2.00|9:3.00|10:4.00|1:8.00|3:9.00|1:11.00|1:12.00|3:25.00|2:31.00|1:35.00|1:38.00|2:39.00|1:38.00|3:40.00|2:39.00|2:38.00|1:39.00|2:41.00|2:37.00|6:36.00|2:33.00|2:28.00|7:29.00|1:30.00|1:24.00|3:23.00|1:21.00|1:24.00|1:18.00|4:19.00|1:17.00|2:14.00|9:15.00|1:16.00|1:14.00|12:13.00|1:18.00|1:17.00|6:18.00|5:17.00|1:18.00|1:16.00|1:13.00|1:15.00|1:16.00|4:15.00|1:16.00|9:15.00|1:13.00|2:1…	41	-	0	0	3	0.0629168	TAGTCATTAGCTCATCCATATACGACTCTTGTGTTAGAGCAGCATAATGGCAGGACTACTTCACCGTGTTAAATATATAAACGTGCGTAAACAAACAAAAAAAAAATAGATATAGTTTTTTTATACTTTTATTTTTAGGTTTGACTGCTAACACTGCACTAACAACGTTACTACTTTACATATGAGCACTGCCTTCAGAAAAATAAAACTAATATTTAAGAAAAGTGATAGTCAATATCCGCAAAACTATCGAGCGGAAATTAAATCAAGAAATAAGAATACAGTAATAACAAGGCACGATCTACTAATTGCACACGAAATGAAACAAAGGGCGTCGCTAGAGAGGAGCAATTCGATTAGGAATCTTCAGTCACAAGGTAAAAGGAGATCAGATTCAAA…	GATTATTGGGTCTCAAGGAAGGAGGATGTATAATAGGAAATATCAAAGTC		TGTATAATA					TGTATAATA				S000113589	ORF3UTR	Uncharacterized	YPR145C-A		XVI	824489	824689	Putative protein of unknown function	824556	824780	8:2.00|8:3.00|1:4.00|1:8.00|3:9.00|5:12.00|1:14.00|4:20.00|1:22.00|1:28.00|3:54.00|1:86.00|1:87.00|1:89.00|1:97.00|1:98.00|1:99.00|1:103.00|2:104.00|1:103.00|1:101.00|1:102.00|2:103.00|1:102.00|1:104.00|1:101.00|1:100.00|6:94.00|1:92.00|1:90.00|1:87.00|1:61.00|8:59.00|1:55.00|2:44.00|2:43.00|1:41.00|1:35.00|1:27.00|3:29.00|1:28.00|1:26.00|1:20.00|1:19.00|1:18.00|6:15.00|1:14.00|1:15.00|1:16.00|3:…	104	-	0	0	8	-1.41303	CATTAGCTCATCCATATACGACTCTTGTGTTAGAGCAGCATAATGGCAGGACTACTTCACCGTGTTAAATATATAAACGTGCGTAAACAAACAAAAAAAAAATAGATATAGTTTTTTTATACTTTTATTTTTAGGTTTGACTGCTAACACTGCACTAACAACGTTACTACTTTACATATGAGCACTGCCTTCAGAAAAATAAAACTAATATTTAAGAAAAGTGATAGTCAATATCCGCAAAACTATCGAGCGGAAATTAAATCAAGAAATAAGAATACAGTAATAACAAGGCACGATCTACTAATTGCACACGAAATGAAACAAAGGGCGTCGCTAGAGAGGAGCAATTCGATTAGGAATCTTCAGTCACAAGGTAAAAGGAGATCAGATTCAAAAGAA…	ATTGGGTCTCAAGGAAGGAGGATGTATAATAGGAAATATCAAAGTCAAGA
S000006200	ORF3UTR	Uncharacterized	YPL279C		XVI	13027	13227	Putative protein of unknown function	13102	13215	9:2.00|2:4.00|2:5.00|1:21.00|1:22.00|1:23.00|3:27.00|2:28.00|1:31.00|3:33.00|1:52.00|3:55.00|1:62.00|1:63.00|1:61.00|3:64.00|1:65.00|2:64.00|4:62.00|2:60.00|6:59.00|1:57.00|1:56.00|2:57.00|1:53.00|2:51.00|2:48.00|1:47.00|1:46.00|1:43.00|2:21.00|1:19.00|2:18.00|1:12.00|5:2.00|4:1.00|1:2.00|20:3.00|16:2.00	65	-	0	0	5	-0.854788	AGTGGACACTACCATGTCTATTTGGAATTTTCGCTGGTTTCCTAAGATATTGGTTGGCAGAAATGTTTAATAAAACAAACAAAAAGTTTCCATTGGGTACTTTCTTGGCAAACGTTTTCGCCACTTTATTGATTGGCATATTTACCATGGTGCAACGTGGTAAAAAACACTTTTCCACGGATATTCCAATTGTGAACTCGTTGAATTCATGCCATATTGTTTCTGCGTTAATATCCGGATTTTGCGGCACTTTGAGTACCATTAGCACGTTTATCAATGAAGGGTATAAGCTATCATTTATTAACATGCTTATTTATTATACTGTTTCGATTGGAATTTCATATTGCTTATTGGTGATAACTCTCGGATCCTATGCTTGGACTAGAGGATTGACTAACC…	AGATTTTAGACGTTGTATAATACATTTTTACCGACTACTGCGGTTTATTG		TGTATAATA					TGTATAATA				S000006200	ORF3UTR	Uncharacterized	YPL279C		XVI	13027	13227	Putative protein of unknown function	13086	13175	10:1.00|3:2.00|3:4.00|1:9.00|6:11.00|6:15.00|1:43.00|1:45.00|1:48.00|3:53.00|2:54.00|1:56.00|1:62.00|2:63.00|1:84.00|1:89.00|1:84.00|1:83.00|2:86.00|1:85.00|1:87.00|3:86.00|1:85.00|1:80.00|1:112.00|4:113.00|4:112.00|13:111.00|1:107.00|1:88.00|3:24.00|2:23.00|1:12.00|1:2.00|5:1.00	113	-	0	0	3	-1.12753	GGGCAAGTGGACACTACCATGTCTATTTGGAATTTTCGCTGGTTTCCTAAGATATTGGTTGGCAGAAATGTTTAATAAAACAAACAAAAAGTTTCCATTGGGTACTTTCTTGGCAAACGTTTTCGCCACTTTATTGATTGGCATATTTACCATGGTGCAACGTGGTAAAAAACACTTTTCCACGGATATTCCAATTGTGAACTCGTTGAATTCATGCCATATTGTTTCTGCGTTAATATCCGGATTTTGCGGCACTTTGAGTACCATTAGCACGTTTATCAATGAAGGGTATAAGCTATCATTTATTAACATGCTTATTTATTATACTGTTTCGATTGGAATTTCATATTGCTTATTGGTGATAACTCTCGGATCCTATGCTTGGACTAGAGGATTGAC…	TTTCAAGATTTTAGACGTTGTATAATACATTTTTACCGACTACTGCGGTT
S000006132	ORF3UTR	Verified	YPL211W	NIP7	XVI	154041	154241	Nucleolar protein required for 60S ribosome subunit biogenesis, constituent of 66S pre-ribosomal particles; physically interacts with Nop8p and the exosome subunit Rrp43p	154026	154181	9:1.00|4:2.00|14:3.00|2:4.00|1:5.00|8:6.00|1:5.00|3:6.00|3:8.00|1:9.00|1:11.00|4:12.00|1:17.00|1:18.00|2:20.00|1:23.00|1:24.00|1:32.00|2:33.00|3:32.00|4:33.00|8:35.00|1:37.00|1:49.00|4:52.00|1:57.00|2:61.00|1:62.00|2:61.00|1:63.00|2:61.00|1:60.00|1:59.00|1:55.00|2:51.00|1:47.00|1:48.00|2:45.00|2:43.00|1:44.00|1:43.00|1:37.00|2:36.00|1:17.00|2:15.00|5:14.00|1:11.00|3:12.00|5:11.00|4:9.00|6:8.00|9:…	63	+	0	0	6	-0.553361	AAAGGATAGAGTATATTACGTACCCGATCATGTTGCAAAATTGGCTACTAGTGTAGCAAGACCTAACTTGATGTCTCTGGGTATTTGTTTAGGTAAATTCACGAAAACTGGAAAATTCAGGTTACATATTACTTCTTTGACAGTATTGGCTAAGCATGCCAAATATAAGATATGGATTAAACCTAATGGGGAGATGCCATTCTTATACGGTAATCATGTGTTAAAGGCACATGTGGGTAAAATGTCTGATGATATACCAGAACACGCCGGTGTTATTGTGTTTGCAATGAATGATGTGCCATTAGGGTTCGGTGTCAGTGCGAAAAGTACTTCTGAGTCAAGAAACATGCAACCCACTGGTATAGTTGCTTTCAGACAAGCAGATATTGGTGAGTATTT…	CGTTATCTCTCACAATGTATTTTTTTCTGTATAATAAAGAATCATATAAT		TGTATAATA					TGTATAATA				S000006132	ORF3UTR	Verified	YPL211W	NIP7	XVI	154041	154241	Nucleolar protein required for 60S ribosome subunit biogenesis, constituent of 66S pre-ribosomal particles; physically interacts with Nop8p and the exosome subunit Rrp43p	154039	154181	1:1.00|15:2.00|9:3.00|4:5.00|4:6.00|5:9.00|2:20.00|2:21.00|2:23.00|1:52.00|1:55.00|3:54.00|2:57.00|2:62.00|1:63.00|1:66.00|6:71.00|1:67.00|1:66.00|1:84.00|1:91.00|3:95.00|1:98.00|1:100.00|1:102.00|3:103.00|1:107.00|3:109.00|1:111.00|1:108.00|2:96.00|2:95.00|1:88.00|1:87.00|2:86.00|1:84.00|1:80.00|1:62.00|1:60.00|1:59.00|1:22.00|1:21.00|2:19.00|4:14.00|7:11.00|1:8.00|20:7.00|2:5.00|8:4.00|2:3.00|2…	111	+	0	0	6	-0.775105	GATAGAGTATATTACGTACCCGATCATGTTGCAAAATTGGCTACTAGTGTAGCAAGACCTAACTTGATGTCTCTGGGTATTTGTTTAGGTAAATTCACGAAAACTGGAAAATTCAGGTTACATATTACTTCTTTGACAGTATTGGCTAAGCATGCCAAATATAAGATATGGATTAAACCTAATGGGGAGATGCCATTCTTATACGGTAATCATGTGTTAAAGGCACATGTGGGTAAAATGTCTGATGATATACCAGAACACGCCGGTGTTATTGTGTTTGCAATGAATGATGTGCCATTAGGGTTCGGTGTCAGTGCGAAAAGTACTTCTGAGTCAAGAAACATGCAACCCACTGGTATAGTTGCTTTCAGACAAGCAGATATTGGTGAGTATTTGAGA…	ATCTCTCACAATGTATTTTTTTCTGTATAATAAAGAATCATATAATTAGC
S000004652	ORF3UTR	Verified	YMR049C	ERB1	XIII	367893	368093	Constituent of 66S pre-ribosomal particles, forms a complex with Nop7p and Ytm1p that is required for maturation of the large ribosomal subunit; required for maturation of the 25S and 5.8S ribosomal RNAs; homologous to mammalian Bop1	368021	368131	1:1.00|5:3.00|4:4.00|1:6.00|3:7.00|1:8.00|2:10.00|1:12.00|2:18.00|1:20.00|1:24.00|2:29.00|1:31.00|2:33.00|1:34.00|1:36.00|5:37.00|1:39.00|1:40.00|1:56.00|3:61.00|3:65.00|1:70.00|2:71.00|1:69.00|1:67.00|3:66.00|1:67.00|1:65.00|3:64.00|1:60.00|1:57.00|2:56.00|1:55.00|1:54.00|1:52.00|1:50.00|1:49.00|1:48.00|1:40.00|3:23.00|1:19.00|3:15.00|1:13.00|2:9.00|8:8.00|1:7.00|2:4.00|9:3.00|14:1.00	71	-	0	0	2	-0.30719	ACCTCAATTATTTGTCTGTTCCCAAAGATATGTCAGAATTTATGATTTATCTCAACAAATATTGGTCAAGAAACTGTTGCCTGGTGCCCGTTGGTTATCGAAAATCGATATTCACCCAAGGGGTGATAATTTAATTGCGTCATCGTTTGACAAGAGAGTTTTATGGCACGACCTGGATTTGGCTAGCACACCTTACAAGACACTAAGATATCATGAAAAAGCCGTCAGAAGTGTGAATTTCCACAAAAAGTTACCTCTATTCAGCTCTGCCGCTGATGACGGTACCATACATGTTTTCCATGCCACTGTTTATGATGACATGATGAAAAATCCGATGATTGTGCCACTAAAGAAACTAACCGGTCATAAAGTAATCAATAGTCTGGGTGTTCTTGATGC…	AATAATTTGAAGTAGATATTGTATAATAACGCCCAAGAAGAAAAAATCAA		TGTATAATA					TGTATAATA				S000004652	ORF3UTR	Verified	YMR049C	ERB1	XIII	367893	368093	Constituent of 66S pre-ribosomal particles, forms a complex with Nop7p and Ytm1p that is required for maturation of the large ribosomal subunit; required for maturation of the 25S and 5.8S ribosomal RNAs; homologous to mammalian Bop1	368036	368119	5:2.00|1:4.00|1:5.00|3:8.00|3:9.00|4:11.00|2:12.00|2:14.00|1:44.00|1:45.00|1:49.00|1:51.00|4:58.00|2:59.00|5:63.00|1:66.00|1:64.00|4:59.00|1:58.00|2:57.00|1:54.00|4:52.00|1:48.00|1:32.00|3:22.00|1:21.00|4:18.00|1:15.00|2:13.00|7:12.00|1:8.00|4:5.00|7:4.00|2:1.00	66	-	0	0	4	-1.64196	CTTTTAAACCTCAATTATTTGTCTGTTCCCAAAGATATGTCAGAATTTATGATTTATCTCAACAAATATTGGTCAAGAAACTGTTGCCTGGTGCCCGTTGGTTATCGAAAATCGATATTCACCCAAGGGGTGATAATTTAATTGCGTCATCGTTTGACAAGAGAGTTTTATGGCACGACCTGGATTTGGCTAGCACACCTTACAAGACACTAAGATATCATGAAAAAGCCGTCAGAAGTGTGAATTTCCACAAAAAGTTACCTCTATTCAGCTCTGCCGCTGATGACGGTACCATACATGTTTTCCATGCCACTGTTTATGATGACATGATGAAAAATCCGATGATTGTGCCACTAAAGAAACTAACCGGTCATAAAGTAATCAATAGTCTGGGTGTTC…	CTAGATAAATAATTTGAAGTAGATATTGTATAATAACGCCCAAGAAGAAA
S000004616	ORF3UTR	Verified	YMR014W	BUD22	XIII	300428	300628	Protein required for 18S rRNA maturation and small ribosomal subunit biogenesis; cosediments with pre-ribosomal particles; mutation decreases efficiency of +1 Ty1 frameshifting and transposition, and affects budding pattern	300306	300527	39:1.00|16:2.00|26:3.00|1:5.00|3:6.00|7:5.00|9:4.00|4:3.00|11:4.00|2:5.00|2:6.00|2:7.00|2:8.00|1:28.00|1:29.00|1:46.00|1:48.00|9:51.00|9:55.00|2:56.00|1:58.00|2:61.00|1:60.00|8:57.00|2:58.00|1:56.00|1:53.00|2:21.00|1:20.00|1:16.00|2:15.00|2:9.00|2:2.00|21:1.00|3:3.00|4:4.00|1:5.00|3:6.00|14:5.00|2:4.00	61	+	0	0	2	0.699844	TGGTTATTACAGTGGAAATGACACTGAAGAGGAAAGCGATGAAGACAACAAAAATGTTAAGGGAAAGAAGAAAAAGAGAGACACAGCAGAAGACCGTACGGCCAGAGAGCAGATGTCAAACGAGCCAAAGAGGAAAAACAGACGTGGGCAAAGGGCAAGAAGAAAGATTTGGGAAAAAAAATACGGCTCACAAGCCAAGCACGTTCAAAGGGAATTGGAAAAGGAAATGGAAGATAGAAAGCAGAGGCAAATCGAGTACGAAGCAAGAGTAGCTAAGCGTGAAGCTAAAGCAGCATCATTAGAGGCCTCTAGGAGTAGGGAACGCGAAGACAGACGTACTGAAACGAACAATAAGAAAGAAAAAGAAAGTGCATCCACTGGAGAAGAACATCCTTCTTG…	TAACGTCTTCATCTCCTAACTTCATGTATAATAAAAACTATTAGCACATC		TGTATAATA					TGTATAATA				S000004616	ORF3UTR	Verified	YMR014W	BUD22	XIII	300428	300628	Protein required for 18S rRNA maturation and small ribosomal subunit biogenesis; cosediments with pre-ribosomal particles; mutation decreases efficiency of +1 Ty1 frameshifting and transposition, and affects budding pattern	300416	300481	14:1.00|1:41.00|1:67.00|1:122.00|1:134.00|3:136.00|4:137.00|1:143.00|1:146.00|6:155.00|5:156.00|5:157.00|1:160.00|3:157.00|4:156.00|1:155.00|1:154.00|1:147.00|3:33.00|3:29.00|1:15.00|1:13.00|1:3.00|3:1.00	160	+	0	0	5	0.236115	TATTACAGTGGAAATGACACTGAAGAGGAAAGCGATGAAGACAACAAAAATGTTAAGGGAAAGAAGAAAAAGAGAGACACAGCAGAAGACCGTACGGCCAGAGAGCAGATGTCAAACGAGCCAAAGAGGAAAAACAGACGTGGGCAAAGGGCAAGAAGAAAGATTTGGGAAAAAAAATACGGCTCACAAGCCAAGCACGTTCAAAGGGAATTGGAAAAGGAAATGGAAGATAGAAAGCAGAGGCAAATCGAGTACGAAGCAAGAGTAGCTAAGCGTGAAGCTAAAGCAGCATCATTAGAGGCCTCTAGGAGTAGGGAACGCGAAGACAGACGTACTGAAACGAACAATAAGAAAGAAAAAGAAAGTGCATCCACTGGAGAAGAACATCCTTCTTGGATT…	GTCTTCATCTCCTAACTTCATGTATAATAAAAACTATTAGCACATCTATT
S000004484	ORF3UTR	Verified	YML022W	APT1	XIII	229501	229701	Adenine phosphoribosyltransferase, catalyzes the formation of AMP from adenine and 5-phosphoribosylpyrophosphate; involved in the salvage pathway of purine nucleotide biosynthesis	229435	229662	32:1.00|14:4.00|18:3.00|4:4.00|6:5.00|4:6.00|6:3.00|2:4.00|1:3.00|1:6.00|4:7.00|11:8.00|10:9.00|1:13.00|2:12.00|3:13.00|1:14.00|3:13.00|1:25.00|4:27.00|2:28.00|2:29.00|2:32.00|2:31.00|1:33.00|1:35.00|1:38.00|1:39.00|2:40.00|1:52.00|2:56.00|1:58.00|4:59.00|1:76.00|3:83.00|1:87.00|1:94.00|1:97.00|1:98.00|1:99.00|2:96.00|1:94.00|1:93.00|1:90.00|1:92.00|1:90.00|1:87.00|2:88.00|1:79.00|1:80.00|1:83.00…	99	+	0	0	10	-1.05721	AAGCTTTTCCAGAAGTTAAAATTGATTATATCGTCGGGTTGGAATCCCGTGGGTTCTTGTTCGGACCAACTTTAGCTTTGGCCCTAGGTGTTGGTTTCGTTCCAGTCAGGAAGGCAGGTAAGCTACCTGGCGAATGTTTTAAGGCTACGTACGAAAAGGAGTACGGTTCTGATCTTTTTGAGATACAGAAAAACGCTATTCCAGCAGGTTCCAACGTTATCATTGTTGATGACATTATTGCCACTGGTGGTTCTGCTGCTGCAGCCGGCGAATTAGTTGAACAACTCGAAGCCAACCTTTTGGAATATAACTTTGTTATGGAGTTGGATTTCTTGAAAGGCAGGAGTAAGTTGAATGCTCCAGTGTTCACTTTACTGAACGCTCAAAAGGAAGCGTTGA…	TTCTCCTTACTCTCTCAATTTGGTTGTATAATATTTACTTTTTAGATTGA		TGTATAATA					TGTATAATA				S000004484	ORF3UTR	Verified	YML022W	APT1	XIII	229501	229701	Adenine phosphoribosyltransferase, catalyzes the formation of AMP from adenine and 5-phosphoribosylpyrophosphate; involved in the salvage pathway of purine nucleotide biosynthesis	229452	229650	2:3.00|10:4.00|14:3.00|4:4.00|16:5.00|4:2.00|18:4.00|1:3.00|2:4.00|2:5.00|3:6.00|10:5.00|11:6.00|4:9.00|1:14.00|4:16.00|1:31.00|1:34.00|7:36.00|1:44.00|1:46.00|1:45.00|3:47.00|1:49.00|2:55.00|1:56.00|1:65.00|5:66.00|1:69.00|1:68.00|1:103.00|1:110.00|1:112.00|2:120.00|1:124.00|1:126.00|3:127.00|1:129.00|1:126.00|1:124.00|1:118.00|1:113.00|1:111.00|2:107.00|1:108.00|1:92.00|2:64.00|1:61.00|1:60.00|…	129	+	0	0	7	-1.69435	GCTTTTCCAGAAGTTAAAATTGATTATATCGTCGGGTTGGAATCCCGTGGGTTCTTGTTCGGACCAACTTTAGCTTTGGCCCTAGGTGTTGGTTTCGTTCCAGTCAGGAAGGCAGGTAAGCTACCTGGCGAATGTTTTAAGGCTACGTACGAAAAGGAGTACGGTTCTGATCTTTTTGAGATACAGAAAAACGCTATTCCAGCAGGTTCCAACGTTATCATTGTTGATGACATTATTGCCACTGGTGGTTCTGCTGCTGCAGCCGGCGAATTAGTTGAACAACTCGAAGCCAACCTTTTGGAATATAACTTTGTTATGGAGTTGGATTTCTTGAAAGGCAGGAGTAAGTTGAATGCTCCAGTGTTCACTTTACTGAACGCTCAAAAGGAAGCGTTGAAA…	CTCCTTACTCTCTCAATTTGGTTGTATAATATTTACTTTTTAGATTGAAA
S000004176	ORF3UTR	Verified	YLR186W	EMG1	XII	524391	524591	Methyltransferase for rRNA; catalyzes methylation of the pseudouridine residue 1191 of 18S rRNA; member of the SPOUT methyltransferase family; required for maturation of 18S rRNA and for 40S ribosomal subunit production independently of methyltransferase activity; forms homodimers; human ortholog is mutated in Bowen-Conradi syndrome, and the equivalent mutation in yeast affects Emg1p dimerization…	524380	524467	2:2.00|5:4.00|2:5.00|1:8.00|2:9.00|1:11.00|2:14.00|1:16.00|1:19.00|8:20.00|3:10.00|1:11.00|1:17.00|1:18.00|1:19.00|1:24.00|1:25.00|1:26.00|6:32.00|1:27.00|7:29.00|4:20.00|1:11.00|1:12.00|1:11.00|2:6.00|7:8.00|6:7.00|6:6.00|2:5.00|1:4.00|1:2.00|7:1.00	32	+	0	0	5	2.74655	TTTTGACGTTGCTAGATTCTCCAATCAACAAAGCCGGAAAGCTGCAGGTCTATATTCAAACAAGTCGAGGAATTCTGATCGAGGTTAACCCCACTGTTCGTATACCAAGAACTTTCAAAAGATTTTCAGGTTTAATGGTTCAGTTACTACATAAGCTTTCTATCAGATCGGTAAATTCTGAAGAAAAGTTACTTAAAGTCATTAAGAACCCAATTACCGATCACCTACCTACTAAGTGCCGTAAGGTGACATTATCCTTTGACGCACCAGTTATCCGCGTTCAAGATTACATCGAAAAACTAGACGATGATGAAAGTATATGTGTCTTTGTTGGTGCCATGGCAAGAGGTAAAGATAACTTTGCGGATGAATACGTCGACGAAAAAGTCGGCTTGTCCA…	TTTAAGTCTACTTGGCATCCTCTTTGTATAATAAACAGTCAATATACGAT		TGTATAATA					TGTATAATA				S000004176	ORF3UTR	Verified	YLR186W	EMG1	XII	524391	524591	Methyltransferase for rRNA; catalyzes methylation of the pseudouridine residue 1191 of 18S rRNA; member of the SPOUT methyltransferase family; required for maturation of 18S rRNA and for 40S ribosomal subunit production independently of methyltransferase activity; forms homodimers; human ortholog is mutated in Bowen-Conradi syndrome, and the equivalent mutation in yeast affects Emg1p dimerization…	524382	524471	5:5.00|2:9.00|1:16.00|6:17.00|1:20.00|1:21.00|4:22.00|3:23.00|4:11.00|4:21.00|1:22.00|2:26.00|1:27.00|1:28.00|3:31.00|7:30.00|1:28.00|2:15.00|1:16.00|1:15.00|3:16.00|2:17.00|7:14.00|6:12.00|4:7.00|5:6.00|2:4.00|2:3.00|3:2.00|5:1.00	31	+	0	0	5	-1.31305	TTGACGTTGCTAGATTCTCCAATCAACAAAGCCGGAAAGCTGCAGGTCTATATTCAAACAAGTCGAGGAATTCTGATCGAGGTTAACCCCACTGTTCGTATACCAAGAACTTTCAAAAGATTTTCAGGTTTAATGGTTCAGTTACTACATAAGCTTTCTATCAGATCGGTAAATTCTGAAGAAAAGTTACTTAAAGTCATTAAGAACCCAATTACCGATCACCTACCTACTAAGTGCCGTAAGGTGACATTATCCTTTGACGCACCAGTTATCCGCGTTCAAGATTACATCGAAAAACTAGACGATGATGAAAGTATATGTGTCTTTGTTGGTGCCATGGCAAGAGGTAAAGATAACTTTGCGGATGAATACGTCGACGAAAAAGTCGGCTTGTCCAAT…	TAAGTCTACTTGGCATCCTCTTTGTATAATAAACAGTCAATATACGATAT
S000001205	ORF3UTR	Verified	YHR162W	MPC2	VIII	423462	423662	Highly conserved subunit of the mitochondrial pyruvate carrier; a mitochondrial inner membrane complex comprised of Fmp37p/Mpc1p and either Mpc2p or Fmp43p/Mpc3p mediates mitochondrial pyruvate uptake; more highly expressed in glucose-containing minimal medium than in lactate-containing medium	423233	423565	8:1.00|8:2.00|20:4.00|18:3.00|5:2.00|3:3.00|2:2.00|1:3.00|1:4.00|16:7.00|1:6.00|3:7.00|1:8.00|11:10.00|1:9.00|6:10.00|6:9.00|1:8.00|8:5.00|11:1.00|5:2.00|3:1.00|20:4.00|5:6.00|12:5.00|2:1.00|44:3.00|1:2.00|1:3.00|3:1.00|1:5.00|1:8.00|4:9.00|9:10.00|27:11.00|2:13.00|2:14.00|1:11.00|1:8.00|1:9.00|1:11.00|1:23.00|1:26.00|2:25.00|1:33.00|1:37.00|1:42.00|1:45.00|1:51.00|1:54.00|1:57.00|7:56.00|5:59.00…	59	+	0	0	3	-1.36875	TATAAACGAAGTTATACAGAAAAAGATTAAAGAAAAGAAAAATGTCTACATCATCCGTACGTTTTGCATTTAGGCGGTTCTGGCAAAGTGAGACAGGCCCCAAGACGGTGCATTTCTGGGCTCCTACTTTGAAATGGGGTCTGGTTTTCGCTGGATTCAGCGATATGAAGAGACCGGTGGAAAAAATTTCTGGTGCTCAAAATTTGTCGCTGCTATCTACTGCGCTGATTTGGACTCGTTGGTCCTTTGTCATCAAGCCAAGAAACATCTTGTTGGCTTCTGTCAACTCGTTTCTTTGTCTGACCGCTGGCTATCAATTGGGTAGAATTGCCAACTACAGGATACGGAATGGCGACTCTATATCGCAATTGTGTAGCTATATTCTCAGCGGCGCCGACG…	ACGTAAGCATATATATCCGGATTGTATAATATTCATAAAATAGTAAAGTA		TGTATAATA					TGTATAATA				S000001205	ORF3UTR	Verified	YHR162W	MPC2	VIII	423462	423662	Highly conserved subunit of the mitochondrial pyruvate carrier; a mitochondrial inner membrane complex comprised of Fmp37p/Mpc1p and either Mpc2p or Fmp43p/Mpc3p mediates mitochondrial pyruvate uptake; more highly expressed in glucose-containing minimal medium than in lactate-containing medium	423297	423581	1:1.00|2:2.00|27:5.00|16:6.00|1:5.00|2:4.00|1:1.00|6:3.00|10:2.00|6:3.00|7:2.00|16:3.00|1:4.00|15:6.00|1:5.00|2:4.00|4:7.00|2:6.00|16:7.00|6:6.00|8:5.00|8:7.00|2:6.00|3:4.00|1:5.00|2:6.00|12:5.00|2:7.00|3:9.00|1:11.00|10:10.00|1:9.00|1:10.00|4:7.00|1:9.00|4:10.00|1:11.00|3:14.00|1:13.00|1:12.00|1:13.00|1:14.00|1:20.00|1:26.00|2:29.00|1:64.00|1:83.00|1:109.00|1:114.00|1:135.00|1:136.00|1:140.00|1:…	145	+	0	0	3	0.641717	CGAATTATATAAACGAAGTTATACAGAAAAAGATTAAAGAAAAGAAAAATGTCTACATCATCCGTACGTTTTGCATTTAGGCGGTTCTGGCAAAGTGAGACAGGCCCCAAGACGGTGCATTTCTGGGCTCCTACTTTGAAATGGGGTCTGGTTTTCGCTGGATTCAGCGATATGAAGAGACCGGTGGAAAAAATTTCTGGTGCTCAAAATTTGTCGCTGCTATCTACTGCGCTGATTTGGACTCGTTGGTCCTTTGTCATCAAGCCAAGAAACATCTTGTTGGCTTCTGTCAACTCGTTTCTTTGTCTGACCGCTGGCTATCAATTGGGTAGAATTGCCAACTACAGGATACGGAATGGCGACTCTATATCGCAATTGTGTAGCTATATTCTCAGCGGC…	GATATGTACGTAAGCATATATATCCGGATTGTATAATATTCATAAAATAG
S000001185	ORF3UTR	Verified	YHR143W-A	RPC10	VIII	387446	387646	RNA polymerase subunit ABC10-alpha, found in RNA polymerase complexes I, II, and III	387527	387674	1:2.00|1:3.00|2:6.00|1:8.00|18:11.00|3:7.00|7:8.00|14:6.00|1:5.00|3:2.00|6:1.00|6:2.00|3:3.00|4:4.00|2:6.00|7:5.00|2:6.00|5:8.00|2:10.00|7:11.00|2:13.00|1:14.00|1:15.00|1:23.00|1:25.00|1:26.00|4:41.00|1:42.00|2:44.00|3:43.00|4:42.00|3:40.00|3:38.00|3:37.00|2:36.00|2:34.00|2:30.00|1:29.00|2:27.00|1:25.00|3:15.00|3:14.00|2:12.00|2:7.00|1:4.00|2:3.00	44	+	0	0	3	-1.47827	TTTAGAATCAGAAAAGTGAAGAGTATTCCACATCATCGACTTATTCTACCAACATTTAATAAGAACGTACCCAAGAATAAAAGTCCACAAGTATAACAATGTCTCGCGAAGGGTTCCAGATTCCAACAAATTTAGACGCCGCAGCTGCAGGTACTTCTCAAGCTAGAACGGCAACTTTGAAGTATATTTGTGCTGAATGTTCTAGTAAATTATCTTTATCCAGAACTGATGCAGTCCGTTGTAAGGACTGTGGTCATAGAATCCTGTTGAAGGCTAGGACTAAGAGATTGGTTCAATTTGAAGCTAGATGAATGGAGAGACTGAAAACCATAATGGGTTACCGGGGCAGAATAATACGAAATAAAGAACCTAGGTTTTCCAAGGTTTTTGCAATATATA…	ATCACTTAGAGATTATATTAATGAAAAAAGGTGTATACAAATGTATAATA		TGTATAATA					TGTATAATA				S000001185	ORF3UTR	Verified	YHR143W-A	RPC10	VIII	387446	387646	RNA polymerase subunit ABC10-alpha, found in RNA polymerase complexes I, II, and III	387492	387678	7:1.00|11:2.00|13:4.00|3:2.00|1:4.00|2:6.00|2:8.00|2:12.00|13:15.00|2:16.00|8:17.00|4:14.00|12:8.00|1:7.00|2:5.00|2:1.00|9:3.00|4:5.00|2:7.00|16:6.00|5:4.00|11:3.00|1:12.00|1:14.00|1:37.00|1:44.00|1:48.00|1:82.00|1:93.00|1:96.00|1:98.00|1:99.00|1:101.00|3:102.00|10:104.00|8:103.00|2:85.00|1:84.00|3:74.00|1:55.00|1:51.00|1:48.00|1:23.00|1:22.00|1:20.00|2:14.00|1:12.00|1:11.00|2:6.00|1:5.00|1:3.00|…	104	+	0	0	5	-1.15481	CAGAAAAGTGAAGAGTATTCCACATCATCGACTTATTCTACCAACATTTAATAAGAACGTACCCAAGAATAAAAGTCCACAAGTATAACAATGTCTCGCGAAGGGTTCCAGATTCCAACAAATTTAGACGCCGCAGCTGCAGGTACTTCTCAAGCTAGAACGGCAACTTTGAAGTATATTTGTGCTGAATGTTCTAGTAAATTATCTTTATCCAGAACTGATGCAGTCCGTTGTAAGGACTGTGGTCATAGAATCCTGTTGAAGGCTAGGACTAAGAGATTGGTTCAATTTGAAGCTAGATGAATGGAGAGACTGAAAACCATAATGGGTTACCGGGGCAGAATAATACGAAATAAAGAACCTAGGTTTTCCAAGGTTTTTGCAATATATAAACTTGTG…	GAGATTATATTAATGAAAAAAGGTGTATACAAATGTATAATAATAATAGT
S000000851	ORF3UTR	Verified	YER049W	TPA1	V	253663	253863	Poly(rA)-binding protein involved in translation termination efficiency, mRNA poly(A) tail length and mRNA stability; interacts with Sup45p (eRF1), Sup35p (eRF3) and Pab1p; similar to prolyl 4-hydroxylases; binds Fe(III) and 2-oxoglutarate	253632	253756	19:1.00|10:2.00|4:3.00|1:4.00|2:6.00|1:7.00|5:11.00|4:12.00|1:11.00|1:14.00|2:15.00|2:23.00|2:24.00|4:32.00|3:33.00|1:37.00|3:39.00|1:40.00|1:46.00|1:47.00|2:48.00|1:62.00|1:69.00|2:70.00|1:83.00|1:86.00|1:103.00|1:106.00|2:110.00|2:108.00|1:107.00|3:103.00|2:104.00|1:103.00|4:102.00|1:98.00|1:96.00|1:41.00|2:32.00|1:16.00|1:15.00|1:13.00|9:12.00|5:11.00|1:8.00|4:4.00|1:3.00|1:2.00|3:1.00	110	+	0	0	4	-0.562208	CAGTCAGTGAGCAAATCCTTATTAGAAGGTTTAGGCCAGGAATGGATTTCACATTGGCCACCAAATGTCGCTTTAATGAACTTTTGAAAAGCAATCCAGATATAATCGATGCTGTCTTGGAAGGTACTTTGTGCTTGACACCTTCTGCCGGTTGGGAATCCGGAGAGCTTGGTGGTTACGAATTGTACATGATGGACGACGACGAAGATAATAAGCAATACTTAAAGGAAGACGTTGAAGACGCTTCTGTTTATCGTGCGGATGACAGTGGTGATTCAGTATTGATTAATGATCCACCTGCTTGGAATACTTTCAATTTGGTCTTGAGAGATGAAAGTGTTTTGGAGTTTGTTAAGTACGTCAGCTGGAGCGCTAAATCTAGTAGATGGGATGTCAAAA…	AAATGGCAGCTTAGATATTTATAAAGTTGTATAATAGAAGTAATAAAATT		TGTATAATA					TGTATAATA				S000000851	ORF3UTR	Verified	YER049W	TPA1	V	253663	253863	Poly(rA)-binding protein involved in translation termination efficiency, mRNA poly(A) tail length and mRNA stability; interacts with Sup45p (eRF1), Sup35p (eRF3) and Pab1p; similar to prolyl 4-hydroxylases; binds Fe(III) and 2-oxoglutarate	253651	253754	14:1.00|4:9.00|1:11.00|1:13.00|8:14.00|1:16.00|2:19.00|1:23.00|3:26.00|4:32.00|1:33.00|2:34.00|4:36.00|2:35.00|3:36.00|1:66.00|3:73.00|2:109.00|1:119.00|1:124.00|1:130.00|1:127.00|2:126.00|1:127.00|2:124.00|2:123.00|6:122.00|1:119.00|1:112.00|1:31.00|1:28.00|1:25.00|2:19.00|4:16.00|1:11.00|3:10.00|4:11.00|4:10.00|4:4.00|3:1.00	130	+	0	0	4	-1.49212	CAGTCAGTGAGCAAATCCTTATTAGAAGGTTTAGGCCAGGAATGGATTTCACATTGGCCACCAAATGTCGCTTTAATGAACTTTTGAAAAGCAATCCAGATATAATCGATGCTGTCTTGGAAGGTACTTTGTGCTTGACACCTTCTGCCGGTTGGGAATCCGGAGAGCTTGGTGGTTACGAATTGTACATGATGGACGACGACGAAGATAATAAGCAATACTTAAAGGAAGACGTTGAAGACGCTTCTGTTTATCGTGCGGATGACAGTGGTGATTCAGTATTGATTAATGATCCACCTGCTTGGAATACTTTCAATTTGGTCTTGAGAGATGAAAGTGTTTTGGAGTTTGTTAAGTACGTCAGCTGGAGCGCTAAATCTAGTAGATGGGATGTCAAAA…	AAATGGCAGCTTAGATATTTATAAAGTTGTATAATAGAAGTAATAAAATT
S000000393	ORF3UTR	Verified	YBR189W	RPS9B	II	605509	605709	Protein component of the small (40S) ribosomal subunit; homologous to mammalian ribosomal protein S9 and bacterial S4; RPS9B has a paralog, RPS9A, that arose from the whole genome duplication	605164	605573	3:1.00|1:2.00|3:3.00|17:5.00|15:11.00|1:10.00|1:15.00|4:16.00|1:17.00|2:16.00|2:19.00|1:18.00|2:19.00|16:18.00|1:20.00|5:14.00|5:15.00|1:16.00|2:17.00|3:19.00|1:14.00|4:13.00|3:12.00|1:9.00|2:8.00|2:9.00|1:10.00|6:11.00|12:12.00|3:13.00|5:12.00|1:11.00|1:13.00|1:14.00|11:12.00|3:17.00|1:12.00|1:14.00|1:13.00|5:12.00|3:13.00|2:12.00|1:15.00|5:14.00|1:15.00|1:16.00|4:15.00|5:14.00|1:13.00|9:12.00|3…	109	+	0	0	4	-0.0751942	AGAACAAGAGAGAAATTTACAGAATTTCTTTCCAATTGTCTAAAATTCGTCGTGCTGCCAGAGACTTGTTAACTAGAGACGAAAAGGACCCAAAGAGATTGTTCGAAGGTAATGCCTTGATCAGAAGATTGGTTAGAGTTGGTGTCTTGTCCGAAGACAAGAAGAAGTTGGATTATGTTTTGGCTTTGAAGGTTGAAGATTTCTTGGAAAGAAGATTGCAAACTCAAGTCTACAAGTTGGGTTTGGCCAAGTCTGTCCACCACGCCAGAGTTTTAATCACTCAAAGACACATTGCTGTTGGTAAGCAAATCGTCAACATCCCATCTTTCATGGTCAGATTGGACTCTGAAAAGCACATTGACTTCGCTCCAACTTCTCCATTCGGTGGTGCTAGACCAG…	ATAAATAATTCGCTGATTTCATAACTGTATAATAAATTTTATAACTTTTC		TGTATAATA					TGTATAATA				S000000393	ORF3UTR	Verified	YBR189W	RPS9B	II	605509	605709	Protein component of the small (40S) ribosomal subunit; homologous to mammalian ribosomal protein S9 and bacterial S4; RPS9B has a paralog, RPS9A, that arose from the whole genome duplication	605386	605573	1:2.00|2:3.00|11:4.00|10:5.00|1:6.00|11:7.00|5:8.00|2:13.00|1:14.00|10:15.00|1:16.00|2:17.00|11:18.00|1:20.00|1:23.00|1:22.00|7:21.00|4:23.00|5:22.00|2:15.00|4:14.00|5:15.00|1:17.00|1:18.00|1:17.00|1:16.00|12:17.00|1:16.00|4:11.00|2:15.00|1:28.00|1:34.00|1:36.00|1:34.00|1:50.00|1:52.00|4:53.00|3:55.00|2:56.00|2:55.00|1:53.00|1:71.00|1:83.00|1:94.00|1:98.00|1:99.00|1:98.00|3:97.00|1:96.00|1:90.00|…	99	+	0	0	3	-0.390429	AGAACAAGAGAGAAATTTACAGAATTTCTTTCCAATTGTCTAAAATTCGTCGTGCTGCCAGAGACTTGTTAACTAGAGACGAAAAGGACCCAAAGAGATTGTTCGAAGGTAATGCCTTGATCAGAAGATTGGTTAGAGTTGGTGTCTTGTCCGAAGACAAGAAGAAGTTGGATTATGTTTTGGCTTTGAAGGTTGAAGATTTCTTGGAAAGAAGATTGCAAACTCAAGTCTACAAGTTGGGTTTGGCCAAGTCTGTCCACCACGCCAGAGTTTTAATCACTCAAAGACACATTGCTGTTGGTAAGCAAATCGTCAACATCCCATCTTTCATGGTCAGATTGGACTCTGAAAAGCACATTGACTTCGCTCCAACTTCTCCATTCGGTGGTGCTAGACCAG…	ATAAATAATTCGCTGATTTCATAACTGTATAATAAATTTTATAACTTTTC
S000000214	ORF3UTR	Verified	YBR010W	HHT1	II	256742	256942	Histone H3, core histone protein required for chromatin assembly, part of heterochromatin-mediated telomeric and HM silencing; one of two identical histone H3 proteins (see HHT2); regulated by acetylation, methylation, and phosphorylation	256559	256911	1:2.00|1:17.00|1:18.00|11:20.00|10:21.00|3:23.00|1:24.00|2:26.00|9:27.00|1:23.00|1:24.00|1:25.00|4:26.00|1:24.00|1:14.00|1:13.00|3:11.00|1:18.00|1:23.00|1:24.00|5:26.00|1:25.00|3:24.00|6:25.00|3:24.00|1:23.00|2:21.00|1:20.00|8:21.00|1:23.00|1:22.00|1:21.00|10:20.00|1:13.00|1:8.00|1:7.00|7:5.00|1:14.00|1:16.00|2:15.00|2:17.00|3:18.00|3:21.00|3:22.00|8:21.00|17:22.00|3:24.00|3:19.00|1:13.00|3:11.00…	1762	+	0	0	165	0.475674	AATGGCCAGAACAAAGCAAACAGCAAGAAAGTCCACTGGTGGTAAGGCCCCAAGAAAGCAATTAGCTTCTAAGGCTGCCAGAAAATCCGCCCCATCTACCGGTGGTGTTAAGAAGCCTCACAGATATAAGCCAGGTACTGTTGCTTTGAGAGAAATCAGAAGATTCCAAAAATCTACTGAACTGTTGATCAGAAAGTTGCCTTTCCAAAGATTGGTCAGAGAAATCGCTCAAGATTTCAAGACCGACTTGAGATTTCAATCTTCTGCCATCGGTGCCTTGCAAGAATCTGTCGAAGCCTACTTAGTCTCTTTATTTGAAGATACCAACTTGGCTGCCATTCACGCCAAGCGTGTCACTATCCAAAAGAAGGATATCAAGTTGGCTAGAAGATTAAGAGG…	TATTTAGGTTTACTGGGTTCTTTAACAGTTGTATAATAGTTATTTTTTAT		TGTATAATA					TGTATAATA				S000000214	ORF3UTR	Verified	YBR010W	HHT1	II	256742	256942	Histone H3, core histone protein required for chromatin assembly, part of heterochromatin-mediated telomeric and HM silencing; one of two identical histone H3 proteins (see HHT2); regulated by acetylation, methylation, and phosphorylation	256546	256947	6:1.00|8:2.00|1:15.00|3:19.00|4:18.00|1:20.00|9:21.00|1:19.00|4:22.00|4:24.00|2:33.00|1:35.00|9:36.00|1:37.00|4:39.00|2:41.00|1:30.00|4:28.00|1:47.00|1:56.00|1:57.00|4:55.00|4:57.00|3:56.00|8:52.00|1:49.00|2:51.00|6:49.00|1:43.00|1:48.00|1:43.00|1:42.00|3:41.00|1:42.00|1:40.00|6:41.00|1:23.00|1:14.00|1:13.00|7:14.00|1:15.00|1:16.00|1:17.00|1:18.00|1:24.00|2:27.00|14:28.00|4:29.00|5:28.00|13:27.00…	3967	+	0	0	264	0.156095	AATGGCCAGAACAAAGCAAACAGCAAGAAAGTCCACTGGTGGTAAGGCCCCAAGAAAGCAATTAGCTTCTAAGGCTGCCAGAAAATCCGCCCCATCTACCGGTGGTGTTAAGAAGCCTCACAGATATAAGCCAGGTACTGTTGCTTTGAGAGAAATCAGAAGATTCCAAAAATCTACTGAACTGTTGATCAGAAAGTTGCCTTTCCAAAGATTGGTCAGAGAAATCGCTCAAGATTTCAAGACCGACTTGAGATTTCAATCTTCTGCCATCGGTGCCTTGCAAGAATCTGTCGAAGCCTACTTAGTCTCTTTATTTGAAGATACCAACTTGGCTGCCATTCACGCCAAGCGTGTCACTATCCAAAAGAAGGATATCAAGTTGGCTAGAAGATTAAGAGG…	TATTTAGGTTTACTGGGTTCTTTAACAGTTGTATAATAGTTATTTTTTAT
S000002871	ORF3UTR	Verified	YDR463W	STP1	IV	1388376	1388576	Transcription factor, undergoes proteolytic processing by SPS (Ssy1p-Ptr3p-Ssy5p)-sensor component Ssy5p in response to extracellular amino acids; activates transcription of amino acid permease genes and may have a role in tRNA processing	1388384	1388541	10:1.00|2:2.00|13:3.00|2:4.00|18:6.00|1:4.00|9:3.00|1:4.00|2:3.00|3:2.00|10:3.00|10:2.00|2:1.00|3:2.00|9:3.00|1:5.00|1:22.00|3:23.00|4:24.00|3:26.00|1:25.00|1:26.00|1:28.00|1:34.00|1:39.00|1:40.00|4:39.00|5:41.00|4:40.00|1:38.00|2:37.00|3:29.00|1:28.00|9:26.00|1:16.00|3:15.00|1:13.00|4:12.00|1:11.00|4:5.00|2:1.00	41	+	0	0	1	-1.1956	GATACTCATCTACTCGAGCCCGTCCCTTCTAGTTCATCGGAATCTTCCGCTGAAGTTATGTTCCATGGCAAGCAAATGAAGAATTTTTTGATTGACATAAACAGCTTCACAAATCAACAGCAGCAGGCACAAGATAATCCTTCGTTCCTGCCACTCGATATTGAACAATCTTCATATGATTTGAGCGAAGACGCAATGTCATATCCCATCATATCCACACAAAGCAACCGTGATTGCACGCAGTATGATAACACAAAAATCTCACAAATCTTACAATCACAACTAAATCCAGAATATCTCAGCGAAAATCACATGAGAGAGACACAACAATATTTGAATTTTTACAATGACAACTTTGGGTCACAATTTTGATTAAATATAACACGGGATAAAAATAAG…	CAAATAAAAGGTTATAAATGTACTGCTGTATACTATATAAAAACTTTTAG		TGTATACTA		TGTATACTATA	TGTACTGCTGTA		TGTATACTA		TGTATACTATA	TGTACTGCTGTA	S000002871	ORF3UTR	Verified	YDR463W	STP1	IV	1388376	1388576	Transcription factor, undergoes proteolytic processing by SPS (Ssy1p-Ptr3p-Ssy5p)-sensor component Ssy5p in response to extracellular amino acids; activates transcription of amino acid permease genes and may have a role in tRNA processing	1388409	1388539	2:2.00|10:4.00|15:5.00|2:6.00|6:7.00|3:6.00|8:7.00|2:5.00|3:2.00|6:3.00|1:4.00|3:3.00|7:2.00|3:1.00|1:21.00|1:26.00|2:28.00|7:42.00|1:44.00|2:47.00|1:49.00|1:51.00|14:55.00|1:53.00|2:54.00|1:43.00|1:42.00|2:34.00|5:31.00|2:30.00|2:29.00|1:23.00|3:21.00|5:9.00|1:8.00|4:4.00	55	+	0	0	2	0.137335	TGATACTCATCTACTCGAGCCCGTCCCTTCTAGTTCATCGGAATCTTCCGCTGAAGTTATGTTCCATGGCAAGCAAATGAAGAATTTTTTGATTGACATAAACAGCTTCACAAATCAACAGCAGCAGGCACAAGATAATCCTTCGTTCCTGCCACTCGATATTGAACAATCTTCATATGATTTGAGCGAAGACGCAATGTCATATCCCATCATATCCACACAAAGCAACCGTGATTGCACGCAGTATGATAACACAAAAATCTCACAAATCTTACAATCACAACTAAATCCAGAATATCTCAGCGAAAATCACATGAGAGAGACACAACAATATTTGAATTTTTACAATGACAACTTTGGGTCACAATTTTGATTAAATATAACACGGGATAAAAATAA…	ACAAATAAAAGGTTATAAATGTACTGCTGTATACTATATAAAAACTTTTA
S000006187	ORF3UTR	Verified	YPL266W	DIM1	XVI	40078	40278	Essential 18S rRNA dimethylase (dimethyladenosine transferase), responsible for conserved m6(2)Am6(2)A dimethylation in 3'-terminal loop of 18S rRNA, part of 90S and 40S pre-particles in nucleolus, involved in pre-ribosomal RNA processing	40063	40152	4:5.00|7:7.00|1:8.00|9:9.00|4:10.00|1:12.00|4:11.00|1:13.00|7:14.00|6:16.00|1:19.00|1:20.00|4:16.00|3:15.00|4:13.00|1:9.00|4:8.00|14:5.00|1:2.00|13:1.00	20	+	0	0	5	-1.35268	ACTGGCAAGACCAGGTGACTCATTATACTGTAGATTATCCGCCAATGTACAAATGTGGGCTAATGTTACACACATCATGAAAGTGGGTAAGAATAACTTCAGACCGCCACCACAAGTGGAATCCAGCGTTGTTAGACTAGAGATTAAAAATCCAAGACCGCAAGTGGATTACAACGAATGGGATGGTTTGTTGAGAATCGTCTTTGTGAGGAAAAACAGAACGATTTCAGCTGGCTTCAAATCGACCACCGTGATGGACATTCTGGAGAAGAATTATAAGACATTTTTGGCGATGAACAACGAAATGGTGGATGATACAAAGGGTTCTATGCACGATGTCGTCAAGGAAAAGATTGACACAGTTCTGAAGGAGACCGACTTAGGCGACAAAAGAGCGGG…	TTATCAATTATGTAAGTGCTTGTATACTATTTACCTAAGATAAGAAAAAA		TGTATACTA					TGTATACTA				S000006187	ORF3UTR	Verified	YPL266W	DIM1	XVI	40078	40278	Essential 18S rRNA dimethylase (dimethyladenosine transferase), responsible for conserved m6(2)Am6(2)A dimethylation in 3'-terminal loop of 18S rRNA, part of 90S and 40S pre-particles in nucleolus, involved in pre-ribosomal RNA processing	40089	40138	4:7.00|2:17.00|21:21.00|4:17.00|4:15.00|1:14.00|10:11.00|4:6.00	21	+	0	0	2	11.0875	ATTACTGGCAAGACCAGGTGACTCATTATACTGTAGATTATCCGCCAATGTACAAATGTGGGCTAATGTTACACACATCATGAAAGTGGGTAAGAATAACTTCAGACCGCCACCACAAGTGGAATCCAGCGTTGTTAGACTAGAGATTAAAAATCCAAGACCGCAAGTGGATTACAACGAATGGGATGGTTTGTTGAGAATCGTCTTTGTGAGGAAAAACAGAACGATTTCAGCTGGCTTCAAATCGACCACCGTGATGGACATTCTGGAGAAGAATTATAAGACATTTTTGGCGATGAACAACGAAATGGTGGATGATACAAAGGGTTCTATGCACGATGTCGTCAAGGAAAAGATTGACACAGTTCTGAAGGAGACCGACTTAGGCGACAAAAGAGC…	CTCTTATCAATTATGTAAGTGCTTGTATACTATTTACCTAAGATAAGAAA
S000005056	ORF3UTR	Verified	YNL112W	DBP2	XIV	416282	416482	Essential ATP-dependent RNA helicase of the DEAD-box protein family, involved in nonsense-mediated mRNA decay and rRNA processing	416304	416426	2:1.00|9:2.00|2:3.00|1:9.00|2:10.00|1:11.00|1:12.00|1:13.00|3:15.00|2:17.00|1:18.00|12:19.00|4:18.00|5:20.00|2:19.00|5:20.00|1:22.00|5:23.00|3:21.00|1:20.00|1:19.00|1:18.00|2:20.00|1:22.00|2:20.00|11:19.00|1:18.00|4:20.00|1:18.00|4:16.00|3:12.00|6:7.00|5:6.00|4:5.00|4:3.00|10:1.00	23	+	0	0	2	-0.674042	AAATTACTAACAGTATGCTTTGTAAACGTTTGTTTACTTCTTTATTTTTTCAGATGTCAAAGGTATCAATTACGTTATCAACTACGATATGCCAGGTAACATTGAAGATTATGTTCACAGAATCGGTAGAACTGGTAGAGCAGGTGCTACTGGTACTGCTATATCTTTCTTCACCGAACAAAACAAAGGTTTAGGTGCTAAATTAATCTCTATCATGAGAGAAGCTAATCAAAATATTCCTCCCGAATTATTGAAATACGACAGGAGATCTTATGGTGGCGGTCACCCAAGATACGGTGGTGGTCGTGGTGGTCGTGGTGGCTATGGCCGTAGAGGTGGTTACGGTGGTGGCCGTGGTGGTTACGGCGGTAACAGGCAGAGAGATGGTGGCTGGGGTAA…	TGCACCTTATTTCTTCAATGCATGATAAAATTTTATTTGCTGTATACTAC		TGTATACTA					TGTATACTA				S000005056	ORF3UTR	Verified	YNL112W	DBP2	XIV	416282	416482	Essential ATP-dependent RNA helicase of the DEAD-box protein family, involved in nonsense-mediated mRNA decay and rRNA processing	416296	416418	6:1.00|3:2.00|9:3.00|3:4.00|1:5.00|2:6.00|6:7.00|3:9.00|10:10.00|3:9.00|2:8.00|7:7.00|7:6.00|2:8.00|3:10.00|3:11.00|4:13.00|2:17.00|3:15.00|9:14.00|1:12.00|1:11.00|1:4.00|8:5.00|8:3.00|6:2.00|10:1.00	17	+	0	0	1	-0.830679	CAGTATGCTTTGTAAACGTTTGTTTACTTCTTTATTTTTTCAGATGTCAAAGGTATCAATTACGTTATCAACTACGATATGCCAGGTAACATTGAAGATTATGTTCACAGAATCGGTAGAACTGGTAGAGCAGGTGCTACTGGTACTGCTATATCTTTCTTCACCGAACAAAACAAAGGTTTAGGTGCTAAATTAATCTCTATCATGAGAGAAGCTAATCAAAATATTCCTCCCGAATTATTGAAATACGACAGGAGATCTTATGGTGGCGGTCACCCAAGATACGGTGGTGGTCGTGGTGGTCGTGGTGGCTATGGCCGTAGAGGTGGTTACGGTGGTGGCCGTGGTGGTTACGGCGGTAACAGGCAGAGAGATGGTGGCTGGGGTAACAGAGGTCGT…	TTCTTCAATGCATGATAAAATTTTATTTGCTGTATACTACATTTTTAATA
S000004186	ORF3UTR	Verified	YLR196W	PWP1	XII	545699	545899	Protein with WD-40 repeats involved in rRNA processing; associates with trans-acting ribosome biogenesis factors; similar to beta-transducin superfamily	545544	545818	4:3.00|8:5.00|18:6.00|5:7.00|3:9.00|8:11.00|1:8.00|3:10.00|8:8.00|18:7.00|5:6.00|3:4.00|9:2.00|39:1.00|7:2.00|1:1.00|31:2.00|3:4.00|4:7.00|1:6.00|7:7.00|5:8.00|1:12.00|1:14.00|4:15.00|4:17.00|1:20.00|3:21.00|5:22.00|2:23.00|1:27.00|4:28.00|1:26.00|1:28.00|3:30.00|1:32.00|1:33.00|1:34.00|2:33.00|2:35.00|3:44.00|1:42.00|4:43.00|1:39.00|5:37.00|2:35.00|2:34.00|1:31.00|1:29.00|2:18.00|3:17.00|2:16.00…	44	+	0	0	4	-1.06626	TATGATGAGTACAGGGGCCATGGGTGAAAAGACTGTCAAATTATGGAAATTCCCCTTGGATGATGCTACGAACACTAAGGGCCCAAGCATGGTTCTGTCTCGTGATTTCGATGTCGGAAATGTATTGACATCGTCATTCGCTCCAGACATCGAGGTAGCGGGTACCATGGTCATTGGTGGTGTCAATAAAGTTTTGAAACTATGGGACGTTTTTACCAATAGATCTGTACGTAAGAGCTTTAAAAGTGAACTAGAGAATGTTCAAGCAAGAGCAAAAGAAGAAGCCCAAAAAATAGGAAAAAGTTCAAGAATCGCCAGAAAATACACCAGTAACGATAACCCAGATACTGTTATAACCATTGATGATCAAGGTGAAGATGAAGAAGAAAGAGAAGGTGG…	ATCTATAGAAGATAATACTGTATACTAGTGTAAGAGGAGCCTCAGAAAAA		TGTATACTA					TGTATACTA				S000004186	ORF3UTR	Verified	YLR196W	PWP1	XII	545699	545899	Protein with WD-40 repeats involved in rRNA processing; associates with trans-acting ribosome biogenesis factors; similar to beta-transducin superfamily	545731	545826	4:1.00|1:6.00|3:8.00|2:9.00|4:16.00|1:20.00|1:22.00|7:25.00|2:26.00|1:30.00|1:32.00|5:33.00|1:35.00|1:36.00|1:37.00|1:39.00|2:42.00|2:43.00|2:45.00|1:42.00|2:43.00|1:44.00|2:43.00|2:39.00|1:34.00|3:32.00|2:31.00|4:27.00|2:25.00|7:16.00|3:13.00|1:3.00|2:2.00|21:1.00	45	+	0	0	1	-1.27259	TGGTATGATGAGTACAGGGGCCATGGGTGAAAAGACTGTCAAATTATGGAAATTCCCCTTGGATGATGCTACGAACACTAAGGGCCCAAGCATGGTTCTGTCTCGTGATTTCGATGTCGGAAATGTATTGACATCGTCATTCGCTCCAGACATCGAGGTAGCGGGTACCATGGTCATTGGTGGTGTCAATAAAGTTTTGAAACTATGGGACGTTTTTACCAATAGATCTGTACGTAAGAGCTTTAAAAGTGAACTAGAGAATGTTCAAGCAAGAGCAAAAGAAGAAGCCCAAAAAATAGGAAAAAGTTCAAGAATCGCCAGAAAATACACCAGTAACGATAACCCAGATACTGTTATAACCATTGATGATCAAGGTGAAGATGAAGAAGAAAGAGAAGG…	AAAATCTATAGAAGATAATACTGTATACTAGTGTAAGAGGAGCCTCAGAA
S000001732	ORF3UTR	Verified	YKR024C	DBP7	XI	484943	485143	Putative ATP-dependent RNA helicase of the DEAD-box family involved in ribosomal biogenesis; essential for growth under anaerobic conditions	485069	485181	4:2.00|1:3.00|1:4.00|3:6.00|3:7.00|5:10.00|3:12.00|1:13.00|2:31.00|6:32.00|1:33.00|1:34.00|2:35.00|1:36.00|8:39.00|2:38.00|1:37.00|1:33.00|1:26.00|2:21.00|3:19.00|3:16.00|4:17.00|1:15.00|3:14.00|3:12.00|1:11.00|2:12.00|6:11.00|1:10.00|1:7.00|2:6.00|1:5.00|21:2.00|12:1.00	39	-	0	0	5	0.566041	ACTGAAATTCGATAAAGAAATACTAATGCCGGCTTTCAAAGATGTGAATGTCAACAGAAATGATAAATTCATTAGAAAAGATGAGAAATCGTCCAAAAATAAAGACGTGGGCGATAAAGAATATGAGTGGGATACCAATGCTACGACATGGCATTTGAATATAGAAAGACGAGTAGTGGGAGATTCCGCATTCAAAAATTTGGCCGTTAAAGGTTTCATTAGTCATGTGAGGGCTTACGCAACGCATATCTCTCAAGAAAAGAAGTTTTTCAACGTGAAGTTCTTACATCTAGGCCATTTAGCTAAAAGTTTTGGGTTACGTGAAAGGCCAAAGGCTATGGGATTGCAAAGTAGTAAGGATGGTAATAGTGAAAAGAAGCCAACTAAGGAAAACTCTAA…	AAGCATTAATTCATATAAAAAAAAATTGTATACTATGAAGACAAAGAAAA		TGTATACTA					TGTATACTA				S000001732	ORF3UTR	Verified	YKR024C	DBP7	XI	484943	485143	Putative ATP-dependent RNA helicase of the DEAD-box family involved in ribosomal biogenesis; essential for growth under anaerobic conditions	485071	485137	1:1.00|1:4.00|1:5.00|4:8.00|12:10.00|9:36.00|10:39.00|1:38.00|1:37.00|2:33.00|1:32.00|1:27.00|1:26.00|1:24.00|1:23.00|1:13.00|1:10.00|1:3.00|3:2.00|14:1.00	39	-	0	0	4	-0.391431	GAAATTCGATAAAGAAATACTAATGCCGGCTTTCAAAGATGTGAATGTCAACAGAAATGATAAATTCATTAGAAAAGATGAGAAATCGTCCAAAAATAAAGACGTGGGCGATAAAGAATATGAGTGGGATACCAATGCTACGACATGGCATTTGAATATAGAAAGACGAGTAGTGGGAGATTCCGCATTCAAAAATTTGGCCGTTAAAGGTTTCATTAGTCATGTGAGGGCTTACGCAACGCATATCTCTCAAGAAAAGAAGTTTTTCAACGTGAAGTTCTTACATCTAGGCCATTTAGCTAAAAGTTTTGGGTTACGTGAAAGGCCAAAGGCTATGGGATTGCAAAGTAGTAAGGATGGTAATAGTGAAAAGAAGCCAACTAAGGAAAACTCTAAAAA…	CATTAATTCATATAAAAAAAAATTGTATACTATGAAGACAAAGAAAATGA
S000001665	ORF3UTR	Verified	YKL182W	FAS1	XI	106827	107027	Beta subunit of fatty acid synthetase, which catalyzes the synthesis of long-chain saturated fatty acids; contains acetyltransacylase, dehydratase, enoyl reductase, malonyl transacylase, and palmitoyl transacylase activities	106740	106936	1:1.00|8:2.00|10:5.00|1:6.00|13:8.00|2:9.00|10:10.00|1:12.00|1:3.00|1:2.00|19:3.00|6:4.00|1:6.00|2:8.00|2:12.00|1:13.00|1:20.00|5:22.00|6:24.00|3:22.00|3:21.00|4:22.00|2:32.00|2:51.00|1:49.00|3:54.00|2:55.00|1:64.00|1:66.00|1:68.00|2:70.00|2:72.00|2:79.00|2:77.00|1:90.00|1:91.00|1:94.00|1:88.00|1:86.00|1:45.00|1:48.00|1:52.00|2:58.00|1:63.00|1:65.00|3:66.00|1:67.00|1:66.00|1:67.00|1:68.00|2:70.00…	94	+	0	0	6	1.87305	GTTGCAGCTGGTGATCTAAGAGCTTTAGACACCGTTACCAATGTTCTAAACTTCATCAAATTACAAAAAATTGATATTATTGAACTACAAAAGTCCTTATCTTTGGAAGAAGTTGAAGGTCATTTGTTTGAGATCATTGACGAAGCTTCCAAGAAATCTGCTGTCAAGCCTCGCCCACTTAAATTGGAGAGAGGTTTTGCTTGTATCCCATTAGTTGGTATTTCTGTTCCTTTCCATTCCACCTACTTGATGAATGGTGTTAAACCATTCAAGAGTTTCTTGAAGAAGAATATCATAAAAGAAAATGTGAAGGTTGCTAGATTGGCCGGAAAGTACATTCCAAACTTGACTGCAAAACCATTCCAGGTTACTAAGGAATATTTCCAGGACGTTTATGAT…	TATATAACCGTAAGAAATATTTAACTTTGAAACTCCTGTATACTAATGTT		TGTATACTA					TGTATACTA				S000001665	ORF3UTR	Verified	YKL182W	FAS1	XI	106827	107027	Beta subunit of fatty acid synthetase, which catalyzes the synthesis of long-chain saturated fatty acids; contains acetyltransacylase, dehydratase, enoyl reductase, malonyl transacylase, and palmitoyl transacylase activities	106753	106950	19:3.00|5:4.00|6:5.00|2:6.00|1:10.00|5:9.00|8:8.00|4:7.00|10:4.00|5:5.00|1:4.00|1:3.00|13:6.00|1:8.00|7:9.00|1:19.00|1:21.00|1:36.00|1:37.00|1:49.00|2:55.00|1:58.00|2:62.00|1:92.00|6:96.00|2:114.00|1:116.00|1:117.00|1:154.00|1:162.00|1:165.00|1:166.00|1:165.00|1:129.00|1:139.00|1:147.00|1:148.00|2:152.00|3:153.00|2:157.00|1:158.00|2:164.00|1:161.00|1:163.00|1:161.00|2:135.00|1:137.00|1:111.00|1:1…	166	+	0	0	9	-1.52463	TTGCAGCTGGTGATCTAAGAGCTTTAGACACCGTTACCAATGTTCTAAACTTCATCAAATTACAAAAAATTGATATTATTGAACTACAAAAGTCCTTATCTTTGGAAGAAGTTGAAGGTCATTTGTTTGAGATCATTGACGAAGCTTCCAAGAAATCTGCTGTCAAGCCTCGCCCACTTAAATTGGAGAGAGGTTTTGCTTGTATCCCATTAGTTGGTATTTCTGTTCCTTTCCATTCCACCTACTTGATGAATGGTGTTAAACCATTCAAGAGTTTCTTGAAGAAGAATATCATAAAAGAAAATGTGAAGGTTGCTAGATTGGCCGGAAAGTACATTCCAAACTTGACTGCAAAACCATTCCAGGTTACTAAGGAATATTTCCAGGACGTTTATGATT…	ATATAACCGTAAGAAATATTTAACTTTGAAACTCCTGTATACTAATGTTT
S000004754	ORF3UTR	Verified	YMR146C	TIF34	XIII	557280	557480	eIF3i subunit of the core complex of translation initiation factor 3 (eIF3), which is essential for translation; stimulates rate of ribosomal scanning during translation reinitiation	557381	557537	8:1.00|1:2.00|4:3.00|2:4.00|7:8.00|2:9.00|1:11.00|1:14.00|6:17.00|2:18.00|1:19.00|10:21.00|1:22.00|3:20.00|1:22.00|4:25.00|2:24.00|3:29.00|1:28.00|1:30.00|1:27.00|2:30.00|4:40.00|2:41.00|2:39.00|3:40.00|1:43.00|1:44.00|1:43.00|2:42.00|1:41.00|6:39.00|4:37.00|1:36.00|3:35.00|1:33.00|2:28.00|3:27.00|1:25.00|4:15.00|1:13.00|4:12.00|3:15.00|1:13.00|2:10.00|1:9.00|4:5.00|31:4.00|4:3.00	44	-	0	0	6	-1.78535	GATTCCATCGATTTGCACGAAAAGTCCATCAGTGACATGCAATTTTCTCCTGATTTAACATACTTTATTACATCATCCAGAGATACTAACTCGTTCTTGGTCGATGTATCGACTCTACAAGTTCTTAAGAAATACGAAACAGACTGTCCTCTAAACACCGCCGTAATCACCCCATTGAAGGAATTCATTATTCTTGGTGGTGGTCAAGAGGCCAAGGATGTCACCACCACCAGTGCCAACGAAGGTAAGTTTGAAGCTAGGTTCTACCACAAGATCTTCGAAGAAGAAATCGGCAGAGTACAAGGCCATTTTGGTCCCTTGAACACAGTTGCCATTAGCCCACAGGGCACAAGTTATGCCTCCGGTGGTGAAGATGGGTTCATACGTCTACACCATTTC…	AATGTTAATTTTGATGCTGATGTTGATGTATAGTAAACATACATATATGC		TGTATAGTA					TGTATAGTA	TGTTGATGTA		TGTTGATGTATA	S000004754	ORF3UTR	Verified	YMR146C	TIF34	XIII	557280	557480	eIF3i subunit of the core complex of translation initiation factor 3 (eIF3), which is essential for translation; stimulates rate of ribosomal scanning during translation reinitiation	557379	557563	6:2.00|8:4.00|3:7.00|16:19.00|1:17.00|2:16.00|1:17.00|8:16.00|1:13.00|5:14.00|1:15.00|2:13.00|4:12.00|2:13.00|2:10.00|2:12.00|2:16.00|3:29.00|1:30.00|1:40.00|1:41.00|1:42.00|1:52.00|2:58.00|6:59.00|2:58.00|5:55.00|3:58.00|3:55.00|1:54.00|1:51.00|1:43.00|4:35.00|1:33.00|1:30.00|3:18.00|6:15.00|2:17.00|1:16.00|2:11.00|2:10.00|2:4.00|31:3.00|6:2.00|26:4.00	59	-	0	0	2	-0.788807	GATTCCATCGATTTGCACGAAAAGTCCATCAGTGACATGCAATTTTCTCCTGATTTAACATACTTTATTACATCATCCAGAGATACTAACTCGTTCTTGGTCGATGTATCGACTCTACAAGTTCTTAAGAAATACGAAACAGACTGTCCTCTAAACACCGCCGTAATCACCCCATTGAAGGAATTCATTATTCTTGGTGGTGGTCAAGAGGCCAAGGATGTCACCACCACCAGTGCCAACGAAGGTAAGTTTGAAGCTAGGTTCTACCACAAGATCTTCGAAGAAGAAATCGGCAGAGTACAAGGCCATTTTGGTCCCTTGAACACAGTTGCCATTAGCCCACAGGGCACAAGTTATGCCTCCGGTGGTGAAGATGGGTTCATACGTCTACACCATTTC…	AATGTTAATTTTGATGCTGATGTTGATGTATAGTAAACATACATATATGC
S000004247	ORF	Uncharacterized	YLR257W		XII	658826	659791	Putative protein of unknown function	659475	659766	1:1.00|1:3.00|9:4.00|15:5.00|4:7.00|1:8.00|3:10.00|11:11.00|2:14.00|1:12.00|4:11.00|5:12.00|5:11.00|2:12.00|9:13.00|1:17.00|2:18.00|1:16.00|1:14.00|2:15.00|6:14.00|2:11.00|1:15.00|2:18.00|4:17.00|1:21.00|2:25.00|1:26.00|6:27.00|1:28.00|1:29.00|1:27.00|2:26.00|2:27.00|1:28.00|1:35.00|5:40.00|4:36.00|1:37.00|2:36.00|1:39.00|1:18.00|1:23.00|1:28.00|2:29.00|3:31.00|2:33.00|6:38.00|3:27.00|1:26.00|1:2…	40	+	0	0	3	-0.375176	TGATGCTTCGAAAGTTCGCAGCAATAGAGACGACCTAGAGGCAGAGGAGAAAAGGAAAAAACTACTCTTGTTGAAAAAAAAGCAAAGAAATAAATCCATCAACTCGGAAAGTTTTTCCTCTCCTTCTCTGCGTGCTTCCAAATCTAATTCACTGATTACATCAACTGATCCTGTCGAAGATCACATCAGTAAGTACTCTTCATCAGGCACCCCTGAAAATATTACAGGTGAGGCAGACGACGAAGACGAAGACATAATCAGAAACTCTTACGGGCAAATGATCAAAAACAATTCCAACAGGCCACATTTGGCGAAGGGTGAATCGTACCAGTCCGCAGAACAGGAAATAGATCATACGGCGCCTGAAAAATCAGAGAAAAGACAAGAAAGAAGCGGTAG…	AACAAAACGGTTTCGCCCTCTAAGGGAGAAGACTCTAGAATGTATAGTAC		TGTATAGTA					TGTATAGTA				S000004247	ORF	Uncharacterized	YLR257W		XII	658826	659791	Putative protein of unknown function	659249	659793	1:1.00|12:3.00|12:4.00|1:2.00|4:3.00|2:6.00|5:7.00|7:5.00|7:6.00|12:3.00|3:2.00|6:3.00|6:2.00|32:1.00|2:2.00|36:1.00|1:7.00|2:10.00|18:11.00|3:13.00|7:9.00|15:6.00|21:3.00|3:2.00|8:1.00|1:7.00|1:8.00|2:9.00|3:10.00|12:11.00|3:12.00|1:13.00|5:14.00|2:15.00|5:10.00|11:9.00|2:6.00|6:5.00|7:7.00|4:6.00|3:5.00|1:6.00|5:5.00|8:4.00|6:5.00|1:11.00|3:14.00|3:15.00|1:31.00|1:35.00|1:38.00|1:39.00|1:38.00|…	72	+	0	0	4	-1.02341	CGAAAGTTCGCAGCAATAGAGACGACCTAGAGGCAGAGGAGAAAAGGAAAAAACTACTCTTGTTGAAAAAAAAGCAAAGAAATAAATCCATCAACTCGGAAAGTTTTTCCTCTCCTTCTCTGCGTGCTTCCAAATCTAATTCACTGATTACATCAACTGATCCTGTCGAAGATCACATCAGTAAGTACTCTTCATCAGGCACCCCTGAAAATATTACAGGTGAGGCAGACGACGAAGACGAAGACATAATCAGAAACTCTTACGGGCAAATGATCAAAAACAATTCCAACAGGCCACATTTGGCGAAGGGTGAATCGTACCAGTCCGCAGAACAGGAAATAGATCATACGGCGCCTGAAAAATCAGAGAAAAGACAAGAAAGAAGCGGTAGATCCTTTG…	GGTTTCGCCCTCTAAGGGAGAAGACTCTAGAATGTATAGTACCAGCAACT
S000003407	ORF3UTR	Verified	YGR175C	ERG1	VII	846732	846932	Squalene epoxidase, catalyzes the epoxidation of squalene to 2,3-oxidosqualene; plays an essential role in the ergosterol-biosynthesis pathway and is the specific target of the antifungal drug terbinafine	846791	847096	15:1.00|4:2.00|4:3.00|5:4.00|1:9.00|1:37.00|1:44.00|1:58.00|1:62.00|1:98.00|1:135.00|1:136.00|1:137.00|2:171.00|1:172.00|2:176.00|1:208.00|2:213.00|2:239.00|2:249.00|2:248.00|1:245.00|1:244.00|1:243.00|1:246.00|1:250.00|1:254.00|1:258.00|2:252.00|1:251.00|1:248.00|1:242.00|1:232.00|1:239.00|1:236.00|2:233.00|1:232.00|3:231.00|1:230.00|1:225.00|1:212.00|1:164.00|1:154.00|1:133.00|1:131.00|1:121.00…	258	-	0	0	23	-0.0344166	TTAAGAAAATAGGTGACCTAGACTTCAGCGACCGTGAAAAGGTTTTGGATGAATTACTAGACTACCATTTCGAAAGAAAGAGTTACGATTCCGTTATTAACGTTTTGTCAGTGGCTTTGTATTCTTTGTTCGCTGCTGACAGCGATAACTTGAAGGCATTACAAAAAGGTTGTTTCAAATATTTCCAAAGAGGTGGCGATTGTGTCAACAAACCCGTTGAATTTCTGTCTGGTGTCTTGCCAAAGCCTTTGCAATTGACCAGGGTTTTCTTCGCTGTCGCTTTTTACACCATTTACTTGAACATGGAAGAACGTGGTTTCTTGGGATTACCAATGGCTTTATTGGAAGGTATTATGATTTTGATCACAGCTATTAGAGTATTCACCCCATTTTTGTTTG…	TTTATTACAGAAGTCGGCTTGGAAGGCTTGTATAGTACATTACGATAAAC		TGTATAGTA					TGTATAGTA				S000003407	ORF3UTR	Verified	YGR175C	ERG1	VII	846732	846932	Squalene epoxidase, catalyzes the epoxidation of squalene to 2,3-oxidosqualene; plays an essential role in the ergosterol-biosynthesis pathway and is the specific target of the antifungal drug terbinafine	846817	847083	1:5.00|1:7.00|1:12.00|1:58.00|1:60.00|1:68.00|1:69.00|1:95.00|2:104.00|1:107.00|1:138.00|2:139.00|1:144.00|1:145.00|1:195.00|1:203.00|1:204.00|1:373.00|1:382.00|1:408.00|1:409.00|1:406.00|1:410.00|1:411.00|1:414.00|1:412.00|1:411.00|1:418.00|1:423.00|1:433.00|4:432.00|1:421.00|1:420.00|1:414.00|1:407.00|1:406.00|1:405.00|1:403.00|2:399.00|1:398.00|1:396.00|1:371.00|1:332.00|1:132.00|1:127.00|2:10…	433	-	0	0	42	-1.63508	TTAAGAAAATAGGTGACCTAGACTTCAGCGACCGTGAAAAGGTTTTGGATGAATTACTAGACTACCATTTCGAAAGAAAGAGTTACGATTCCGTTATTAACGTTTTGTCAGTGGCTTTGTATTCTTTGTTCGCTGCTGACAGCGATAACTTGAAGGCATTACAAAAAGGTTGTTTCAAATATTTCCAAAGAGGTGGCGATTGTGTCAACAAACCCGTTGAATTTCTGTCTGGTGTCTTGCCAAAGCCTTTGCAATTGACCAGGGTTTTCTTCGCTGTCGCTTTTTACACCATTTACTTGAACATGGAAGAACGTGGTTTCTTGGGATTACCAATGGCTTTATTGGAAGGTATTATGATTTTGATCACAGCTATTAGAGTATTCACCCCATTTTTGTTTG…	TTTATTACAGAAGTCGGCTTGGAAGGCTTGTATAGTACATTACGATAAAC
S000007620	ORF3UTR	Uncharacterized	YLR363W-A		XII	853719	853919	Putative protein of unknown function; green fluorescent protein (GFP)-fusion protein localizes to the nucleus	853745	853936	10:1.00|4:2.00|7:3.00|3:4.00|22:5.00|3:4.00|5:5.00|2:6.00|2:5.00|1:7.00|1:8.00|1:16.00|3:17.00|1:21.00|1:28.00|2:30.00|2:32.00|1:31.00|8:34.00|1:40.00|6:41.00|4:43.00|3:41.00|1:39.00|1:37.00|1:36.00|2:35.00|1:33.00|1:32.00|4:31.00|1:24.00|1:17.00|2:14.00|2:13.00|1:8.00|2:7.00|1:6.00|32:1.00|3:2.00|11:3.00|3:2.00|29:1.00	43	+	0	0	8	-0.844015	AAGGTATTGAATTTTTCAGGTTCTTTTGGAAAATAGTAGTATACATCAGTTTATTAACGATGAGATGGTATTATTACTTGCACCTTTTGTAAAGATAACTAGTATTCATAAAGTCCATAAGCTACAATATGCCTCAAAAACCACTTAAAGTTACTAAGAAAGCCAAGGACCCCCGTAGGGTCACAAAGAAACAAAAAAATTTGAGAAAAGCTGCCCCATTGCAATTGAAATCAAAAAAGAAATCTTTGCAACATCTGAAGAAATTGAAAAAGAGCTCTTCCCTTACCGAAACCACTGAAAGATTAGTTGCGAGTAAAGTCGGGCATTTGGAGTTGTTGAGAGGTACTAGAAAGGAGTTGGAAAAAGGTAAGAAGAACTCTAAATGATTTCAAGTGAATA…	CCAATTTGATCCTAGTGTTTGTATATTAGCTTTGTAACTTCTAAGTTATC		TGTATATTA		TGTAACTTCTA		TGTTTGTA	TGTATATTA	TGTTTGTATA	TGTAACTTCTA		S000007620	ORF3UTR	Uncharacterized	YLR363W-A		XII	853719	853919	Putative protein of unknown function; green fluorescent protein (GFP)-fusion protein localizes to the nucleus	853745	853877	25:1.00|5:3.00|5:4.00|9:6.00|2:8.00|3:7.00|9:8.00|1:13.00|1:16.00|1:24.00|4:29.00|1:37.00|1:43.00|1:46.00|2:47.00|6:49.00|5:52.00|2:49.00|2:51.00|2:52.00|2:49.00|1:47.00|2:45.00|1:44.00|2:40.00|3:39.00|6:36.00|1:34.00|1:31.00|1:27.00|2:23.00|1:22.00|1:18.00|1:12.00|1:10.00|1:7.00|2:3.00|15:2.00|2:1.00	52	+	0	0	12	-1.76843	TTTACGAAGGTATTGAATTTTTCAGGTTCTTTTGGAAAATAGTAGTATACATCAGTTTATTAACGATGAGATGGTATTATTACTTGCACCTTTTGTAAAGATAACTAGTATTCATAAAGTCCATAAGCTACAATATGCCTCAAAAACCACTTAAAGTTACTAAGAAAGCCAAGGACCCCCGTAGGGTCACAAAGAAACAAAAAAATTTGAGAAAAGCTGCCCCATTGCAATTGAAATCAAAAAAGAAATCTTTGCAACATCTGAAGAAATTGAAAAAGAGCTCTTCCCTTACCGAAACCACTGAAAGATTAGTTGCGAGTAAAGTCGGGCATTTGGAGTTGTTGAGAGGTACTAGAAAGGAGTTGGAAAAAGGTAAGAAGAACTCTAAATGATTTCAAG…	TATAGTCCAATTTGATCCTAGTGTTTGTATATTAGCTTTGTAACTTCTAA
S000004165	ORF3UTR	Verified	YLR175W	CBF5	XII	507586	507786	Pseudouridine synthase catalytic subunit of box H/ACA small nucleolar ribonucleoprotein particles (snoRNPs), acts on both large and small rRNAs and on snRNA U2; mutations in human ortholog dyskerin cause the disorder dyskeratosis congenita	507388	507722	1:1.00|18:2.00|27:3.00|1:2.00|38:1.00|6:2.00|2:1.00|27:2.00|11:3.00|8:2.00|25:1.00|2:2.00|14:1.00|26:2.00|4:3.00|9:2.00|4:1.00|2:2.00|3:5.00|1:6.00|3:7.00|14:8.00|1:9.00|11:10.00|3:11.00|3:15.00|1:28.00|2:30.00|2:33.00|1:34.00|1:33.00|1:31.00|1:33.00|2:35.00|8:34.00|1:35.00|1:37.00|1:38.00|1:41.00|5:42.00|1:41.00|2:40.00|3:43.00|1:40.00|2:37.00|2:34.00|1:28.00|1:26.00|2:29.00|3:25.00|4:22.00|1:25…	43	+	0	0	9	-1.30833	GTTTGGGTCCAGTCGCACAAAAGAAGAAGCAAATGAAGGCAGACGGCAAATTGGATAAATACGGCCGTGTTAACGAAAACACCCCAGAACAATGGAAAAAAGAATATGTTCCATTAGACAATGCTGAACAGTCAACTTCTAGCTCTCAGGAAACTAAGGAAACTGAAGAAGAGCCTAAGAAAGCTAAAGAAGATTCTTTAATCAAAGAAGTCGAAACTGAGAAGGAAGAAGTGAAAGAGGATGACAGCAAAAAGGAAAAGAAAGAGAAGAAGGACAAGAAGGAAAAGAAGGAAAAGAAAGAAAAGAAGGACAAGAAGGAAAAGAAAGAGAAAAAGGAGAAGAAAAGAAAGTCTGAAGACGGTGATTCTGAGGAAAAGAAATCTAAGAAATCTAAGAAAT…	AGATTTTTTTTAGTGTGTATATTAATAACGTAAAATTTCTTTATCAACGA		TGTATATTA			TGTATATTAATA	TGTGTATA	TGTATATTA		TGTGTATATTA	TGTATATTAATA	S000004165	ORF3UTR	Verified	YLR175W	CBF5	XII	507586	507786	Pseudouridine synthase catalytic subunit of box H/ACA small nucleolar ribonucleoprotein particles (snoRNPs), acts on both large and small rRNAs and on snRNA U2; mutations in human ortholog dyskerin cause the disorder dyskeratosis congenita	507617	507742	4:1.00|14:2.00|11:3.00|2:4.00|1:8.00|3:10.00|3:37.00|4:38.00|1:39.00|3:43.00|4:44.00|1:43.00|2:44.00|1:42.00|7:46.00|2:38.00|1:39.00|2:38.00|1:40.00|2:43.00|3:39.00|1:38.00|1:37.00|1:27.00|1:25.00|1:28.00|1:27.00|3:25.00|1:18.00|6:19.00|1:23.00|7:24.00|1:21.00|3:19.00|1:18.00|7:12.00|1:11.00|1:4.00|2:3.00|14:1.00	46	+	0	0	9	-1.4517	AGAAGATGGGGTTTGGGTCCAGTCGCACAAAAGAAGAAGCAAATGAAGGCAGACGGCAAATTGGATAAATACGGCCGTGTTAACGAAAACACCCCAGAACAATGGAAAAAAGAATATGTTCCATTAGACAATGCTGAACAGTCAACTTCTAGCTCTCAGGAAACTAAGGAAACTGAAGAAGAGCCTAAGAAAGCTAAAGAAGATTCTTTAATCAAAGAAGTCGAAACTGAGAAGGAAGAAGTGAAAGAGGATGACAGCAAAAAGGAAAAGAAAGAGAAGAAGGACAAGAAGGAAAAGAAGGAAAAGAAAGAAAAGAAGGACAAGAAGGAAAAGAAAGAGAAAAAGGAGAAGAAAAGAAAGTCTGAAGACGGTGATTCTGAGGAAAAGAAATCTAAGAAA…	TTATTAGATTAGATTTTTTTTAGTGTGTATATTAATAACGTAAAATTTCT
S000002386	ORF3UTR	Verified	YDL227C	HO	IV	46070	46270	Site-specific endonuclease required for gene conversion at the MAT locus (homothallic switching) through the generation of a ds DNA break; expression restricted to mother cells in late G1 as controlled by Swi4p-Swi6p, Swi5p and Ash1p	46207	46336	14:1.00|3:5.00|7:8.00|6:19.00|6:25.00|6:27.00|2:30.00|2:28.00|1:27.00|2:21.00|2:23.00|1:18.00|3:14.00|2:12.00|2:16.00|2:17.00|5:14.00|16:13.00|1:14.00|5:16.00|3:14.00|12:10.00|2:5.00|23:4.00|1:3.00|1:1.00	30	-	0	0	1	-0.367612	AACCCGTATATTTCAGCTTCACGGATGATTTCCAGGGTGAGAGTACTGTATATGGGCTTACGATAGAAGGCCATAAAAATTTCTTGCTTGGCAACAAAATAGAAGTGAAATCATGTCGAGGCTGCTGTGTGGGAGAACAGCTTAAAATATCACAAAAAAAGAATCTAAAACACTGTGTTGCTTGTCCCAGAAAGGGAATCAAGTATTTTTATAAAGATTGGAGTGGTAAAAATCGAGTATGTGCTAGATGCTATGGAAGATACAAATTCAGCGGTCATCACTGTATAAATTGCAAGTATGTACCAGAAGCACGTGAAGTGAAAAAGGCAAAAGACAAAGGCGAAAAATTGGGCATTACGCCCGAAGGTTTGCCAGTTAAAGGACCAGAGTGTATAAAAT…	CTAAAATGTGTATATTAGTTTAAAAAGTTGTATGTAATAAAAGTAAAATT	TGTATGTA	TGTATATTA		TGTATGTAATA		TGTGTATA	TGTATATTA		TGTGTATATTA		S000002386	ORF3UTR	Verified	YDL227C	HO	IV	46070	46270	Site-specific endonuclease required for gene conversion at the MAT locus (homothallic switching) through the generation of a ds DNA break; expression restricted to mother cells in late G1 as controlled by Swi4p-Swi6p, Swi5p and Ash1p	46217	46335	7:2.00|1:7.00|6:9.00|12:28.00|1:35.00|5:33.00|2:36.00|1:35.00|1:37.00|1:34.00|4:25.00|1:22.00|1:18.00|1:17.00|1:15.00|2:13.00|2:12.00|2:11.00|5:10.00|1:8.00|15:9.00|6:10.00|3:9.00|12:7.00|2:5.00|23:3.00|1:2.00	37	-	0	0	1	3.14711	GGGAACCCGTATATTTCAGCTTCACGGATGATTTCCAGGGTGAGAGTACTGTATATGGGCTTACGATAGAAGGCCATAAAAATTTCTTGCTTGGCAACAAAATAGAAGTGAAATCATGTCGAGGCTGCTGTGTGGGAGAACAGCTTAAAATATCACAAAAAAAGAATCTAAAACACTGTGTTGCTTGTCCCAGAAAGGGAATCAAGTATTTTTATAAAGATTGGAGTGGTAAAAATCGAGTATGTGCTAGATGCTATGGAAGATACAAATTCAGCGGTCATCACTGTATAAATTGCAAGTATGTACCAGAAGCACGTGAAGTGAAAAAGGCAAAAGACAAAGGCGAAAAATTGGGCATTACGCCCGAAGGTTTGCCAGTTAAAGGACCAGAGTGTATAA…	CTGCTAAAATGTGTATATTAGTTTAAAAAGTTGTATGTAATAAAAGTAAA
S000001094	ORF3UTR	Verified	YHR052W	CIC1	VIII	211979	212179	Essential protein that interacts with proteasome components and has a potential role in proteasome substrate specificity; also copurifies with 66S pre-ribosomal particles	212046	212133	1:1.00|6:2.00|12:4.00|1:5.00|1:6.00|1:15.00|1:16.00|2:17.00|2:18.00|2:20.00|13:25.00|4:23.00|7:22.00|4:17.00|2:16.00|8:4.00|21:1.00	25	+	0	0	1	0.35363	TGTCCATTTGGGTAATTTAGAATGGTTAAGGCCAGAAGAGTTTGTAGATAACGTTGAATTAATTTCTGAACAGTTAATCAAAGCATACCAAATCAGATCCATTTTTATCAAGACCAATAGGTCGCCCGTATTGCCATTATACTATAACCAGGACGTTCTTGATGAACTTGAAGCTAAAAAGGACAAAATCGAAGAAACCCACGAAGATGACATGGTCACCATTGATGGTGTACAAGTTCATTTGTCTACCTTCAACAAGGGTTTGATGGAAATCGCCAATCCTTCCGAATTGGGTTCAATTTTCTCTAAACAAATTAACAATGCAAAAAAGAGATCTTCTAGCGAGCTTGAAAAAGAATCTAGCGAGTCAGAAGCTGTCAAGAAGGCTAAAAGTTAATT…	ATATGTATATATCTATATATGTTTGAAGTGTATATTAAAAATAAAGTCAT	TGTATATA	TGTATATTA			TGTATATATCTA	TGTATATA	TGTATATTA			TGTATATATCTA	S000001094	ORF3UTR	Verified	YHR052W	CIC1	VIII	211979	212179	Essential protein that interacts with proteasome components and has a potential role in proteasome substrate specificity; also copurifies with 66S pre-ribosomal particles	212043	212105	1:3.00|1:4.00|1:9.00|6:10.00|5:12.00|1:17.00|2:19.00|7:21.00|2:26.00|1:27.00|1:28.00|2:29.00|2:31.00|1:45.00|13:47.00|2:44.00|1:41.00|1:40.00|5:37.00|1:36.00|1:26.00|3:25.00|1:21.00|1:19.00|1:2.00	47	+	0	0	3	-1.76308	GTCCATTTGGGTAATTTAGAATGGTTAAGGCCAGAAGAGTTTGTAGATAACGTTGAATTAATTTCTGAACAGTTAATCAAAGCATACCAAATCAGATCCATTTTTATCAAGACCAATAGGTCGCCCGTATTGCCATTATACTATAACCAGGACGTTCTTGATGAACTTGAAGCTAAAAAGGACAAAATCGAAGAAACCCACGAAGATGACATGGTCACCATTGATGGTGTACAAGTTCATTTGTCTACCTTCAACAAGGGTTTGATGGAAATCGCCAATCCTTCCGAATTGGGTTCAATTTTCTCTAAACAAATTAACAATGCAAAAAAGAGATCTTCTAGCGAGCTTGAAAAAGAATCTAGCGAGTCAGAAGCTGTCAAGAAGGCTAAAAGTTAATTT…	TATGTATATATCTATATATGTTTGAAGTGTATATTAAAAATAAAGTCATT
S000000009	ORF3UTR	Verified	YAL011W	SWC3	I	134077	134277	Protein of unknown function, component of the SWR1 complex, which exchanges histone variant H2AZ (Htz1p) for chromatin-bound histone H2A; required for formation of nuclear-associated array of smooth endoplasmic reticulum known as karmellae	134028	134171	3:1.00|1:4.00|36:5.00|6:7.00|1:6.00|1:12.00|1:13.00|11:11.00|4:16.00|1:17.00|1:19.00|9:20.00|2:25.00|3:28.00|1:29.00|3:34.00|1:45.00|1:47.00|1:45.00|2:44.00|1:45.00|1:47.00|1:50.00|1:51.00|1:50.00|1:52.00|2:51.00|1:55.00|2:57.00|1:59.00|1:64.00|3:67.00|1:68.00|2:65.00|1:62.00|1:63.00|1:62.00|4:59.00|3:58.00|1:56.00|1:55.00|1:54.00|1:50.00|1:47.00|1:44.00|2:36.00|1:35.00|3:31.00|1:26.00|1:24.00|1:…	68	+	0	0	5	-0.771776	ATACGGATGAGATTATAATATCTTGGATTGTTATACACAATTCTAAAGAAATTGAGAAGTTCAAAACCAAGAAAATAAAAGCTAAACTGAAAGCCGACCAAAAACTAAACAAGGAGGATGCCAAGCCAGGCTCTGATGTGGAGAAGGAAGTCAGCTTTAATCCTCTTTTTGAAGCCGATTGCCCTACCCCTCTCTACACCCCAATGACAATGAAGTTATCGGGGATTCACAAAAGATTTAACCAAATCATCCGAAATAGCGTTTCTCCAATGGAAGAAGTTGTTAAAGAAATGGAAAAAATTCTGCAAATTGGTACTAGATTGTCTGGCTATAATCTGTGGTACCAATTGGATGGATACGATGATGAAGCTTTGAGCGAAAGTTTGCGGTTCGAACTAA…	ATTATGATTATACACATTGTATTACTTATTTTTTAACCTGTATATTAAAA		TGTATATTA		TGTATTACTTA			TGTATATTA		TGTATTACTTA		S000000009	ORF3UTR	Verified	YAL011W	SWC3	I	134077	134277	Protein of unknown function, component of the SWR1 complex, which exchanges histone variant H2AZ (Htz1p) for chromatin-bound histone H2A; required for formation of nuclear-associated array of smooth endoplasmic reticulum known as karmellae	133904	134177	36:1.00|10:2.00|10:1.00|22:3.00|18:2.00|6:3.00|25:1.00|12:2.00|2:3.00|1:2.00|14:1.00|6:2.00|2:3.00|1:12.00|5:17.00|1:19.00|1:20.00|8:22.00|8:24.00|1:23.00|1:26.00|9:28.00|1:34.00|2:35.00|2:34.00|1:31.00|1:28.00|2:31.00|2:34.00|1:33.00|1:32.00|2:35.00|1:37.00|1:40.00|1:45.00|1:44.00|2:52.00|1:66.00|4:71.00|3:72.00|4:65.00|1:61.00|1:62.00|1:64.00|2:61.00|1:62.00|1:61.00|6:58.00|1:54.00|2:53.00|3:48…	72	+	0	0	3	-0.272435	AGGATACGGATGAGATTATAATATCTTGGATTGTTATACACAATTCTAAAGAAATTGAGAAGTTCAAAACCAAGAAAATAAAAGCTAAACTGAAAGCCGACCAAAAACTAAACAAGGAGGATGCCAAGCCAGGCTCTGATGTGGAGAAGGAAGTCAGCTTTAATCCTCTTTTTGAAGCCGATTGCCCTACCCCTCTCTACACCCCAATGACAATGAAGTTATCGGGGATTCACAAAAGATTTAACCAAATCATCCGAAATAGCGTTTCTCCAATGGAAGAAGTTGTTAAAGAAATGGAAAAAATTCTGCAAATTGGTACTAGATTGTCTGGCTATAATCTGTGGTACCAATTGGATGGATACGATGATGAAGCTTTGAGCGAAAGTTTGCGGTTCGAAC…	GCCATTATGATTATACACATTGTATTACTTATTTTTTAACCTGTATATTA
S000002367	ORF3UTR	Verified	YDL208W	NHP2	IV	87983	88183	Nuclear protein related to mammalian high mobility group (HMG) proteins, essential for function of H/ACA-type snoRNPs, which are involved in 18S rRNA processing	87879	88121	7:2.00|5:3.00|22:4.00|5:3.00|5:6.00|2:7.00|8:5.00|3:6.00|1:3.00|1:2.00|1:4.00|7:3.00|3:4.00|4:5.00|3:6.00|2:7.00|3:8.00|1:9.00|1:10.00|5:11.00|4:9.00|7:8.00|1:11.00|2:12.00|5:13.00|5:14.00|3:13.00|4:12.00|3:11.00|2:10.00|1:9.00|2:11.00|1:4.00|2:7.00|2:8.00|4:9.00|9:13.00|4:14.00|5:15.00|1:16.00|3:6.00|1:7.00|1:27.00|1:35.00|1:37.00|1:58.00|1:64.00|2:72.00|1:89.00|1:92.00|1:122.00|1:134.00|1:205.0…	262	+	0	0	5	-0.236712	TATGAGGCCAGAATGCCTGCTGTGTTGCCATTCGCTAAACCATTGGCCTCTAAGAAACTAAACAAGAAGGTCTTGAAGACCGTGAAGAAGGCTTCCAAGGCCAAGAATGTTAAAAGAGGTGTCAAGGAAGTTGTCAAGGCCTTAAGAAAGGGTGAAAAAGGTTTAGTCGTCATCGCCGGTGACATTTCTCCAGCTGATGTTATTTCCCACATCCCAGTCTTATGTGAAGATCACTCTGTCCCATACATCTTCATACCTTCAAAGCAAGACTTAGGTGCCGCTGGCGCTACAAAAAGACCTACCTCAGTTGTCTTTATCGTCCCAGGTAGCAATAAGAAAAAAGATGGAAAAAATAAAGAAGAAGAATACAAGGAATCTTTCAACGAAGTTGTCAAAGAA…	ATATATATTTTGACTGTAGGCCTTCTGTATATTATATAATACTACTAATA		TGTATATTA		TGTATATTATA			TGTATATTA		TGTATATTATA		S000002367	ORF3UTR	Verified	YDL208W	NHP2	IV	87983	88183	Nuclear protein related to mammalian high mobility group (HMG) proteins, essential for function of H/ACA-type snoRNPs, which are involved in 18S rRNA processing	88003	88112	1:2.00|1:3.00|3:7.00|1:12.00|7:16.00|1:18.00|13:20.00|5:21.00|1:16.00|1:17.00|1:12.00|1:11.00|1:51.00|1:69.00|1:76.00|1:88.00|1:94.00|2:96.00|1:103.00|1:117.00|1:164.00|1:174.00|1:261.00|1:296.00|2:308.00|1:311.00|1:317.00|1:318.00|1:320.00|3:321.00|1:334.00|1:338.00|2:339.00|1:338.00|5:340.00|1:339.00|2:332.00|2:306.00|1:305.00|1:298.00|1:295.00|1:282.00|1:283.00|2:248.00|1:242.00|1:194.00|1:162…	340	+	0	0	14	-1.0119	TATGAGGCCAGAATGCCTGCTGTGTTGCCATTCGCTAAACCATTGGCCTCTAAGAAACTAAACAAGAAGGTCTTGAAGACCGTGAAGAAGGCTTCCAAGGCCAAGAATGTTAAAAGAGGTGTCAAGGAAGTTGTCAAGGCCTTAAGAAAGGGTGAAAAAGGTTTAGTCGTCATCGCCGGTGACATTTCTCCAGCTGATGTTATTTCCCACATCCCAGTCTTATGTGAAGATCACTCTGTCCCATACATCTTCATACCTTCAAAGCAAGACTTAGGTGCCGCTGGCGCTACAAAAAGACCTACCTCAGTTGTCTTTATCGTCCCAGGTAGCAATAAGAAAAAAGATGGAAAAAATAAAGAAGAAGAATACAAGGAATCTTTCAACGAAGTTGTCAAAGAA…	ATATATATTTTGACTGTAGGCCTTCTGTATATTATATAATACTACTAATA
S000001789	ORF3UTR	Verified	YKR081C	RPF2	XI	591305	591505	Essential protein involved in the processing of pre-rRNA and the assembly of the 60S ribosomal subunit; interacts with ribosomal protein L11; localizes predominantly to the nucleolus; constituent of 66S pre-ribosomal particles	591435	591637	9:1.00|3:5.00|8:7.00|2:8.00|1:13.00|3:14.00|1:17.00|1:25.00|1:27.00|2:29.00|3:43.00|1:44.00|1:45.00|2:49.00|2:64.00|1:65.00|1:67.00|1:70.00|1:93.00|1:95.00|1:93.00|2:94.00|2:89.00|1:87.00|1:92.00|1:90.00|1:92.00|1:93.00|1:95.00|1:96.00|1:99.00|1:103.00|3:101.00|1:103.00|1:102.00|1:94.00|1:89.00|1:82.00|3:80.00|1:82.00|1:80.00|1:76.00|7:60.00|1:57.00|1:54.00|4:46.00|1:45.00|1:43.00|1:37.00|1:26.00…	103	-	0	0	14	-1.00536	TTCCATGACCATTCAAGGTGACTTCCAAGATGGTGAGCCATTGCCGAACGTTCTATTCCGTGTTTACAAATTAAAAAGTTATAAAAGCGACCAAGGTGGTAAGAGATTACCACGTATTGAATTGGTGGAGATTGGGCCACGTCTAGATTTCAAAATCGGCAGAATTCATACTCCAAGTCCAGATATGGTCACTGAAGCTCACAAGAAGCCAAAACAATTAGAAATGAAGACAAAGAAGAATGTAGAATTAGATATCATGGGTGATAAATTGGGTAGAATCCATATGGGCAAACAAGATTTGGGTAAACTACAAACAAGAAAGATGAAGGGTTTGAAATCCAAATTCGACCAAGGAACTGAAGAAGGTGATGGAGAGGTAGATGAAGACTACGAAGATGA…	AGACAGAAGAAATAAGACCCATAAACTTTGTATATTATATGATAATCTAA		TGTATATTA		TGTATATTATA			TGTATATTA		TGTATATTATA		S000001789	ORF3UTR	Verified	YKR081C	RPF2	XI	591305	591505	Essential protein involved in the processing of pre-rRNA and the assembly of the 60S ribosomal subunit; interacts with ribosomal protein L11; localizes predominantly to the nucleolus; constituent of 66S pre-ribosomal particles	591435	591573	3:1.00|17:2.00|2:4.00|1:16.00|1:17.00|2:18.00|1:19.00|4:23.00|3:37.00|1:38.00|1:40.00|1:41.00|1:40.00|1:47.00|2:48.00|2:49.00|2:88.00|1:89.00|1:93.00|1:87.00|2:94.00|2:99.00|1:95.00|3:94.00|1:92.00|1:93.00|1:96.00|3:92.00|1:91.00|1:86.00|1:78.00|1:70.00|1:49.00|5:48.00|1:46.00|5:25.00|2:24.00|1:22.00|1:19.00|5:15.00|2:16.00|3:10.00|1:11.00|10:16.00|1:15.00|6:11.00|23:8.00|5:6.00|1:5.00	99	-	0	0	12	-0.976002	ATTCAAGGTGACTTCCAAGATGGTGAGCCATTGCCGAACGTTCTATTCCGTGTTTACAAATTAAAAAGTTATAAAAGCGACCAAGGTGGTAAGAGATTACCACGTATTGAATTGGTGGAGATTGGGCCACGTCTAGATTTCAAAATCGGCAGAATTCATACTCCAAGTCCAGATATGGTCACTGAAGCTCACAAGAAGCCAAAACAATTAGAAATGAAGACAAAGAAGAATGTAGAATTAGATATCATGGGTGATAAATTGGGTAGAATCCATATGGGCAAACAAGATTTGGGTAAACTACAAACAAGAAAGATGAAGGGTTTGAAATCCAAATTCGACCAAGGAACTGAAGAAGGTGATGGAGAGGTAGATGAAGACTACGAAGATGAAGCGTCGTAT…	AATAAGACCCATAAACTTTGTATATTATATGATAATCTAAGAGAGGAGAA
S000005005	ORF3UTR	Verified	YNL061W	NOP2	XIV	512397	512597	Probable RNA m(5)C methyltransferase, essential for processing and maturation of 27S pre-rRNA and large ribosomal subunit biogenesis; localized to the nucleolus; constituent of 66S pre-ribosomal particles	512372	512556	23:1.00|23:2.00|1:1.00|3:2.00|7:3.00|6:4.00|1:5.00|29:6.00|3:5.00|3:4.00|3:5.00|1:4.00|2:5.00|1:6.00|3:7.00|1:8.00|3:7.00|1:8.00|1:9.00|5:13.00|1:17.00|1:24.00|2:26.00|1:33.00|3:38.00|2:40.00|9:41.00|1:28.00|5:26.00|1:24.00|1:20.00|2:16.00|3:15.00|1:12.00|3:13.00|2:12.00|10:4.00|3:3.00|7:2.00|7:1.00	41	+	0	0	3	-0.759419	GACTATGCATTGAGAAAAAGACCGAATGTCAAGTTAGTCGATACTGGTTTAGCGATCGGTAAAGAAGCGTTTACTAGTTACAGAGGCAAAAAGTTTCATCCTAGTGTGAAATTAGCGAGGAGGTACTATCCACATACGTACAACGTCGATGGGTTCTTTGTCGCTAAATTCCAAAAGATCGGTCCATCTTCGTTTGATGATAACCAAGCAAGTGCAAAAGAAAAGGAAACTGCTGCTAGAAAGGAAGCTTTGGAAGAAGGTATCATTCACTCTGACTTCGCAACCTTCGAGGACGAAGAAGACGATAAGTACATTGAAAAGTCTGTGAAAAACAATCTTTTGAAAAAGGGTGTCAATCCAAAAGCTAAAAGACCTTCTAACGAAAAATAAGTTCCCACA…	TATCAATTTCAAATATGTCTCACTGTATATTAAATTCAAAATAGAAATAA		TGTATATTA					TGTATATTA			TGTCTCACTGTA	S000005005	ORF3UTR	Verified	YNL061W	NOP2	XIV	512397	512597	Probable RNA m(5)C methyltransferase, essential for processing and maturation of 27S pre-rRNA and large ribosomal subunit biogenesis; localized to the nucleolus; constituent of 66S pre-ribosomal particles	512366	512560	40:1.00|6:3.00|13:2.00|4:3.00|1:5.00|14:6.00|27:5.00|2:4.00|2:7.00|1:6.00|8:5.00|2:4.00|6:9.00|1:13.00|1:15.00|1:17.00|1:18.00|5:21.00|2:17.00|1:18.00|6:19.00|3:15.00|2:13.00|4:12.00|1:4.00|1:3.00|1:4.00|1:3.00|15:2.00|23:1.00	21	+	0	0	4	-0.77366	CTGTCATAGACTATGCATTGAGAAAAAGACCGAATGTCAAGTTAGTCGATACTGGTTTAGCGATCGGTAAAGAAGCGTTTACTAGTTACAGAGGCAAAAAGTTTCATCCTAGTGTGAAATTAGCGAGGAGGTACTATCCACATACGTACAACGTCGATGGGTTCTTTGTCGCTAAATTCCAAAAGATCGGTCCATCTTCGTTTGATGATAACCAAGCAAGTGCAAAAGAAAAGGAAACTGCTGCTAGAAAGGAAGCTTTGGAAGAAGGTATCATTCACTCTGACTTCGCAACCTTCGAGGACGAAGAAGACGATAAGTACATTGAAAAGTCTGTGAAAAACAATCTTTTGAAAAAGGGTGTCAATCCAAAAGCTAAAAGACCTTCTAACGAAAAATAAG…	TATATATATATCAATTTCAAATATGTCTCACTGTATATTAAATTCAAAAT
S000002478	ORF	Verified	YDR071C	PAA1	IV	588827	589402	Polyamine acetyltransferase; acetylates polyamines (e.g. putrescine, spermidine, spermine) and also aralkylamines (e.g. tryptamine, phenylethylamine); may be involved in transcription and/or DNA replication	589299	589430	19:1.00|1:2.00|1:3.00|1:5.00|2:7.00|3:8.00|7:9.00|1:10.00|4:11.00|11:12.00|4:14.00|3:15.00|2:16.00|1:18.00|1:19.00|1:20.00|2:19.00|1:18.00|1:17.00|1:14.00|1:12.00|2:10.00|1:9.00|8:8.00|2:9.00|1:10.00|7:11.00|4:13.00|12:12.00|1:10.00|1:9.00|12:8.00|6:6.00|2:3.00|1:2.00|4:1.00	20	-	0	0	2	-1.2101	GTTAGGCGACAAAGTGGATACAAGAAACGAAGCTCGCACTTTTGGCATGAGAGTATTTTGTGGCACCAAGATGGAATGGTTTTTTGATCCGCTTGCATAGACTATAGAATGTCATAATGTAATAAAAGTAATTTCGGATAATTTAAATAATATAGATTGGCTTTTTTTTTAATAATATATTATTAGTGTTATGCATGCTTTTTTTTTTTATTTTAATAAAGGGTTAACCTGAAATCGGCTTGCTTTTGGTTTTCTGTCAATTCATAAAAAGAATAGTTTTGAACGGGCAAAAATGGAAAAGCAATGGAAGAACGACGAACATCCCACTGGACAAGAAGCGGGAGCAAGTGTTTGTAAGAAAAATTTACAACAAACTAGATTAAGAAGAATTGGACATCA…	CACGCTACCGCTTCATATGTATATTAGACCCTTAATCATTGAAGATTTAA		TGTATATTA					TGTATATTA				S000002478	ORF	Verified	YDR071C	PAA1	IV	588827	589402	Polyamine acetyltransferase; acetylates polyamines (e.g. putrescine, spermidine, spermine) and also aralkylamines (e.g. tryptamine, phenylethylamine); may be involved in transcription and/or DNA replication	589299	589429	2:2.00|1:4.00|21:7.00|1:9.00|1:10.00|1:11.00|3:16.00|3:14.00|1:13.00|5:14.00|8:16.00|1:17.00|1:15.00|5:17.00|1:24.00|2:26.00|1:25.00|2:26.00|1:27.00|4:30.00|4:31.00|1:32.00|1:30.00|1:29.00|1:27.00|8:18.00|1:19.00|2:21.00|5:19.00|2:13.00|1:12.00|1:9.00|13:10.00|1:9.00|8:6.00|12:5.00|1:4.00|3:2.00	32	-	0	1	4	-1.00004	CATATAAGGTTAGGCGACAAAGTGGATACAAGAAACGAAGCTCGCACTTTTGGCATGAGAGTATTTTGTGGCACCAAGATGGAATGGTTTTTTGATCCGCTTGCATAGACTATAGAATGTCATAATGTAATAAAAGTAATTTCGGATAATTTAAATAATATAGATTGGCTTTTTTTTTAATAATATATTATTAGTGTTATGCATGCTTTTTTTTTTTATTTTAATAAAGGGTTAACCTGAAATCGGCTTGCTTTTGGTTTTCTGTCAATTCATAAAAAGAATAGTTTTGAACGGGCAAAAATGGAAAAGCAATGGAAGAACGACGAACATCCCACTGGACAAGAAGCGGGAGCAAGTGTTTGTAAGAAAAATTTACAACAAACTAGATTAAGAAGAATT…	TCAAGTAGCACGCTACCGCTTCATATGTATATTAGACCCTTAATCATTGA
S000006347	ORF3UTR	Verified	YPR143W	RRP15	XVI	819076	819276	Nucleolar protein, constituent of pre-60S ribosomal particles; required for proper processing of the 27S pre-rRNA at the A3 and B1 sites to yield mature 5.8S and 25S rRNAs	819057	819204	20:2.00|4:5.00|13:6.00|8:7.00|1:9.00|3:8.00|3:10.00|1:17.00|2:18.00|5:19.00|1:23.00|2:25.00|1:28.00|2:31.00|6:28.00|11:30.00|5:27.00|3:23.00|1:21.00|6:20.00|1:16.00|2:15.00|5:14.00|1:3.00|1:1.00|2:4.00|13:3.00|16:2.00|9:1.00	31	+	0	0	2	-1.46709	TGGATTTTCTGCTGCAGTAAATGCTATTTTATCATCACATCTGAAAGCATACGACAGGAAGGACCCCATCATGGCTAGAAACAAAAAGGTGCTGAAGCAAAGTGAGTCAGAAAAGCTAGAATACAAGGCCAAAAAAGCATTGTTGGCAGAAAAAAAAAAGTTATTAGGTAAAGCCAGAAAGACGGATATTATTCCAATTGCTTCCGGAGAAGACAGGTCAGAAAATATTAGAAAAGTCCTTGAGAAGGAGACAGCGCTCAGAAAGATAGCTCAAAAAGGTGCCGTGAAATTATTTAACGCCATTTTAGCAACTCAAGTCAAGACAGAAAAGGAAGTATCCGAAAATTTAAGCGAAATTAAGAATAAAGAAGAAAAGAAAGAATTGATCACTGAAGTTTC…	AAGAAAAAAAATAAAGAAATAAAAACTGTATATTATTTAGTCTATGTCAA		TGTATATTA					TGTATATTA				S000006347	ORF3UTR	Verified	YPR143W	RRP15	XVI	819076	819276	Nucleolar protein, constituent of pre-60S ribosomal particles; required for proper processing of the 27S pre-rRNA at the A3 and B1 sites to yield mature 5.8S and 25S rRNAs	819043	819167	35:2.00|10:1.00|3:3.00|1:4.00|3:10.00|13:11.00|1:13.00|1:14.00|7:17.00|1:19.00|1:22.00|3:27.00|2:28.00|2:27.00|2:29.00|1:27.00|1:28.00|1:27.00|4:25.00|2:23.00|1:22.00|1:20.00|1:19.00|5:14.00|4:9.00|14:8.00|2:4.00|3:1.00	29	+	0	0	2	-1.29287	TTTCTGCTGCAGTAAATGCTATTTTATCATCACATCTGAAAGCATACGACAGGAAGGACCCCATCATGGCTAGAAACAAAAAGGTGCTGAAGCAAAGTGAGTCAGAAAAGCTAGAATACAAGGCCAAAAAAGCATTGTTGGCAGAAAAAAAAAAGTTATTAGGTAAAGCCAGAAAGACGGATATTATTCCAATTGCTTCCGGAGAAGACAGGTCAGAAAATATTAGAAAAGTCCTTGAGAAGGAGACAGCGCTCAGAAAGATAGCTCAAAAAGGTGCCGTGAAATTATTTAACGCCATTTTAGCAACTCAAGTCAAGACAGAAAAGGAAGTATCCGAAAATTTAAGCGAAATTAAGAATAAAGAAGAAAAGAAAGAATTGATCACTGAAGTTTCCAAAG…	AAAAAATAAAGAAATAAAAACTGTATATTATTTAGTCTATGTCAAGCGAG
S000005437	ORF3UTR	Verified	YOL077C	BRX1	XV	185647	185847	Nucleolar protein, constituent of 66S pre-ribosomal particles; depletion leads to defects in rRNA processing and a block in the assembly of large ribosomal subunits; possesses a sigma(70)-like RNA-binding motif	185759	185907	7:1.00|2:2.00|4:4.00|2:10.00|1:11.00|8:14.00|4:15.00|1:16.00|2:18.00|2:19.00|3:25.00|2:27.00|1:45.00|3:46.00|2:41.00|1:43.00|1:44.00|2:43.00|3:44.00|2:43.00|2:42.00|1:41.00|3:38.00|2:31.00|1:26.00|1:24.00|7:21.00|5:20.00|1:16.00|1:13.00|2:12.00|3:9.00|2:7.00|1:8.00|5:7.00|1:5.00|3:4.00|1:3.00|6:5.00|1:4.00|1:2.00|15:3.00|31:1.00	46	-	0	0	2	-1.61041	GTTTCGAATCCTCCCCACACTACCAATTAATTAAGGAGTTGCTAGTGCATAATTTTGGTGTACCACCAAATGCTAGAAAATCTAAGCCATTTATTGATCACGTCATGTCCTTCAGTATTGTAGATGATAAAATATGGGTGAGGACATATGAGATCTCACACAGTACTAAGAACAAAGAAGAATATGAAGATGGCGAAGAAGACATATCATTAGTGGAAATTGGCCCTAGGTTTGTTATGACTGTCATTTTGATCCTAGAAGGTTCATTTGGTGGTCCAAAGATCTATGAAAATAAACAATATGTTTCGCCAAACGTCGTAAGAGCTCAAATTAAACAACAAGCTGCTGAGGAGGCAAAGTCTAGAGCTGAAGCTGCTGTGGAAAGAAAAATTAAGAGAA…	TTTACATAACATTGTATATTAAAAAGATATAACAAGAAAAGAGTGGATGT		TGTATATTA					TGTATATTA				S000005437	ORF3UTR	Verified	YOL077C	BRX1	XV	185647	185847	Nucleolar protein, constituent of 66S pre-ribosomal particles; depletion leads to defects in rRNA processing and a block in the assembly of large ribosomal subunits; possesses a sigma(70)-like RNA-binding motif	185746	185907	21:1.00|1:3.00|1:4.00|2:7.00|1:8.00|2:12.00|1:18.00|1:19.00|1:20.00|2:22.00|13:23.00|4:30.00|1:31.00|1:83.00|1:85.00|3:86.00|3:87.00|5:90.00|3:89.00|1:87.00|1:84.00|2:72.00|1:71.00|1:66.00|1:60.00|2:19.00|3:15.00|6:14.00|1:12.00|6:9.00|3:7.00|1:4.00|12:3.00|8:2.00|2:3.00|6:2.00|7:1.00|31:2.00	90	-	0	0	1	-0.806198	TGATCAACGTTTCGAATCCTCCCCACACTACCAATTAATTAAGGAGTTGCTAGTGCATAATTTTGGTGTACCACCAAATGCTAGAAAATCTAAGCCATTTATTGATCACGTCATGTCCTTCAGTATTGTAGATGATAAAATATGGGTGAGGACATATGAGATCTCACACAGTACTAAGAACAAAGAAGAATATGAAGATGGCGAAGAAGACATATCATTAGTGGAAATTGGCCCTAGGTTTGTTATGACTGTCATTTTGATCCTAGAAGGTTCATTTGGTGGTCCAAAGATCTATGAAAATAAACAATATGTTTCGCCAAACGTCGTAAGAGCTCAAATTAAACAACAAGCTGCTGAGGAGGCAAAGTCTAGAGCTGAAGCTGCTGTGGAAAGAAAAAT…	CAGAGAGTTTTACATAACATTGTATATTAAAAAGATATAACAAGAAAAGA
S000005252	ORF3UTR	Verified	YNL308C	KRI1	XIV	53921	54121	Essential nucleolar protein required for 40S ribosome biogenesis; associate with snR30; physically and functionally interacts with Krr1p	54026	54191	12:2.00|1:3.00|12:4.00|11:5.00|2:6.00|13:4.00|7:5.00|1:4.00|2:3.00|2:5.00|3:9.00|1:10.00|1:11.00|3:14.00|6:15.00|2:14.00|1:13.00|2:12.00|6:11.00|2:10.00|4:15.00|1:14.00|1:13.00|1:10.00|1:8.00|18:5.00|3:4.00|1:3.00|3:5.00|4:4.00|26:3.00|13:2.00	15	-	0	0	1	-0.184924	ACTGCAAAAGAAGAAAGAAAAGAGAAAGGTAAATGAATTAGTGGAAAATGCTTTGGAACAAAACAAACTAGCACTAATAGAGGAGGTTGAAAAAGAAGAAGAAGAAAGAAAGAGTAGAAGCCGTACAAAAGAGGAGCAAGATTTGAAGTTTCGTTACCGTGAAGTTTCTCCTGAGAGTTTCGGTTTGACCGCAAGAGAGATTTTCGCCGCCGATGATACTGATTTAAATGAATTTATTGGTTTGAAGAAATTTGCACCTTATCGTTCCAAGGAACTAAGAGCGAAGGATAAAAGGAAAGTGATGAAGGCAAGAAGATTAAGAGAGTGGAGGAAGAAAACTTTTAAGAACGAAAATGGGTTAGCTCCAGTCGAAGCAGAGGCAGGGGAGAAGGATGAGGA…	CAGAAAAAGTAAACTAGGTGAAATATCGGCCCTGTATATTACGATACATA		TGTATATTA					TGTATATTA				S000005252	ORF3UTR	Verified	YNL308C	KRI1	XIV	53921	54121	Essential nucleolar protein required for 40S ribosome biogenesis; associate with snR30; physically and functionally interacts with Krr1p	54078	54166	9:2.00|1:16.00|1:17.00|1:31.00|4:32.00|5:37.00|2:39.00|9:38.00|6:35.00|1:47.00|4:45.00|1:46.00|1:42.00|1:27.00|8:13.00|1:11.00|9:9.00|1:7.00|2:6.00|6:3.00|15:2.00|1:1.00	47	-	0	0	4	-1.49195	GAAGAGAAACTGCAAAAGAAGAAAGAAAAGAGAAAGGTAAATGAATTAGTGGAAAATGCTTTGGAACAAAACAAACTAGCACTAATAGAGGAGGTTGAAAAAGAAGAAGAAGAAAGAAAGAGTAGAAGCCGTACAAAAGAGGAGCAAGATTTGAAGTTTCGTTACCGTGAAGTTTCTCCTGAGAGTTTCGGTTTGACCGCAAGAGAGATTTTCGCCGCCGATGATACTGATTTAAATGAATTTATTGGTTTGAAGAAATTTGCACCTTATCGTTCCAAGGAACTAAGAGCGAAGGATAAAAGGAAAGTGATGAAGGCAAGAAGATTAAGAGAGTGGAGGAAGAAAACTTTTAAGAACGAAAATGGGTTAGCTCCAGTCGAAGCAGAGGCAGGGGAGAAG…	AAGGCCACCAGAAAAAGTAAACTAGGTGAAATATCGGCCCTGTATATTAC
[truncated: 1,257 more rows]
[truncated: 10 more columns]
