# Supplementary material for: RNA regulatory networks diversified through curvature of the PUF protein scaffold
Source: Nat Commun. 2015 Sep 14;6:8213. doi: 10.1038/ncomms9213 (PMC4570272; doi:10.1038/ncomms9213)
Supplement: Supplementary Data 2 — Cytoscape network file. [file ncomms9213-s3.zip]

Archive with 35 entries (35 files):
- CytoscapeSession-2014_01_31-11_11/3.0.0.version
- CytoscapeSession-2014_01_31-11_11/networks/36-FINAL+list+for+cytoscape.txt.xgmml
- CytoscapeSession-2014_01_31-11_11/views/62-2034-FINAL+list+for+cytoscape.txt.xgmml
- CytoscapeSession-2014_01_31-11_11/tables/36-FINAL+list+for+cytoscape.txt/LOCAL_ATTRS-org.cytoscape.model.CyNode-false+root+default++node.cytable
- CytoscapeSession-2014_01_31-11_11/tables/52-52/LOCAL_ATTRS-org.cytoscape.model.CyNetwork-52+default+network.cytable
- CytoscapeSession-2014_01_31-11_11/tables/62-FINAL+list+for+cytoscape.txt/LOCAL_ATTRS-org.cytoscape.model.CyNode-FINAL+list+for+cytoscape.txt+default+node.cytable
- CytoscapeSession-2014_01_31-11_11/tables/62-FINAL+list+for+cytoscape.txt/HIDDEN-org.cytoscape.model.CyNetwork-62+hidden+network.cytable
- CytoscapeSession-2014_01_31-11_11/tables/62-FINAL+list+for+cytoscape.txt/LOCAL_ATTRS-org.cytoscape.model.CyNetwork-FINAL+list+for+cytoscape.txt+default+network.cytable
- CytoscapeSession-2014_01_31-11_11/tables/52-52/HIDDEN-org.cytoscape.model.CyNetwork-52+hidden+network.cytable
- CytoscapeSession-2014_01_31-11_11/tables/36-FINAL+list+for+cytoscape.txt/SHARED_ATTRS-org.cytoscape.model.CyNode-false+root+shared++node.cytable
- CytoscapeSession-2014_01_31-11_11/tables/62-FINAL+list+for+cytoscape.txt/HIDDEN-org.cytoscape.model.CyNode-62+hidden+node.cytable
- CytoscapeSession-2014_01_31-11_11/tables/36-FINAL+list+for+cytoscape.txt/HIDDEN-org.cytoscape.model.CyEdge-36+hidden+edge.cytable
- CytoscapeSession-2014_01_31-11_11/tables/36-FINAL+list+for+cytoscape.txt/LOCAL_ATTRS-org.cytoscape.model.CyEdge-false+root+default++edge.cytable
- CytoscapeSession-2014_01_31-11_11/tables/52-52/HIDDEN-org.cytoscape.model.CyEdge-52+hidden+edge.cytable
- CytoscapeSession-2014_01_31-11_11/tables/36-FINAL+list+for+cytoscape.txt/HIDDEN-org.cytoscape.model.CyNetwork-36+hidden+network.cytable
- CytoscapeSession-2014_01_31-11_11/tables/52-52/LOCAL_ATTRS-org.cytoscape.model.CyNode-52+default+node.cytable
- CytoscapeSession-2014_01_31-11_11/tables/36-FINAL+list+for+cytoscape.txt/SHARED_ATTRS-org.cytoscape.model.CyEdge-false+root+shared++edge.cytable
- CytoscapeSession-2014_01_31-11_11/tables/52-52/LOCAL_ATTRS-org.cytoscape.model.CyEdge-52+default+edge.cytable
- CytoscapeSession-2014_01_31-11_11/tables/36-FINAL+list+for+cytoscape.txt/LOCAL_ATTRS-org.cytoscape.model.CyNetwork-false+root+default++network.cytable
- CytoscapeSession-2014_01_31-11_11/tables/52-52/HIDDEN-org.cytoscape.model.CyNode-52+hidden+node.cytable
- CytoscapeSession-2014_01_31-11_11/tables/62-FINAL+list+for+cytoscape.txt/HIDDEN-org.cytoscape.model.CyEdge-62+hidden+edge.cytable
- CytoscapeSession-2014_01_31-11_11/tables/36-FINAL+list+for+cytoscape.txt/SHARED_ATTRS-org.cytoscape.model.CyNetwork-false+root+shared++network.cytable
- CytoscapeSession-2014_01_31-11_11/tables/62-FINAL+list+for+cytoscape.txt/LOCAL_ATTRS-org.cytoscape.model.CyEdge-FINAL+list+for+cytoscape.txt+default+edge.cytable
- CytoscapeSession-2014_01_31-11_11/tables/36-FINAL+list+for+cytoscape.txt/HIDDEN-org.cytoscape.model.CyNode-36+hidden+node.cytable
- CytoscapeSession-2014_01_31-11_11/tables/cytables.xml
- CytoscapeSession-2014_01_31-11_11/session_vizmap.xml
- CytoscapeSession-2014_01_31-11_11/properties/session_bookmarks.xml
- CytoscapeSession-2014_01_31-11_11/apps/org.cytoscape.swing-application/session_state.xml
- CytoscapeSession-2014_01_31-11_11/apps/org.cytoscape.swing-application/network_list.xml
- CytoscapeSession-2014_01_31-11_11/apps/org.cytoscape.ding.customgraphicsmgr/image_metadata.props
- CytoscapeSession-2014_01_31-11_11/apps/org.cytoscape.browser/EdgeTable.props
- CytoscapeSession-2014_01_31-11_11/apps/org.cytoscape.browser/NodeTable.props
- CytoscapeSession-2014_01_31-11_11/apps/org.cytoscape.browser/NetworkTable.props
- CytoscapeSession-2014_01_31-11_11/apps/org.cytoscape.browser/UnassignedTables.props
- CytoscapeSession-2014_01_31-11_11/apps/org.cytoscape.filter/session_filters.props
