# Supplementary material for: RNA regulatory networks diversified through curvature of the PUF protein scaffold
Source: Nat Commun. 2015 Sep 14;6:8213. doi: 10.1038/ncomms9213 (PMC4570272; doi:10.1038/ncomms9213)
Supplement: Supplementary Data 2 — Cytoscape network file. [file ncomms9213-s3.zip › CytoscapeSession-2014_01_31-11_11/networks/36-FINAL+list+for+cytoscape.txt.xgmml]

<?xml version="1.0" encoding="UTF-8" standalone="yes"?>
<graph id="36" label="FINAL list for cytoscape.txt" cy:view="0" cy:registered="0" cy:documentVersion="3.0" xmlns:dc="http://purl.org/dc/elements/1.1/" xmlns:xlink="http://www.w3.org/1999/xlink" xmlns:rdf="http://www.w3.org/1999/02/22-rdf-syntax-ns#" xmlns:cy="http://www.cytoscape.org" xmlns="http://www.cs.rpi.edu/XGMML">
  <att>
    <graph id="52" label="52" cy:registered="0">
    </graph>
  </att>
  <att>
    <graph id="62" label="FINAL list for cytoscape.txt" cy:registered="1">
      <node id="859" label="YCL035C"/>
      <node id="858" label="8"/>
      <node id="857" label="YHL034C"/>
      <node id="856" label="YOR330C"/>
      <node id="855" label="YEL031W"/>
      <node id="854" label="YJL183W"/>
      <node id="853" label="YBR151W"/>
      <node id="852" label="YLR398C"/>
      <node id="851" label="YJL050W"/>
      <node id="850" label="YGL122C"/>
      <node id="849" label="YDR297W"/>
      <node id="848" label="YEL017W"/>
      <node id="847" label="YOR098C"/>
      <node id="846" label="YJR161C"/>
      <node id="845" label="YDR098C"/>
      <node id="844" label="YFR033C"/>
      <node id="843" label="YKL100C"/>
      <node id="842" label="YDL227C"/>
      <node id="841" label="YNL283C"/>
      <node id="840" label="YPR132W"/>
      <node id="839" label="YHR054C"/>
      <node id="838" label="YHR056C"/>
      <node id="837" label="YIL021W"/>
      <node id="836" label="YHR010W"/>
      <node id="835" label="YDR154C"/>
      <node id="834" label="YOR020C"/>
      <node id="833" label="YNL047C"/>
      <node id="832" label="YDR532C"/>
      <node id="831" label="YBR027C"/>
      <node id="830" label="YBR028C"/>
      <node id="829" label="YPR019W"/>
      <node id="828" label="YCR035C"/>
      <node id="827" label="YDR397C"/>
      <node id="826" label="YJL074C"/>
      <node id="825" label="YGR218W"/>
      <node id="824" label="YGR260W"/>
      <node id="823" label="YFL039C"/>
      <node id="822" label="YGL037C"/>
      <node id="821" label="YHR080C"/>
      <node id="820" label="YHL030W"/>
      <node id="819" label="YDR152W"/>
      <node id="818" label="YAL014C"/>
      <node id="817" label="YOR288C"/>
      <node id="816" label="YAL015C"/>
      <node id="815" label="YLR448W"/>
      <node id="814" label="YBR283C"/>
      <node id="813" label="YNL080C"/>
      <node id="812" label="YDR174W"/>
      <node id="811" label="YPL063W"/>
      <node id="810" label="YER058W"/>
      <node id="809" label="YPR114W"/>
      <node id="808" label="YKL068W"/>
      <node id="807" label="YLR100W"/>
      <node id="806" label="YPL217C"/>
      <node id="805" label="YNL071W"/>
      <node id="804" label="YOR194C"/>
      <node id="803" label="YFL048C"/>
      <node id="802" label="YEL043W"/>
      <node id="801" label="YOR045W"/>
      <node id="800" label="YIR008C"/>
      <node id="799" label="YJR076C"/>
      <node id="798" label="YAL035W"/>
      <node id="797" label="YPR067W"/>
      <node id="796" label="YKL204W"/>
      <node id="795" label="YHR052W"/>
      <node id="794" label="YOR232W"/>
      <node id="793" label="YGR082W"/>
      <node id="792" label="YLR204W"/>
      <node id="791" label="YDR210W"/>
      <node id="790" label="YBL026W"/>
      <node id="789" label="YPL087W"/>
      <node id="788" label="YIL093C"/>
      <node id="787" label="YKL192C"/>
      <node id="786" label="YMR054W"/>
      <node id="785" label="YDR487C"/>
      <node id="784" label="YMR083W"/>
      <node id="783" label="YLR304C"/>
      <node id="782" label="YHR005C-A"/>
      <node id="781" label="YGR132C"/>
      <node id="780" label="YNL145W"/>
      <node id="779" label="YDR247W"/>
      <node id="778" label="YGL220W"/>
      <node id="777" label="YIL078W"/>
      <node id="776" label="YHR021C"/>
      <node id="775" label="YLR159W"/>
      <node id="774" label="YLR156W"/>
      <node id="773" label="YLR157W-E"/>
      <node id="772" label="YLR161W"/>
      <node id="771" label="YBR163W"/>
      <node id="770" label="YLL040C"/>
      <node id="769" label="YDL226C"/>
      <node id="768" label="YBR265W"/>
      <node id="767" label="YNL259C"/>
      <node id="766" label="YDL092W"/>
      <node id="765" label="YLR177W"/>
      <node id="764" label="YOR007C"/>
      <node id="763" label="YDR429C"/>
      <node id="762" label="YOR120W"/>
      <node id="761" label="YOR230W"/>
      <node id="760" label="YKL004W"/>
      <node id="759" label="YJL014W"/>
      <node id="758" label="YMR309C"/>
      <node id="757" label="YGL021W"/>
      <node id="756" label="YJR059W"/>
      <node id="755" label="YCR077C"/>
      <node id="754" label="YOR014W"/>
      <node id="753" label="YKR011C"/>
      <node id="752" label="YPR171W"/>
      <node id="751" label="YMR125W"/>
      <node id="750" label="YER056C-A"/>
      <node id="749" label="YLL048C"/>
      <node id="748" label="YER177W"/>
      <node id="747" label="YOL001W"/>
      <node id="746" label="YBR207W"/>
      <node id="745" label="YEL036C"/>
      <node id="744" label="YCR031C"/>
      <node id="743" label="YGL092W"/>
      <node id="742" label="YJL096W"/>
      <node id="741" label="YER026C"/>
      <node id="740" label="YOL023W"/>
      <node id="739" label="YLR429W"/>
      <node id="738" label="YJL143W"/>
      <node id="737" label="YNR017W"/>
      <node id="736" label="YLR354C"/>
      <node id="735" label="YIL075C"/>
      <node id="734" label="YKL079W"/>
      <node id="733" label="YBL086C"/>
      <node id="732" label="YJR101W"/>
      <node id="731" label="YIL149C"/>
      <node id="730" label="YBL021C"/>
      <node id="729" label="YKL117W"/>
      <node id="728" label="YMR109W"/>
      <node id="727" label="YHR047C"/>
      <node id="726" label="YDR023W"/>
      <node id="725" label="YDL145C"/>
      <node id="724" label="YMR047C"/>
      <node id="723" label="YOR182C"/>
      <node id="722" label="YMR307W"/>
      <node id="721" label="YOL158C"/>
      <node id="720" label="YDR037W"/>
      <node id="719" label="YDR504C"/>
      <node id="718" label="YDR505C"/>
      <node id="717" label="YPL248C"/>
      <node id="716" label="YOR257W"/>
      <node id="715" label="YOR273C"/>
      <node id="714" label="YCR084C"/>
      <node id="713" label="YMR030W-A"/>
      <node id="712" label="YNL220W"/>
      <node id="711" label="YMR032W"/>
      <node id="710" label="YKR067W"/>
      <node id="709" label="YGL168W"/>
      <node id="708" label="YGL169W"/>
      <node id="707" label="YJL209W"/>
      <node id="706" label="YDR347W"/>
      <node id="705" label="YJL063C"/>
      <node id="704" label="YGL056C"/>
      <node id="703" label="YOR187W"/>
      <node id="702" label="YFR052C-A"/>
      <node id="701" label="YFR053C"/>
      <node id="700" label="YBL099W"/>
      <node id="699" label="YGR257C"/>
      <node id="698" label="YER154W"/>
      <node id="697" label="YER155C"/>
      <node id="696" label="YJL197W"/>
      <node id="695" label="YBL011W"/>
      <node id="694" label="YMR317W"/>
      <node id="693" label="YNL121C"/>
      <node id="692" label="YOR267C"/>
      <node id="691" label="YLR090W"/>
      <node id="690" label="YGL049C"/>
      <node id="689" label="YOR314W-A"/>
      <node id="688" label="YDR258C"/>
      <node id="687" label="YLR259C"/>
      <node id="686" label="YOL071W"/>
      <node id="685" label="YDR337W"/>
      <node id="684" label="YER131W"/>
      <node id="683" label="9"/>
      <node id="682" label="YPL237W"/>
      <node id="681" label="YNL044W"/>
      <node id="680" label="YDR194C"/>
      <node id="679" label="YKL008C"/>
      <node id="678" label="YHR133C"/>
      <node id="677" label="YBL045C"/>
      <node id="676" label="YJR070C"/>
      <node id="675" label="YEL054C"/>
      <node id="674" label="YHR117W"/>
      <node id="673" label="YOR375C"/>
      <node id="672" label="YDR345C"/>
      <node id="671" label="YDL019C"/>
      <node id="670" label="YKL148C"/>
      <node id="669" label="TLC1"/>
      <node id="668" label="YMR241W"/>
      <node id="667" label="YOR061W"/>
      <node id="666" label="YDR074W"/>
      <node id="665" label="YHR123W"/>
      <node id="664" label="YER067W"/>
      <node id="663" label="YPL149W"/>
      <node id="662" label="YJR117W"/>
      <node id="661" label="YPL037C"/>
      <node id="660" label="YER120W"/>
      <node id="659" label="YNL188W"/>
      <node id="658" label="YOL061W"/>
      <node id="657" label="YDR201W"/>
      <node id="656" label="YGR071C"/>
      <node id="655" label="YOR009W"/>
      <node id="654" label="YIL157C"/>
      <node id="653" label="YER140W"/>
      <node id="652" label="YKL201C"/>
      <node id="651" label="YLR084C"/>
      <node id="650" label="YER141W"/>
      <node id="649" label="YIL084C"/>
      <node id="648" label="YKL112W"/>
      <node id="647" label="YNL098C"/>
      <node id="646" label="YER136W"/>
      <node id="645" label="YAL055W"/>
      <node id="644" label="YAL032C"/>
      <node id="643" label="YBR069C"/>
      <node id="642" label="YPR124W"/>
      <node id="641" label="YBL017C"/>
      <node id="640" label="YPL143W"/>
      <node id="639" label="YLR401C"/>
      <node id="638" label="YPR010C"/>
      <node id="637" label="YMR178W"/>
      <node id="636" label="YPR133C"/>
      <node id="635" label="YLR363W-A"/>
      <node id="634" label="YPR187W"/>
      <node id="633" label="YLR175W"/>
      <node id="632" label="YMR189W"/>
      <node id="631" label="YAL011W"/>
      <node id="630" label="YPL085W"/>
      <node id="629" label="YKR081C"/>
      <node id="628" label="YDL208W"/>
      <node id="627" label="YNL061W"/>
      <node id="626" label="YDR071C"/>
      <node id="625" label="YPR143W"/>
      <node id="624" label="YNL308C"/>
      <node id="623" label="YJL158C"/>
      <node id="622" label="YOR103C"/>
      <node id="621" label="YMR146C"/>
      <node id="620" label="YLR257W"/>
      <node id="619" label="YDR463W"/>
      <node id="618" label="YDR157W"/>
      <node id="617" label="YNL112W"/>
      <node id="616" label="YPL266W"/>
      <node id="615" label="YKR024C"/>
      <node id="614" label="YLR196W"/>
      <node id="613" label="YGL048C"/>
      <node id="612" label="YKR093W"/>
      <node id="611" label="YFR001W"/>
      <node id="610" label="YBR276C"/>
      <node id="609" label="YBR252W"/>
      <node id="608" label="YGL062W"/>
      <node id="607" label="YDL060W"/>
      <node id="606" label="YFL001W"/>
      <node id="605" label="YKL014C"/>
      <node id="604" label="YNL113W"/>
      <node id="603" label="YDR346C"/>
      <node id="602" label="YNR053C"/>
      <node id="601" label="YPL093W"/>
      <node id="600" label="YGR204W"/>
      <node id="599" label="YLR186W"/>
      <node id="598" label="YOR390W"/>
      <node id="597" label="YMR049C"/>
      <node id="596" label="YBR189W"/>
      <node id="595" label="YPR145C-A"/>
      <node id="594" label="YHR143W-A"/>
      <node id="593" label="YPL211W"/>
      <node id="592" label="YPL279C"/>
      <node id="591" label="YML022W"/>
      <node id="590" label="YER049W"/>
      <node id="589" label="YHR162W"/>
      <node id="588" label="YMR014W"/>
      <node id="587" label="YBR010W"/>
      <node id="586" label="YOL097C"/>
      <node id="585" label="YJL134W"/>
      <node id="584" label="YDR278C"/>
      <node id="583" label="YDR063W"/>
      <node id="582" label="YGL257C"/>
      <node id="581" label="YLR328W"/>
      <node id="580" label="YEL077C"/>
      <node id="579" label="YDR545W"/>
      <node id="578" label="YGR296W"/>
      <node id="577" label="YER190W"/>
      <node id="576" label="YPR204W"/>
      <node id="575" label="YOR396W"/>
      <node id="574" label="YKL127W"/>
      <node id="573" label="YDR363W-A"/>
      <node id="572" label="YER094C"/>
      <node id="571" label="YAR018C"/>
      <node id="570" label="YNR046W"/>
      <node id="569" label="YBL033C"/>
      <node id="568" label="YER063W"/>
      <node id="567" label="YJL093C"/>
      <node id="566" label="YOR272W"/>
      <node id="565" label="YCL051W"/>
      <node id="564" label="YML093W"/>
      <node id="563" label="YKR082W"/>
      <node id="562" label="YBR061C"/>
      <node id="561" label="YLR019W"/>
      <node id="560" label="YHR170W"/>
      <node id="559" label="YOR094W"/>
      <node id="558" label="YDL064W"/>
      <node id="557" label="YLR418C"/>
      <node id="556" label="YDR011W"/>
      <node id="555" label="YDR342C"/>
      <node id="554" label="YER164W"/>
      <node id="553" label="YLR069C"/>
      <node id="552" label="YMR044W"/>
      <node id="551" label="YNL147W"/>
      <node id="550" label="YHR099W"/>
      <node id="549" label="YBR218C"/>
      <node id="548" label="YKL156W"/>
      <node id="547" label="YHR058C"/>
      <node id="546" label="YIL144W"/>
      <node id="545" label="YFL017W-A"/>
      <node id="544" label="YBL079W"/>
      <node id="543" label="YOR089C"/>
      <node id="542" label="YPR101W"/>
      <node id="541" label="YNR052C"/>
      <node id="540" label="YIL127C"/>
      <node id="539" label="YMR161W"/>
      <node id="538" label="YNL217W"/>
      <node id="537" label="YGL173C"/>
      <node id="536" label="YDL124W"/>
      <node id="535" label="YPL226W"/>
      <node id="534" label="YPL030W"/>
      <node id="533" label="YLR372W"/>
      <node id="532" label="YBL028C"/>
      <node id="531" label="YPR164W"/>
      <node id="530" label="YAL025C"/>
      <node id="529" label="YDL031W"/>
      <node id="528" label="YKL037W"/>
      <node id="527" label="YGR159C"/>
      <node id="526" label="YLR291C"/>
      <node id="525" label="YJR063W"/>
      <node id="524" label="YKL164C"/>
      <node id="523" label="YGL215W"/>
      <node id="522" label="YKL172W"/>
      <node id="521" label="YLR355C"/>
      <node id="520" label="YAL021C"/>
      <node id="519" label="YBR143C"/>
      <node id="518" label="YBL104C"/>
      <node id="517" label="YNL132W"/>
      <node id="516" label="YDL066W"/>
      <node id="515" label="YHR165C"/>
      <node id="514" label="YBR115C"/>
      <node id="513" label="YNL182C"/>
      <node id="512" label="YDR399W"/>
      <node id="511" label="YKL174C"/>
      <node id="510" label="YGL172W"/>
      <node id="509" label="YER070W"/>
      <node id="508" label="YLR373C"/>
      <node id="507" label="YGL245W"/>
      <node id="506" label="YGR094W"/>
      <node id="505" label="YNL212W"/>
      <node id="504" label="YDR159W"/>
      <node id="503" label="YGR081C"/>
      <node id="502" label="YMR033W"/>
      <node id="501" label="YMR194W"/>
      <node id="500" label="YIR023W"/>
      <node id="499" label="YGR009C"/>
      <node id="498" label="YPL082C"/>
      <node id="497" label="YGR157W"/>
      <node id="496" label="YJR109C"/>
      <node id="495" label="YML017W"/>
      <node id="494" label="YGR047C"/>
      <node id="493" label="YDR412W"/>
      <node id="492" label="YIL036W"/>
      <node id="491" label="YKR095W"/>
      <node id="490" label="YBL004W"/>
      <node id="489" label="YLR333C"/>
      <node id="488" label="YMR260C"/>
      <node id="487" label="YOR369C"/>
      <node id="486" label="YLR438C-A"/>
      <node id="485" label="YER115C"/>
      <node id="484" label="YOL139C"/>
      <node id="483" label="YNR047W"/>
      <node id="482" label="YER159C"/>
      <node id="481" label="YJL148W"/>
      <node id="480" label="YDL201W"/>
      <node id="479" label="YAL005C"/>
      <node id="478" label="YHR144C"/>
      <node id="477" label="YMR291W"/>
      <node id="476" label="YDR188W"/>
      <node id="475" label="YJL010C"/>
      <node id="474" label="YPR041W"/>
      <node id="473" label="YDR060W"/>
      <node id="472" label="YBR121C"/>
      <node id="471" label="YBR088C"/>
      <node id="470" label="YMR304C-A"/>
      <node id="469" label="YMR305C"/>
      <node id="468" label="YMR229C"/>
      <node id="467" label="YDL112W"/>
      <node id="466" label="YDR212W"/>
      <node id="465" label="YLR222C"/>
      <node id="464" label="YGR116W"/>
      <node id="463" label="YML123C"/>
      <node id="462" label="YBL063W"/>
      <node id="461" label="YBL062W"/>
      <node id="460" label="YDR050C"/>
      <node id="459" label="YPR135W"/>
      <node id="458" label="YLR017W"/>
      <node id="457" label="YGL097W"/>
      <node id="456" label="YHR195W"/>
      <node id="455" label="YJR150C"/>
      <node id="454" label="YOR224C"/>
      <node id="453" label="YJL189W"/>
      <node id="452" label="YLR419W"/>
      <node id="451" label="YPR137W"/>
      <node id="450" label="YDR101C"/>
      <node id="449" label="YPR065W"/>
      <node id="448" label="YPL081W"/>
      <node id="447" label="YDL014W"/>
      <node id="446" label="YOR108W"/>
      <node id="445" label="10"/>
      <node id="444" label="YPL090C"/>
      <node id="443" label="YBR221C"/>
      <node id="442" label="YBR080C"/>
      <node id="441" label="YPL221W"/>
      <node id="440" label="YBL032W"/>
      <node id="439" label="YKR057W"/>
      <node id="438" label="YCR034W"/>
      <node id="437" label="YGL022W"/>
      <node id="436" label="YJR066W"/>
      <node id="435" label="YDR404C"/>
      <node id="434" label="YBR202W"/>
      <node id="433" label="YKL025C"/>
      <node id="432" label="YOL089C"/>
      <node id="431" label="YLR381W"/>
      <node id="430" label="YDR034C"/>
      <node id="429" label="YGR271W"/>
      <node id="428" label="YMR282C"/>
      <node id="427" label="YCL063W"/>
      <node id="426" label="YDR453C"/>
      <node id="425" label="YIL131C"/>
      <node id="424" label="YDR334W"/>
      <node id="423" label="YLR321C"/>
      <node id="422" label="YOR095C"/>
      <node id="421" label="YHR206W"/>
      <node id="420" label="YGL083W"/>
      <node id="419" label="YLR335W"/>
      <node id="418" label="YBR152W"/>
      <node id="417" label="YBR153W"/>
      <node id="416" label="YOL115W"/>
      <node id="415" label="YMR006C"/>
      <node id="414" label="YNL173C"/>
      <node id="413" label="YEL040W"/>
      <node id="412" label="YBR279W"/>
      <node id="411" label="YDR381W"/>
      <node id="410" label="YLR455W"/>
      <node id="409" label="YLR327C"/>
      <node id="408" label="YDR388W"/>
      <node id="407" label="YPL139C"/>
      <node id="406" label="YOL014W"/>
      <node id="405" label="YIR003W"/>
      <node id="404" label="YDL225W"/>
      <node id="403" label="YOR247W"/>
      <node id="402" label="YOL116W"/>
      <node id="401" label="YOR248W"/>
      <node id="400" label="YJL109C"/>
      <node id="399" label="YNL062C"/>
      <node id="398" label="YBL101C"/>
      <node id="397" label="YHR183W"/>
      <node id="396" label="YOL012C"/>
      <node id="395" label="YDR035W"/>
      <node id="394" label="YJL172W"/>
      <node id="393" label="YIR029W"/>
      <node id="392" label="YGR097W"/>
      <node id="391" label="YDR277C"/>
      <node id="390" label="YLR197W"/>
      <node id="389" label="YAL007C"/>
      <node id="388" label="YGL148W"/>
      <node id="387" label="YER025W"/>
      <node id="386" label="YMR231W"/>
      <node id="385" label="YLR330W"/>
      <node id="384" label="YHR072W"/>
      <node id="383" label="YGL237C"/>
      <node id="382" label="YKL056C"/>
      <node id="381" label="YOR227W"/>
      <node id="380" label="YPL106C"/>
      <node id="379" label="YDR447C"/>
      <node id="378" label="YPR051W"/>
      <node id="377" label="YLR436C"/>
      <node id="376" label="YIL158W"/>
      <node id="375" label="YKL009W"/>
      <node id="374" label="YDR400W"/>
      <node id="373" label="YLR388W"/>
      <node id="372" label="YBR060C"/>
      <node id="371" label="YPR108W"/>
      <node id="370" label="YLR293C"/>
      <node id="369" label="YJL012C"/>
      <node id="368" label="YPL105C"/>
      <node id="367" label="YMR112C"/>
      <node id="366" label="YPL038W-A"/>
      <node id="365" label="YPL039W"/>
      <node id="364" label="YHR013C"/>
      <node id="363" label="YBR286W"/>
      <node id="362" label="YLR061W"/>
      <node id="361" label="YML024W"/>
      <node id="360" label="YIL009W"/>
      <node id="359" label="YGR103W"/>
      <node id="358" label="YDR064W"/>
      <node id="357" label="YPL129W"/>
      <node id="356" label="YHR083W"/>
      <node id="355" label="YNL056W"/>
      <node id="354" label="YPR034W"/>
      <node id="353" label="YJL187C"/>
      <node id="352" label="YJR064W"/>
      <node id="351" label="YBR092C"/>
      <node id="350" label="YGL041W-A"/>
      <node id="349" label="YKL077W"/>
      <node id="348" label="YDR087C"/>
      <node id="347" label="YMR297W"/>
      <node id="346" label="YLR229C"/>
      <node id="345" label="YBR237W"/>
      <node id="344" label="YOR264W"/>
      <node id="343" label="YCL025C"/>
      <node id="342" label="YER064C"/>
      <node id="341" label="YMR233W"/>
      <node id="340" label="YKL120W"/>
      <node id="339" label="YBL039C"/>
      <node id="338" label="YER008C"/>
      <node id="337" label="YKL018C-A"/>
      <node id="336" label="YOR281C"/>
      <node id="335" label="YPR097W"/>
      <node id="334" label="YNR032C-A"/>
      <node id="333" label="YDR158W"/>
      <node id="332" label="YDR418W"/>
      <node id="331" label="YMR164C"/>
      <node id="330" label="YHR136C"/>
      <node id="329" label="YLR262C"/>
      <node id="328" label="YLR261C"/>
      <node id="327" label="YDL144C"/>
      <node id="326" label="YFL045C"/>
      <node id="325" label="YCR018C"/>
      <node id="324" label="YGL099W"/>
      <node id="323" label="YDR471W"/>
      <node id="322" label="YBR129C"/>
      <node id="321" label="YKR022C"/>
      <node id="320" label="YOR079C"/>
      <node id="319" label="YER020W"/>
      <node id="318" label="YOR099W"/>
      <node id="317" label="YIL022W"/>
      <node id="316" label="YOR276W"/>
      <node id="315" label="YJR086W"/>
      <node id="314" label="YJR087W"/>
      <node id="313" label="YER045C"/>
      <node id="312" label="YDR450W"/>
      <node id="311" label="YGL076C"/>
      <node id="310" label="YPR042C"/>
      <node id="309" label="YDR245W"/>
      <node id="308" label="YGR037C"/>
      <node id="307" label="YOR006C"/>
      <node id="306" label="YGL123W"/>
      <node id="305" label="YDR365C"/>
      <node id="304" label="YNL151C"/>
      <node id="303" label="YBR154C"/>
      <node id="302" label="YHR026W"/>
      <node id="301" label="YJL122W"/>
      <node id="300" label="YJR141W"/>
      <node id="299" label="YNL248C"/>
      <node id="298" label="YPR020W"/>
      <node id="297" label="YDR293C"/>
      <node id="296" label="YMR250W"/>
      <node id="295" label="YOL004W"/>
      <node id="294" label="YNL021W"/>
      <node id="293" label="YDR420W"/>
      <node id="292" label="YAR071W"/>
      <node id="291" label="YKL180W"/>
      <node id="290" label="YDR016C"/>
      <node id="289" label="YOL124C"/>
      <node id="288" label="YHR215W"/>
      <node id="287" label="YML081W"/>
      <node id="286" label="YBL037W"/>
      <node id="285" label="YNL037C"/>
      <node id="284" label="YOL066C"/>
      <node id="283" label="YBR150C"/>
      <node id="282" label="YDR351W"/>
      <node id="281" label="YKR008W"/>
      <node id="280" label="YNL066W"/>
      <node id="279" label="YIL095W"/>
      <node id="278" label="YDR075W"/>
      <node id="277" label="YJL212C"/>
      <node id="276" label="YLL036C"/>
      <node id="275" label="YCL030C"/>
      <node id="274" label="YER056C"/>
      <node id="273" label="YNL059C"/>
      <node id="272" label="YDL056W"/>
      <node id="271" label="YDL074C"/>
      <node id="270" label="YNL152W"/>
      <node id="269" label="YLR405W"/>
      <node id="268" label="YDR096W"/>
      <node id="267" label="YBR233W-A"/>
      <node id="266" label="YGR041W"/>
      <node id="265" label="YLR425W"/>
      <node id="264" label="YBR140C"/>
      <node id="263" label="YDR110W"/>
      <node id="262" label="YDR423C"/>
      <node id="261" label="YGR249W"/>
      <node id="260" label="YLR055C"/>
      <node id="259" label="YPL115C"/>
      <node id="258" label="YPL228W"/>
      <node id="257" label="YHR036W"/>
      <node id="256" label="YGR143W"/>
      <node id="255" label="YNL278W"/>
      <node id="254" label="YHR037W"/>
      <node id="253" label="YNL277W-A"/>
      <node id="252" label="YBL076C"/>
      <node id="251" label="YNL075W"/>
      <node id="250" label="YGR185C"/>
      <node id="249" label="YHR141C"/>
      <node id="248" label="YGL071W"/>
      <node id="247" label="YLR183C"/>
      <node id="246" label="YDR284C"/>
      <node id="245" label="YGL101W"/>
      <node id="244" label="YDL039C"/>
      <node id="243" label="YIL156W"/>
      <node id="242" label="YIL038C"/>
      <node id="241" label="YBR026C"/>
      <node id="240" label="YMR316W"/>
      <node id="239" label="YML077W"/>
      <node id="238" label="YNR038W"/>
      <node id="237" label="YER073W"/>
      <node id="236" label="YOR151C"/>
      <node id="235" label="YOR295W"/>
      <node id="234" label="YHR027C"/>
      <node id="233" label="YLR006C"/>
      <node id="232" label="YCR008W"/>
      <node id="231" label="YDL160C"/>
      <node id="230" label="YLR052W"/>
      <node id="229" label="YJR031C"/>
      <node id="228" label="YER171W"/>
      <node id="227" label="YER169W"/>
      <node id="226" label="YLR413W"/>
      <node id="225" label="YKL101W"/>
      <node id="224" label="YFL049W"/>
      <node id="223" label="YLR220W"/>
      <node id="222" label="YPL255W"/>
      <node id="221" label="YBL052C"/>
      <node id="220" label="YIR010W"/>
      <node id="219" label="YEL018W"/>
      <node id="218" label="YDL240W"/>
      <node id="217" label="YKL032C"/>
      <node id="216" label="YPL186C"/>
      <node id="215" label="YKL092C"/>
      <node id="214" label="YER059W"/>
      <node id="213" label="YMR080C"/>
      <node id="212" label="YHL032C"/>
      <node id="211" label="YDR119W-A"/>
      <node id="210" label="YIL126W"/>
      <node id="209" label="YJL011C"/>
      <node id="208" label="YGR274C"/>
      <node id="207" label="YDR301W"/>
      <node id="206" label="YLL010C"/>
      <node id="205" label="YMR091C"/>
      <node id="204" label="YDR045C"/>
      <node id="203" label="YIL119C"/>
      <node id="202" label="YER109C"/>
      <node id="201" label="YDL180W"/>
      <node id="200" label="YMR270C"/>
      <node id="199" label="YKL038W"/>
      <node id="198" label="YKL005C"/>
      <node id="197" label="YFL034W"/>
      <node id="196" label="YNL141W"/>
      <node id="195" label="YER110C"/>
      <node id="194" label="YNL015W"/>
      <node id="193" label="YGL212W"/>
      <node id="192" label="YOL016C"/>
      <node id="191" label="YGR198W"/>
      <node id="190" label="YPR148C"/>
      <node id="189" label="YNL183C"/>
      <node id="188" label="YFR013W"/>
      <node id="187" label="YDR280W"/>
      <node id="186" label="YKR028W"/>
      <node id="185" label="YML076C"/>
      <node id="184" label="YKL061W"/>
      <node id="183" label="YBR106W"/>
      <node id="182" label="YER030W"/>
      <node id="181" label="YHR128W"/>
      <node id="180" label="11"/>
      <node id="179" label="YDL136W"/>
      <node id="178" label="YBR142W"/>
      <node id="177" label="YBR095C"/>
      <node id="176" label="YPL014W"/>
      <node id="175" label="YAL034W-A"/>
      <node id="174" label="YLL021W"/>
      <node id="173" label="YBR118W"/>
      <node id="172" label="YDL113C"/>
      <node id="171" label="YNL306W"/>
      <node id="170" label="YOR352W"/>
      <node id="169" label="YDR516C"/>
      <node id="168" label="YIL069C"/>
      <node id="167" label="YPL079W"/>
      <node id="166" label="YGL006W"/>
      <node id="165" label="YGR264C"/>
      <node id="164" label="YMR120C"/>
      <node id="163" label="YHR135C"/>
      <node id="162" label="YIL148W"/>
      <node id="161" label="YER055C"/>
      <node id="160" label="YDL137W"/>
      <node id="159" label="YDR477W"/>
      <node id="158" label="YDL192W"/>
      <node id="157" label="YOR234C"/>
      <node id="156" label="YER089C"/>
      <node id="155" label="YOR123C"/>
      <node id="154" label="YDL153C"/>
      <node id="153" label="YAL060W"/>
      <node id="152" label="YGR108W"/>
      <node id="151" label="YLR109W"/>
      <node id="150" label="YHR025W"/>
      <node id="149" label="YMR242C"/>
      <node id="148" label="YOR157C"/>
      <node id="147" label="YNL243W"/>
      <node id="146" label="YJR149W"/>
      <node id="145" label="YBR081C"/>
      <node id="144" label="YDR094W"/>
      <node id="143" label="YDR093W"/>
      <node id="142" label="YDR164C"/>
      <node id="141" label="YCL064C"/>
      <node id="140" label="YEL026W"/>
      <node id="139" label="YBL027W"/>
      <node id="138" label="YMR142C"/>
      <node id="137" label="YMR141C"/>
      <node id="136" label="YDL082W"/>
      <node id="135" label="YNR031C"/>
      <node id="134" label="YOL120C"/>
      <node id="133" label="YLR027C"/>
      <node id="132" label="YKL081W"/>
      <node id="131" label="YOR219C"/>
      <node id="130" label="YCR028C-A"/>
      <node id="129" label="YGR233C"/>
      <node id="128" label="YBR198C"/>
      <node id="127" label="YNL327W"/>
      <node id="126" label="YBR016W"/>
      <node id="125" label="YIL041W"/>
      <node id="124" label="YBR130C"/>
      <node id="123" label="YGR049W"/>
      <node id="122" label="YGL178W"/>
      <node id="121" label="YJR125C"/>
      <node id="120" label="YNL325C"/>
      <node id="119" label="YLR285W"/>
      <node id="118" label="YDL037C"/>
      <node id="117" label="YKL135C"/>
      <node id="116" label="YJL130C"/>
      <node id="115" label="YLR182W"/>
      <node id="114" label="YGR238C"/>
      <node id="113" label="YLR344W"/>
      <node id="112" label="YFR004W"/>
      <node id="111" label="12"/>
      <node id="110" label="YOL100W"/>
      <node id="109" label="YNL288W"/>
      <node id="108" label="YDR055W"/>
      <node id="107" label="YPL026C"/>
      <node id="106" label="YPR138C"/>
      <node id="105" label="YAR015W"/>
      <node id="104" label="YER009W"/>
      <node id="103" label="YIL109C"/>
      <node id="102" label="YCL050C"/>
      <node id="101" label="YPL232W"/>
      <node id="100" label="YIL053W"/>
      <node id="99" label="YCL011C"/>
      <node id="98" label="YOL123W"/>
      <node id="97" label="YBR034C"/>
      <node id="96" label="YMR086W"/>
      <node id="95" label="YPL091W"/>
      <node id="94" label="YML047W-A"/>
      <node id="93" label="YML048W"/>
      <node id="92" label="YJL080C"/>
      <node id="91" label="YOL077C"/>
      <node id="90" label="YDR129C"/>
      <node id="89" label="YIL076W"/>
      <node id="88" label="YCR033W"/>
      <node id="87" label="YLR060W"/>
      <node id="86" label="YAL053W"/>
      <node id="85" label="YPL210C"/>
      <node id="84" label="YOR168W"/>
      <node id="83" label="YOR170W"/>
      <node id="82" label="YPR182W"/>
      <node id="81" label="YPL049C"/>
      <node id="80" label="YEL051W"/>
      <node id="79" label="YDL155W"/>
      <node id="78" label="YBR158W"/>
      <node id="77" label="YER117W"/>
      <node id="76" label="YPR102C"/>
      <node id="75" label="YLR392C"/>
      <node id="74" label="YDR232W"/>
      <node id="73" label="YIL162W"/>
      <node id="72" label="YFR037C"/>
      <edge id="2012" label="YCL035C (pp) 8" source="859" target="858" cy:directed="1"/>
      <edge id="2011" label="YCL035C (pp) 10" source="859" target="445" cy:directed="1"/>
      <edge id="2010" label="YCL035C (pp) 12" source="859" target="111" cy:directed="1"/>
      <edge id="2009" label="YHL034C (pp) 8" source="857" target="858" cy:directed="1"/>
      <edge id="2008" label="YHL034C (pp) 10" source="857" target="445" cy:directed="1"/>
      <edge id="2007" label="YHL034C (pp) 12" source="857" target="111" cy:directed="1"/>
      <edge id="2006" label="YOR330C (pp) 8" source="856" target="858" cy:directed="1"/>
      <edge id="2005" label="YOR330C (pp) 10" source="856" target="445" cy:directed="1"/>
      <edge id="2004" label="YOR330C (pp) 12" source="856" target="111" cy:directed="1"/>
      <edge id="2003" label="YEL031W (pp) 8" source="855" target="858" cy:directed="1"/>
      <edge id="2002" label="YEL031W (pp) 10" source="855" target="445" cy:directed="1"/>
      <edge id="2001" label="YEL031W (pp) 12" source="855" target="111" cy:directed="1"/>
      <edge id="2000" label="YJL183W (pp) 8" source="854" target="858" cy:directed="1"/>
      <edge id="1999" label="YJL183W (pp) 10" source="854" target="445" cy:directed="1"/>
      <edge id="1998" label="YJL183W (pp) 12" source="854" target="111" cy:directed="1"/>
      <edge id="1997" label="YBR151W (pp) 8" source="853" target="858" cy:directed="1"/>
      <edge id="1996" label="YBR151W (pp) 10" source="853" target="445" cy:directed="1"/>
      <edge id="1995" label="YLR398C (pp) 8" source="852" target="858" cy:directed="1"/>
      <edge id="1994" label="YLR398C (pp) 10" source="852" target="445" cy:directed="1"/>
      <edge id="1993" label="YJL050W (pp) 8" source="851" target="858" cy:directed="1"/>
      <edge id="1992" label="YJL050W (pp) 10" source="851" target="445" cy:directed="1"/>
      <edge id="1991" label="YGL122C (pp) 8" source="850" target="858" cy:directed="1"/>
      <edge id="1990" label="YGL122C (pp) 10" source="850" target="445" cy:directed="1"/>
      <edge id="1989" label="YDR297W (pp) 8" source="849" target="858" cy:directed="1"/>
      <edge id="1988" label="YDR297W (pp) 11" source="849" target="180" cy:directed="1"/>
      <edge id="1987" label="YEL017W (pp) 8" source="848" target="858" cy:directed="1"/>
      <edge id="1986" label="YEL017W (pp) 11" source="848" target="180" cy:directed="1"/>
      <edge id="1985" label="YEL017W (pp) 12" source="848" target="111" cy:directed="1"/>
      <edge id="1984" label="YOR098C (pp) 8" source="847" target="858" cy:directed="1"/>
      <edge id="1983" label="YOR098C (pp) 11" source="847" target="180" cy:directed="1"/>
      <edge id="1982" label="YJR161C (pp) 8" source="846" target="858" cy:directed="1"/>
      <edge id="1981" label="YDR098C (pp) 8" source="845" target="858" cy:directed="1"/>
      <edge id="1980" label="YFR033C (pp) 8" source="844" target="858" cy:directed="1"/>
      <edge id="1979" label="YKL100C (pp) 8" source="843" target="858" cy:directed="1"/>
      <edge id="1978" label="YDL227C (pp) 8" source="842" target="858" cy:directed="1"/>
      <edge id="1977" label="YDL227C (pp) 9" source="842" target="683" cy:directed="1"/>
      <edge id="1976" label="YDL227C (pp) 11" source="842" target="180" cy:directed="1"/>
      <edge id="1975" label="YNL283C (pp) 8" source="841" target="858" cy:directed="1"/>
      <edge id="1974" label="YNL283C (pp) 9" source="841" target="683" cy:directed="1"/>
      <edge id="1973" label="YNL283C (pp) 10" source="841" target="445" cy:directed="1"/>
      <edge id="1972" label="YNL283C (pp) 12" source="841" target="111" cy:directed="1"/>
      <edge id="1971" label="YPR132W (pp) 8" source="840" target="858" cy:directed="1"/>
      <edge id="1970" label="YPR132W (pp) 10" source="840" target="445" cy:directed="1"/>
      <edge id="1969" label="YPR132W (pp) 12" source="840" target="111" cy:directed="1"/>
      <edge id="1968" label="YHR054C (pp) 8" source="839" target="858" cy:directed="1"/>
      <edge id="1967" label="YHR054C (pp) 10" source="839" target="445" cy:directed="1"/>
      <edge id="1966" label="YHR056C (pp) 8" source="838" target="858" cy:directed="1"/>
      <edge id="1965" label="YHR056C (pp) 10" source="838" target="445" cy:directed="1"/>
      <edge id="1964" label="YIL021W (pp) 8" source="837" target="858" cy:directed="1"/>
      <edge id="1963" label="YIL021W (pp) 10" source="837" target="445" cy:directed="1"/>
      <edge id="1962" label="YHR010W (pp) 8" source="836" target="858" cy:directed="1"/>
      <edge id="1961" label="YHR010W (pp) 10" source="836" target="445" cy:directed="1"/>
      <edge id="1960" label="YDR154C (pp) 8" source="835" target="858" cy:directed="1"/>
      <edge id="1959" label="YDR154C (pp) 10" source="835" target="445" cy:directed="1"/>
      <edge id="1958" label="YDR154C (pp) 11" source="835" target="180" cy:directed="1"/>
      <edge id="1957" label="YDR154C (pp) 12" source="835" target="111" cy:directed="1"/>
      <edge id="1956" label="YOR020C (pp) 8" source="834" target="858" cy:directed="1"/>
      <edge id="1955" label="YOR020C (pp) 10" source="834" target="445" cy:directed="1"/>
      <edge id="1954" label="YNL047C (pp) 8" source="833" target="858" cy:directed="1"/>
      <edge id="1953" label="YNL047C (pp) 10" source="833" target="445" cy:directed="1"/>
      <edge id="1952" label="YNL047C (pp) 11" source="833" target="180" cy:directed="1"/>
      <edge id="1951" label="YDR532C (pp) 8" source="832" target="858" cy:directed="1"/>
      <edge id="1950" label="YDR532C (pp) 10" source="832" target="445" cy:directed="1"/>
      <edge id="1949" label="YDR532C (pp) 11" source="832" target="180" cy:directed="1"/>
      <edge id="1948" label="YBR027C (pp) 8" source="831" target="858" cy:directed="1"/>
      <edge id="1947" label="YBR027C (pp) 10" source="831" target="445" cy:directed="1"/>
      <edge id="1946" label="YBR027C (pp) 11" source="831" target="180" cy:directed="1"/>
      <edge id="1945" label="YBR028C (pp) 8" source="830" target="858" cy:directed="1"/>
      <edge id="1944" label="YBR028C (pp) 10" source="830" target="445" cy:directed="1"/>
      <edge id="1943" label="YBR028C (pp) 11" source="830" target="180" cy:directed="1"/>
      <edge id="1942" label="YPR019W (pp) 8" source="829" target="858" cy:directed="1"/>
      <edge id="1941" label="YPR019W (pp) 10" source="829" target="445" cy:directed="1"/>
      <edge id="1940" label="YPR019W (pp) 11" source="829" target="180" cy:directed="1"/>
      <edge id="1939" label="YCR035C (pp) 8" source="828" target="858" cy:directed="1"/>
      <edge id="1938" label="YCR035C (pp) 9" source="828" target="683" cy:directed="1"/>
      <edge id="1937" label="YCR035C (pp) 11" source="828" target="180" cy:directed="1"/>
      <edge id="1936" label="YDR397C (pp) 8" source="827" target="858" cy:directed="1"/>
      <edge id="1935" label="YDR397C (pp) 11" source="827" target="180" cy:directed="1"/>
      <edge id="1934" label="YJL074C (pp) 8" source="826" target="858" cy:directed="1"/>
      <edge id="1933" label="YJL074C (pp) 11" source="826" target="180" cy:directed="1"/>
      <edge id="1932" label="YJL074C (pp) 12" source="826" target="111" cy:directed="1"/>
      <edge id="1931" label="YGR218W (pp) 8" source="825" target="858" cy:directed="1"/>
      <edge id="1930" label="YGR260W (pp) 8" source="824" target="858" cy:directed="1"/>
      <edge id="1929" label="YFL039C (pp) 8" source="823" target="858" cy:directed="1"/>
      <edge id="1928" label="YGL037C (pp) 8" source="822" target="858" cy:directed="1"/>
      <edge id="1927" label="YHR080C (pp) 8" source="821" target="858" cy:directed="1"/>
      <edge id="1926" label="YHR080C (pp) 11" source="821" target="180" cy:directed="1"/>
      <edge id="1925" label="YHL030W (pp) 8" source="820" target="858" cy:directed="1"/>
      <edge id="1924" label="YHL030W (pp) 10" source="820" target="445" cy:directed="1"/>
      <edge id="1923" label="YDR152W (pp) 8" source="819" target="858" cy:directed="1"/>
      <edge id="1922" label="YDR152W (pp) 10" source="819" target="445" cy:directed="1"/>
      <edge id="1921" label="YDR152W (pp) 12" source="819" target="111" cy:directed="1"/>
      <edge id="1920" label="YAL014C (pp) 8" source="818" target="858" cy:directed="1"/>
      <edge id="1919" label="YAL014C (pp) 10" source="818" target="445" cy:directed="1"/>
      <edge id="1918" label="YAL014C (pp) 12" source="818" target="111" cy:directed="1"/>
      <edge id="1917" label="YOR288C (pp) 8" source="817" target="858" cy:directed="1"/>
      <edge id="1916" label="YOR288C (pp) 10" source="817" target="445" cy:directed="1"/>
      <edge id="1915" label="YOR288C (pp) 12" source="817" target="111" cy:directed="1"/>
      <edge id="1914" label="YAL015C (pp) 8" source="816" target="858" cy:directed="1"/>
      <edge id="1913" label="YAL015C (pp) 10" source="816" target="445" cy:directed="1"/>
      <edge id="1912" label="YAL015C (pp) 12" source="816" target="111" cy:directed="1"/>
      <edge id="1911" label="YLR448W (pp) 8" source="815" target="858" cy:directed="1"/>
      <edge id="1910" label="YLR448W (pp) 10" source="815" target="445" cy:directed="1"/>
      <edge id="1909" label="YBR283C (pp) 8" source="814" target="858" cy:directed="1"/>
      <edge id="1908" label="YBR283C (pp) 10" source="814" target="445" cy:directed="1"/>
      <edge id="1907" label="YNL080C (pp) 8" source="813" target="858" cy:directed="1"/>
      <edge id="1906" label="YNL080C (pp) 10" source="813" target="445" cy:directed="1"/>
      <edge id="1905" label="YDR174W (pp) 8" source="812" target="858" cy:directed="1"/>
      <edge id="1904" label="YDR174W (pp) 10" source="812" target="445" cy:directed="1"/>
      <edge id="1903" label="YDR174W (pp) 12" source="812" target="111" cy:directed="1"/>
      <edge id="1902" label="YPL063W (pp) 8" source="811" target="858" cy:directed="1"/>
      <edge id="1901" label="YPL063W (pp) 12" source="811" target="111" cy:directed="1"/>
      <edge id="1900" label="YER058W (pp) 8" source="810" target="858" cy:directed="1"/>
      <edge id="1899" label="YER058W (pp) 12" source="810" target="111" cy:directed="1"/>
      <edge id="1898" label="YPR114W (pp) 8" source="809" target="858" cy:directed="1"/>
      <edge id="1897" label="YKL068W (pp) 8" source="808" target="858" cy:directed="1"/>
      <edge id="1896" label="YKL068W (pp) 9" source="808" target="683" cy:directed="1"/>
      <edge id="1895" label="YKL068W (pp) 10" source="808" target="445" cy:directed="1"/>
      <edge id="1894" label="YKL068W (pp) 11" source="808" target="180" cy:directed="1"/>
      <edge id="1893" label="YLR100W (pp) 8" source="807" target="858" cy:directed="1"/>
      <edge id="1892" label="YLR100W (pp) 10" source="807" target="445" cy:directed="1"/>
      <edge id="1891" label="YLR100W (pp) 12" source="807" target="111" cy:directed="1"/>
      <edge id="1890" label="YPL217C (pp) 8" source="806" target="858" cy:directed="1"/>
      <edge id="1889" label="YPL217C (pp) 10" source="806" target="445" cy:directed="1"/>
      <edge id="1888" label="YPL217C (pp) 12" source="806" target="111" cy:directed="1"/>
      <edge id="1887" label="YNL071W (pp) 8" source="805" target="858" cy:directed="1"/>
      <edge id="1886" label="YNL071W (pp) 10" source="805" target="445" cy:directed="1"/>
      <edge id="1885" label="YOR194C (pp) 8" source="804" target="858" cy:directed="1"/>
      <edge id="1884" label="YOR194C (pp) 10" source="804" target="445" cy:directed="1"/>
      <edge id="1883" label="YFL048C (pp) 8" source="803" target="858" cy:directed="1"/>
      <edge id="1882" label="YFL048C (pp) 10" source="803" target="445" cy:directed="1"/>
      <edge id="1881" label="YEL043W (pp) 8" source="802" target="858" cy:directed="1"/>
      <edge id="1880" label="YEL043W (pp) 10" source="802" target="445" cy:directed="1"/>
      <edge id="1879" label="YEL043W (pp) 12" source="802" target="111" cy:directed="1"/>
      <edge id="1878" label="YOR045W (pp) 8" source="801" target="858" cy:directed="1"/>
      <edge id="1877" label="YOR045W (pp) 10" source="801" target="445" cy:directed="1"/>
      <edge id="1876" label="YIR008C (pp) 8" source="800" target="858" cy:directed="1"/>
      <edge id="1875" label="YIR008C (pp) 10" source="800" target="445" cy:directed="1"/>
      <edge id="1874" label="YIR008C (pp) 12" source="800" target="111" cy:directed="1"/>
      <edge id="1873" label="YJR076C (pp) 8" source="799" target="858" cy:directed="1"/>
      <edge id="1872" label="YJR076C (pp) 12" source="799" target="111" cy:directed="1"/>
      <edge id="1871" label="YAL035W (pp) 8" source="798" target="858" cy:directed="1"/>
      <edge id="1870" label="YPR067W (pp) 8" source="797" target="858" cy:directed="1"/>
      <edge id="1869" label="YPR067W (pp) 9" source="797" target="683" cy:directed="1"/>
      <edge id="1868" label="YKL204W (pp) 8" source="796" target="858" cy:directed="1"/>
      <edge id="1867" label="YKL204W (pp) 9" source="796" target="683" cy:directed="1"/>
      <edge id="1866" label="YKL204W (pp) 11" source="796" target="180" cy:directed="1"/>
      <edge id="1865" label="YHR052W (pp) 8" source="795" target="858" cy:directed="1"/>
      <edge id="1864" label="YHR052W (pp) 9" source="795" target="683" cy:directed="1"/>
      <edge id="1863" label="YHR052W (pp) 12" source="795" target="111" cy:directed="1"/>
      <edge id="1862" label="YOR232W (pp) 8" source="794" target="858" cy:directed="1"/>
      <edge id="1861" label="YOR232W (pp) 9" source="794" target="683" cy:directed="1"/>
      <edge id="1860" label="YGR082W (pp) 8" source="793" target="858" cy:directed="1"/>
      <edge id="1859" label="YLR204W (pp) 8" source="792" target="858" cy:directed="1"/>
      <edge id="1858" label="YLR204W (pp) 11" source="792" target="180" cy:directed="1"/>
      <edge id="1857" label="YDR210W (pp) 8" source="791" target="858" cy:directed="1"/>
      <edge id="1856" label="YDR210W (pp) 11" source="791" target="180" cy:directed="1"/>
      <edge id="1855" label="YBL026W (pp) 8" source="790" target="858" cy:directed="1"/>
      <edge id="1854" label="YBL026W (pp) 11" source="790" target="180" cy:directed="1"/>
      <edge id="1853" label="YBL026W (pp) 12" source="790" target="111" cy:directed="1"/>
      <edge id="1852" label="YPL087W (pp) 8" source="789" target="858" cy:directed="1"/>
      <edge id="1851" label="YPL087W (pp) 12" source="789" target="111" cy:directed="1"/>
      <edge id="1850" label="YIL093C (pp) 8" source="788" target="858" cy:directed="1"/>
      <edge id="1849" label="YIL093C (pp) 12" source="788" target="111" cy:directed="1"/>
      <edge id="1848" label="YKL192C (pp) 8" source="787" target="858" cy:directed="1"/>
      <edge id="1847" label="YKL192C (pp) 12" source="787" target="111" cy:directed="1"/>
      <edge id="1846" label="YMR054W (pp) 8" source="786" target="858" cy:directed="1"/>
      <edge id="1845" label="YMR054W (pp) 12" source="786" target="111" cy:directed="1"/>
      <edge id="1844" label="YDR487C (pp) 8" source="785" target="858" cy:directed="1"/>
      <edge id="1843" label="YDR487C (pp) 12" source="785" target="111" cy:directed="1"/>
      <edge id="1842" label="YMR083W (pp) 8" source="784" target="858" cy:directed="1"/>
      <edge id="1841" label="YLR304C (pp) 8" source="783" target="858" cy:directed="1"/>
      <edge id="1840" label="YHR005C-A (pp) 8" source="782" target="858" cy:directed="1"/>
      <edge id="1839" label="YGR132C (pp) 8" source="781" target="858" cy:directed="1"/>
      <edge id="1838" label="YNL145W (pp) 8" source="780" target="858" cy:directed="1"/>
      <edge id="1837" label="YNL145W (pp) 10" source="780" target="445" cy:directed="1"/>
      <edge id="1836" label="YDR247W (pp) 8" source="779" target="858" cy:directed="1"/>
      <edge id="1835" label="YDR247W (pp) 10" source="779" target="445" cy:directed="1"/>
      <edge id="1834" label="YGL220W (pp) 8" source="778" target="858" cy:directed="1"/>
      <edge id="1833" label="YGL220W (pp) 12" source="778" target="111" cy:directed="1"/>
      <edge id="1832" label="YIL078W (pp) 8" source="777" target="858" cy:directed="1"/>
      <edge id="1831" label="YHR021C (pp) 8" source="776" target="858" cy:directed="1"/>
      <edge id="1830" label="YLR159W (pp) 8" source="775" target="858" cy:directed="1"/>
      <edge id="1829" label="YLR156W (pp) 8" source="774" target="858" cy:directed="1"/>
      <edge id="1828" label="YLR157W-E (pp) 8" source="773" target="858" cy:directed="1"/>
      <edge id="1827" label="YLR161W (pp) 8" source="772" target="858" cy:directed="1"/>
      <edge id="1826" label="YBR163W (pp) 8" source="771" target="858" cy:directed="1"/>
      <edge id="1825" label="YBR163W (pp) 10" source="771" target="445" cy:directed="1"/>
      <edge id="1824" label="YLL040C (pp) 8" source="770" target="858" cy:directed="1"/>
      <edge id="1823" label="YLL040C (pp) 9" source="770" target="683" cy:directed="1"/>
      <edge id="1822" label="YLL040C (pp) 10" source="770" target="445" cy:directed="1"/>
      <edge id="1821" label="YDL226C (pp) 8" source="769" target="858" cy:directed="1"/>
      <edge id="1820" label="YDL226C (pp) 10" source="769" target="445" cy:directed="1"/>
      <edge id="1819" label="YBR265W (pp) 8" source="768" target="858" cy:directed="1"/>
      <edge id="1818" label="YBR265W (pp) 10" source="768" target="445" cy:directed="1"/>
      <edge id="1817" label="YBR265W (pp) 12" source="768" target="111" cy:directed="1"/>
      <edge id="1816" label="YNL259C (pp) 8" source="767" target="858" cy:directed="1"/>
      <edge id="1815" label="YNL259C (pp) 9" source="767" target="683" cy:directed="1"/>
      <edge id="1814" label="YNL259C (pp) 12" source="767" target="111" cy:directed="1"/>
      <edge id="1813" label="YDL092W (pp) 8" source="766" target="858" cy:directed="1"/>
      <edge id="1812" label="YDL092W (pp) 10" source="766" target="445" cy:directed="1"/>
      <edge id="1811" label="YLR177W (pp) 8" source="765" target="858" cy:directed="1"/>
      <edge id="1810" label="YLR177W (pp) 10" source="765" target="445" cy:directed="1"/>
      <edge id="1809" label="YOR007C (pp) 8" source="764" target="858" cy:directed="1"/>
      <edge id="1808" label="YDR429C (pp) 8" source="763" target="858" cy:directed="1"/>
      <edge id="1807" label="YDR429C (pp) 9" source="763" target="683" cy:directed="1"/>
      <edge id="1806" label="YDR429C (pp) 11" source="763" target="180" cy:directed="1"/>
      <edge id="1805" label="YOR120W (pp) 8" source="762" target="858" cy:directed="1"/>
      <edge id="1804" label="YOR120W (pp) 11" source="762" target="180" cy:directed="1"/>
      <edge id="1803" label="YOR230W (pp) 8" source="761" target="858" cy:directed="1"/>
      <edge id="1802" label="YOR230W (pp) 11" source="761" target="180" cy:directed="1"/>
      <edge id="1801" label="YKL004W (pp) 8" source="760" target="858" cy:directed="1"/>
      <edge id="1800" label="YKL004W (pp) 12" source="760" target="111" cy:directed="1"/>
      <edge id="1799" label="YJL014W (pp) 8" source="759" target="858" cy:directed="1"/>
      <edge id="1798" label="YMR309C (pp) 8" source="758" target="858" cy:directed="1"/>
      <edge id="1797" label="YGL021W (pp) 8" source="757" target="858" cy:directed="1"/>
      <edge id="1796" label="YGL021W (pp) 10" source="757" target="445" cy:directed="1"/>
      <edge id="1795" label="YGL021W (pp) 11" source="757" target="180" cy:directed="1"/>
      <edge id="1794" label="YJR059W (pp) 8" source="756" target="858" cy:directed="1"/>
      <edge id="1793" label="YJR059W (pp) 10" source="756" target="445" cy:directed="1"/>
      <edge id="1792" label="YJR059W (pp) 12" source="756" target="111" cy:directed="1"/>
      <edge id="1791" label="YCR077C (pp) 8" source="755" target="858" cy:directed="1"/>
      <edge id="1790" label="YCR077C (pp) 10" source="755" target="445" cy:directed="1"/>
      <edge id="1789" label="YOR014W (pp) 8" source="754" target="858" cy:directed="1"/>
      <edge id="1788" label="YKR011C (pp) 8" source="753" target="858" cy:directed="1"/>
      <edge id="1787" label="YKR011C (pp) 10" source="753" target="445" cy:directed="1"/>
      <edge id="1786" label="YKR011C (pp) 12" source="753" target="111" cy:directed="1"/>
      <edge id="1785" label="YPR171W (pp) 8" source="752" target="858" cy:directed="1"/>
      <edge id="1784" label="YPR171W (pp) 10" source="752" target="445" cy:directed="1"/>
      <edge id="1783" label="YPR171W (pp) 12" source="752" target="111" cy:directed="1"/>
      <edge id="1782" label="YMR125W (pp) 8" source="751" target="858" cy:directed="1"/>
      <edge id="1781" label="YMR125W (pp) 10" source="751" target="445" cy:directed="1"/>
      <edge id="1780" label="YER056C-A (pp) 8" source="750" target="858" cy:directed="1"/>
      <edge id="1779" label="YER056C-A (pp) 12" source="750" target="111" cy:directed="1"/>
      <edge id="1778" label="YLL048C (pp) 8" source="749" target="858" cy:directed="1"/>
      <edge id="1777" label="YER177W (pp) 8" source="748" target="858" cy:directed="1"/>
      <edge id="1776" label="YOL001W (pp) 8" source="747" target="858" cy:directed="1"/>
      <edge id="1775" label="YOL001W (pp) 9" source="747" target="683" cy:directed="1"/>
      <edge id="1774" label="YOL001W (pp) 10" source="747" target="445" cy:directed="1"/>
      <edge id="1773" label="YOL001W (pp) 12" source="747" target="111" cy:directed="1"/>
      <edge id="1772" label="YBR207W (pp) 8" source="746" target="858" cy:directed="1"/>
      <edge id="1771" label="YBR207W (pp) 10" source="746" target="445" cy:directed="1"/>
      <edge id="1770" label="YBR207W (pp) 12" source="746" target="111" cy:directed="1"/>
      <edge id="1769" label="YEL036C (pp) 8" source="745" target="858" cy:directed="1"/>
      <edge id="1768" label="YEL036C (pp) 10" source="745" target="445" cy:directed="1"/>
      <edge id="1767" label="YEL036C (pp) 12" source="745" target="111" cy:directed="1"/>
      <edge id="1766" label="YCR031C (pp) 8" source="744" target="858" cy:directed="1"/>
      <edge id="1765" label="YCR031C (pp) 10" source="744" target="445" cy:directed="1"/>
      <edge id="1764" label="YGL092W (pp) 8" source="743" target="858" cy:directed="1"/>
      <edge id="1763" label="YGL092W (pp) 10" source="743" target="445" cy:directed="1"/>
      <edge id="1762" label="YJL096W (pp) 8" source="742" target="858" cy:directed="1"/>
      <edge id="1761" label="YJL096W (pp) 10" source="742" target="445" cy:directed="1"/>
      <edge id="1760" label="YER026C (pp) 8" source="741" target="858" cy:directed="1"/>
      <edge id="1759" label="YER026C (pp) 10" source="741" target="445" cy:directed="1"/>
      <edge id="1758" label="YOL023W (pp) 8" source="740" target="858" cy:directed="1"/>
      <edge id="1757" label="YOL023W (pp) 10" source="740" target="445" cy:directed="1"/>
      <edge id="1756" label="YOL023W (pp) 12" source="740" target="111" cy:directed="1"/>
      <edge id="1755" label="YLR429W (pp) 8" source="739" target="858" cy:directed="1"/>
      <edge id="1754" label="YLR429W (pp) 9" source="739" target="683" cy:directed="1"/>
      <edge id="1753" label="YJL143W (pp) 8" source="738" target="858" cy:directed="1"/>
      <edge id="1752" label="YJL143W (pp) 11" source="738" target="180" cy:directed="1"/>
      <edge id="1751" label="YNR017W (pp) 8" source="737" target="858" cy:directed="1"/>
      <edge id="1750" label="YNR017W (pp) 11" source="737" target="180" cy:directed="1"/>
      <edge id="1749" label="YLR354C (pp) 8" source="736" target="858" cy:directed="1"/>
      <edge id="1748" label="YIL075C (pp) 8" source="735" target="858" cy:directed="1"/>
      <edge id="1747" label="YKL079W (pp) 8" source="734" target="858" cy:directed="1"/>
      <edge id="1746" label="YKL079W (pp) 9" source="734" target="683" cy:directed="1"/>
      <edge id="1745" label="YKL079W (pp) 10" source="734" target="445" cy:directed="1"/>
      <edge id="1744" label="YBL086C (pp) 8" source="733" target="858" cy:directed="1"/>
      <edge id="1743" label="YBL086C (pp) 10" source="733" target="445" cy:directed="1"/>
      <edge id="1742" label="YBL086C (pp) 12" source="733" target="111" cy:directed="1"/>
      <edge id="1741" label="YJR101W (pp) 8" source="732" target="858" cy:directed="1"/>
      <edge id="1740" label="YJR101W (pp) 10" source="732" target="445" cy:directed="1"/>
      <edge id="1739" label="YIL149C (pp) 8" source="731" target="858" cy:directed="1"/>
      <edge id="1738" label="YIL149C (pp) 10" source="731" target="445" cy:directed="1"/>
      <edge id="1737" label="YIL149C (pp) 12" source="731" target="111" cy:directed="1"/>
      <edge id="1736" label="YBL021C (pp) 8" source="730" target="858" cy:directed="1"/>
      <edge id="1735" label="YBL021C (pp) 10" source="730" target="445" cy:directed="1"/>
      <edge id="1734" label="YBL021C (pp) 12" source="730" target="111" cy:directed="1"/>
      <edge id="1733" label="YKL117W (pp) 8" source="729" target="858" cy:directed="1"/>
      <edge id="1732" label="YKL117W (pp) 12" source="729" target="111" cy:directed="1"/>
      <edge id="1731" label="YMR109W (pp) 8" source="728" target="858" cy:directed="1"/>
      <edge id="1730" label="YMR109W (pp) 11" source="728" target="180" cy:directed="1"/>
      <edge id="1729" label="YHR047C (pp) 8" source="727" target="858" cy:directed="1"/>
      <edge id="1728" label="YHR047C (pp) 11" source="727" target="180" cy:directed="1"/>
      <edge id="1727" label="YDR023W (pp) 8" source="726" target="858" cy:directed="1"/>
      <edge id="1726" label="YDL145C (pp) 8" source="725" target="858" cy:directed="1"/>
      <edge id="1725" label="YMR047C (pp) 8" source="724" target="858" cy:directed="1"/>
      <edge id="1724" label="YOR182C (pp) 8" source="723" target="858" cy:directed="1"/>
      <edge id="1723" label="YMR307W (pp) 8" source="722" target="858" cy:directed="1"/>
      <edge id="1722" label="YMR307W (pp) 10" source="722" target="445" cy:directed="1"/>
      <edge id="1721" label="YOL158C (pp) 8" source="721" target="858" cy:directed="1"/>
      <edge id="1720" label="YOL158C (pp) 10" source="721" target="445" cy:directed="1"/>
      <edge id="1719" label="YOL158C (pp) 11" source="721" target="180" cy:directed="1"/>
      <edge id="1718" label="YOL158C (pp) 12" source="721" target="111" cy:directed="1"/>
      <edge id="1717" label="YDR037W (pp) 8" source="720" target="858" cy:directed="1"/>
      <edge id="1716" label="YDR037W (pp) 11" source="720" target="180" cy:directed="1"/>
      <edge id="1715" label="YDR504C (pp) 8" source="719" target="858" cy:directed="1"/>
      <edge id="1714" label="YDR504C (pp) 10" source="719" target="445" cy:directed="1"/>
      <edge id="1713" label="YDR505C (pp) 8" source="718" target="858" cy:directed="1"/>
      <edge id="1712" label="YDR505C (pp) 10" source="718" target="445" cy:directed="1"/>
      <edge id="1711" label="YPL248C (pp) 8" source="717" target="858" cy:directed="1"/>
      <edge id="1710" label="YPL248C (pp) 10" source="717" target="445" cy:directed="1"/>
      <edge id="1709" label="YOR257W (pp) 8" source="716" target="858" cy:directed="1"/>
      <edge id="1708" label="YOR257W (pp) 10" source="716" target="445" cy:directed="1"/>
      <edge id="1707" label="YOR273C (pp) 8" source="715" target="858" cy:directed="1"/>
      <edge id="1706" label="YOR273C (pp) 11" source="715" target="180" cy:directed="1"/>
      <edge id="1705" label="YCR084C (pp) 8" source="714" target="858" cy:directed="1"/>
      <edge id="1704" label="YCR084C (pp) 12" source="714" target="111" cy:directed="1"/>
      <edge id="1703" label="YMR030W-A (pp) 8" source="713" target="858" cy:directed="1"/>
      <edge id="1702" label="YNL220W (pp) 8" source="712" target="858" cy:directed="1"/>
      <edge id="1701" label="YMR032W (pp) 8" source="711" target="858" cy:directed="1"/>
      <edge id="1700" label="YKR067W (pp) 8" source="710" target="858" cy:directed="1"/>
      <edge id="1699" label="YKR067W (pp) 11" source="710" target="180" cy:directed="1"/>
      <edge id="1698" label="YGL168W (pp) 8" source="709" target="858" cy:directed="1"/>
      <edge id="1697" label="YGL168W (pp) 10" source="709" target="445" cy:directed="1"/>
      <edge id="1696" label="YGL168W (pp) 12" source="709" target="111" cy:directed="1"/>
      <edge id="1695" label="YGL169W (pp) 8" source="708" target="858" cy:directed="1"/>
      <edge id="1694" label="YGL169W (pp) 10" source="708" target="445" cy:directed="1"/>
      <edge id="1693" label="YGL169W (pp) 12" source="708" target="111" cy:directed="1"/>
      <edge id="1692" label="YJL209W (pp) 8" source="707" target="858" cy:directed="1"/>
      <edge id="1691" label="YJL209W (pp) 10" source="707" target="445" cy:directed="1"/>
      <edge id="1690" label="YJL209W (pp) 12" source="707" target="111" cy:directed="1"/>
      <edge id="1689" label="YDR347W (pp) 8" source="706" target="858" cy:directed="1"/>
      <edge id="1688" label="YDR347W (pp) 10" source="706" target="445" cy:directed="1"/>
      <edge id="1687" label="YDR347W (pp) 12" source="706" target="111" cy:directed="1"/>
      <edge id="1686" label="YJL063C (pp) 8" source="705" target="858" cy:directed="1"/>
      <edge id="1685" label="YJL063C (pp) 10" source="705" target="445" cy:directed="1"/>
      <edge id="1684" label="YJL063C (pp) 12" source="705" target="111" cy:directed="1"/>
      <edge id="1683" label="YGL056C (pp) 8" source="704" target="858" cy:directed="1"/>
      <edge id="1682" label="YGL056C (pp) 10" source="704" target="445" cy:directed="1"/>
      <edge id="1681" label="YOR187W (pp) 8" source="703" target="858" cy:directed="1"/>
      <edge id="1680" label="YOR187W (pp) 10" source="703" target="445" cy:directed="1"/>
      <edge id="1679" label="YFR052C-A (pp) 8" source="702" target="858" cy:directed="1"/>
      <edge id="1678" label="YFR052C-A (pp) 10" source="702" target="445" cy:directed="1"/>
      <edge id="1677" label="YFR053C (pp) 8" source="701" target="858" cy:directed="1"/>
      <edge id="1676" label="YFR053C (pp) 10" source="701" target="445" cy:directed="1"/>
      <edge id="1675" label="YBL099W (pp) 8" source="700" target="858" cy:directed="1"/>
      <edge id="1674" label="YBL099W (pp) 10" source="700" target="445" cy:directed="1"/>
      <edge id="1673" label="YGR257C (pp) 8" source="699" target="858" cy:directed="1"/>
      <edge id="1672" label="YGR257C (pp) 10" source="699" target="445" cy:directed="1"/>
      <edge id="1671" label="YER154W (pp) 8" source="698" target="858" cy:directed="1"/>
      <edge id="1670" label="YER154W (pp) 10" source="698" target="445" cy:directed="1"/>
      <edge id="1669" label="YER155C (pp) 8" source="697" target="858" cy:directed="1"/>
      <edge id="1668" label="YER155C (pp) 11" source="697" target="180" cy:directed="1"/>
      <edge id="1667" label="YJL197W (pp) 8" source="696" target="858" cy:directed="1"/>
      <edge id="1666" label="YJL197W (pp) 11" source="696" target="180" cy:directed="1"/>
      <edge id="1665" label="YBL011W (pp) 8" source="695" target="858" cy:directed="1"/>
      <edge id="1664" label="YBL011W (pp) 11" source="695" target="180" cy:directed="1"/>
      <edge id="1663" label="YMR317W (pp) 8" source="694" target="858" cy:directed="1"/>
      <edge id="1662" label="YMR317W (pp) 12" source="694" target="111" cy:directed="1"/>
      <edge id="1661" label="YNL121C (pp) 8" source="693" target="858" cy:directed="1"/>
      <edge id="1660" label="YNL121C (pp) 12" source="693" target="111" cy:directed="1"/>
      <edge id="1659" label="YOR267C (pp) 8" source="692" target="858" cy:directed="1"/>
      <edge id="1658" label="YLR090W (pp) 8" source="691" target="858" cy:directed="1"/>
      <edge id="1657" label="YGL049C (pp) 8" source="690" target="858" cy:directed="1"/>
      <edge id="1656" label="YOR314W-A (pp) 8" source="689" target="858" cy:directed="1"/>
      <edge id="1655" label="YDR258C (pp) 8" source="688" target="858" cy:directed="1"/>
      <edge id="1654" label="YLR259C (pp) 8" source="687" target="858" cy:directed="1"/>
      <edge id="1653" label="YOL071W (pp) 8" source="686" target="858" cy:directed="1"/>
      <edge id="1652" label="YDR337W (pp) 8" source="685" target="858" cy:directed="1"/>
      <edge id="1651" label="YER131W (pp) 9" source="684" target="683" cy:directed="1"/>
      <edge id="1650" label="YER131W (pp) 12" source="684" target="111" cy:directed="1"/>
      <edge id="1649" label="YPL237W (pp) 9" source="682" target="683" cy:directed="1"/>
      <edge id="1648" label="YNL044W (pp) 9" source="681" target="683" cy:directed="1"/>
      <edge id="1647" label="YDR194C (pp) 9" source="680" target="683" cy:directed="1"/>
      <edge id="1646" label="YKL008C (pp) 9" source="679" target="683" cy:directed="1"/>
      <edge id="1645" label="YKL008C (pp) 12" source="679" target="111" cy:directed="1"/>
      <edge id="1644" label="YHR133C (pp) 9" source="678" target="683" cy:directed="1"/>
      <edge id="1643" label="YHR133C (pp) 11" source="678" target="180" cy:directed="1"/>
      <edge id="1642" label="YBL045C (pp) 9" source="677" target="683" cy:directed="1"/>
      <edge id="1641" label="YBL045C (pp) 11" source="677" target="180" cy:directed="1"/>
      <edge id="1640" label="YJR070C (pp) 9" source="676" target="683" cy:directed="1"/>
      <edge id="1639" label="YJR070C (pp) 11" source="676" target="180" cy:directed="1"/>
      <edge id="1638" label="YEL054C (pp) 9" source="675" target="683" cy:directed="1"/>
      <edge id="1637" label="YEL054C (pp) 12" source="675" target="111" cy:directed="1"/>
      <edge id="1636" label="YHR117W (pp) 9" source="674" target="683" cy:directed="1"/>
      <edge id="1635" label="YOR375C (pp) 9" source="673" target="683" cy:directed="1"/>
      <edge id="1634" label="YDR345C (pp) 9" source="672" target="683" cy:directed="1"/>
      <edge id="1633" label="YDL019C (pp) 9" source="671" target="683" cy:directed="1"/>
      <edge id="1632" label="YKL148C (pp) 9" source="670" target="683" cy:directed="1"/>
      <edge id="1631" label="TLC1 (pp) 9" source="669" target="683" cy:directed="1"/>
      <edge id="1630" label="TLC1 (pp) 10" source="669" target="445" cy:directed="1"/>
      <edge id="1629" label="TLC1 (pp) 12" source="669" target="111" cy:directed="1"/>
      <edge id="1628" label="YMR241W (pp) 9" source="668" target="683" cy:directed="1"/>
      <edge id="1627" label="YMR241W (pp) 12" source="668" target="111" cy:directed="1"/>
      <edge id="1626" label="YOR061W (pp) 9" source="667" target="683" cy:directed="1"/>
      <edge id="1625" label="YDR074W (pp) 9" source="666" target="683" cy:directed="1"/>
      <edge id="1624" label="YHR123W (pp) 9" source="665" target="683" cy:directed="1"/>
      <edge id="1623" label="YHR123W (pp) 12" source="665" target="111" cy:directed="1"/>
      <edge id="1622" label="YER067W (pp) 9" source="664" target="683" cy:directed="1"/>
      <edge id="1621" label="YER067W (pp) 12" source="664" target="111" cy:directed="1"/>
      <edge id="1620" label="YPL149W (pp) 9" source="663" target="683" cy:directed="1"/>
      <edge id="1619" label="YJR117W (pp) 9" source="662" target="683" cy:directed="1"/>
      <edge id="1618" label="YPL037C (pp) 9" source="661" target="683" cy:directed="1"/>
      <edge id="1617" label="YER120W (pp) 9" source="660" target="683" cy:directed="1"/>
      <edge id="1616" label="YNL188W (pp) 9" source="659" target="683" cy:directed="1"/>
      <edge id="1615" label="YOL061W (pp) 9" source="658" target="683" cy:directed="1"/>
      <edge id="1614" label="YDR201W (pp) 9" source="657" target="683" cy:directed="1"/>
      <edge id="1613" label="YGR071C (pp) 9" source="656" target="683" cy:directed="1"/>
      <edge id="1612" label="YOR009W (pp) 9" source="655" target="683" cy:directed="1"/>
      <edge id="1611" label="YOR009W (pp) 11" source="655" target="180" cy:directed="1"/>
      <edge id="1610" label="YIL157C (pp) 9" source="654" target="683" cy:directed="1"/>
      <edge id="1609" label="YIL157C (pp) 11" source="654" target="180" cy:directed="1"/>
      <edge id="1608" label="YER140W (pp) 9" source="653" target="683" cy:directed="1"/>
      <edge id="1607" label="YER140W (pp) 11" source="653" target="180" cy:directed="1"/>
      <edge id="1606" label="YKL201C (pp) 9" source="652" target="683" cy:directed="1"/>
      <edge id="1605" label="YKL201C (pp) 11" source="652" target="180" cy:directed="1"/>
      <edge id="1604" label="YLR084C (pp) 9" source="651" target="683" cy:directed="1"/>
      <edge id="1603" label="YLR084C (pp) 11" source="651" target="180" cy:directed="1"/>
      <edge id="1602" label="YER141W (pp) 9" source="650" target="683" cy:directed="1"/>
      <edge id="1601" label="YER141W (pp) 11" source="650" target="180" cy:directed="1"/>
      <edge id="1600" label="YIL084C (pp) 9" source="649" target="683" cy:directed="1"/>
      <edge id="1599" label="YIL084C (pp) 12" source="649" target="111" cy:directed="1"/>
      <edge id="1598" label="YKL112W (pp) 9" source="648" target="683" cy:directed="1"/>
      <edge id="1597" label="YNL098C (pp) 9" source="647" target="683" cy:directed="1"/>
      <edge id="1596" label="YER136W (pp) 9" source="646" target="683" cy:directed="1"/>
      <edge id="1595" label="YAL055W (pp) 9" source="645" target="683" cy:directed="1"/>
      <edge id="1594" label="YAL032C (pp) 9" source="644" target="683" cy:directed="1"/>
      <edge id="1593" label="YBR069C (pp) 9" source="643" target="683" cy:directed="1"/>
      <edge id="1592" label="YPR124W (pp) 9" source="642" target="683" cy:directed="1"/>
      <edge id="1591" label="YBL017C (pp) 9" source="641" target="683" cy:directed="1"/>
      <edge id="1590" label="YPL143W (pp) 9" source="640" target="683" cy:directed="1"/>
      <edge id="1589" label="YLR401C (pp) 9" source="639" target="683" cy:directed="1"/>
      <edge id="1588" label="YLR401C (pp) 10" source="639" target="445" cy:directed="1"/>
      <edge id="1587" label="YPR010C (pp) 9" source="638" target="683" cy:directed="1"/>
      <edge id="1586" label="YPR010C (pp) 11" source="638" target="180" cy:directed="1"/>
      <edge id="1585" label="YMR178W (pp) 9" source="637" target="683" cy:directed="1"/>
      <edge id="1584" label="YPR133C (pp) 9" source="636" target="683" cy:directed="1"/>
      <edge id="1583" label="YLR363W-A (pp) 9" source="635" target="683" cy:directed="1"/>
      <edge id="1582" label="YLR363W-A (pp) 11" source="635" target="180" cy:directed="1"/>
      <edge id="1581" label="YPR187W (pp) 9" source="634" target="683" cy:directed="1"/>
      <edge id="1580" label="YPR187W (pp) 12" source="634" target="111" cy:directed="1"/>
      <edge id="1579" label="YLR175W (pp) 9" source="633" target="683" cy:directed="1"/>
      <edge id="1578" label="YLR175W (pp) 12" source="633" target="111" cy:directed="1"/>
      <edge id="1577" label="YMR189W (pp) 9" source="632" target="683" cy:directed="1"/>
      <edge id="1576" label="YMR189W (pp) 10" source="632" target="445" cy:directed="1"/>
      <edge id="1575" label="YMR189W (pp) 12" source="632" target="111" cy:directed="1"/>
      <edge id="1574" label="YAL011W (pp) 9" source="631" target="683" cy:directed="1"/>
      <edge id="1573" label="YAL011W (pp) 11" source="631" target="180" cy:directed="1"/>
      <edge id="1572" label="YPL085W (pp) 9" source="630" target="683" cy:directed="1"/>
      <edge id="1571" label="YPL085W (pp) 11" source="630" target="180" cy:directed="1"/>
      <edge id="1570" label="YKR081C (pp) 9" source="629" target="683" cy:directed="1"/>
      <edge id="1569" label="YKR081C (pp) 11" source="629" target="180" cy:directed="1"/>
      <edge id="1568" label="YDL208W (pp) 9" source="628" target="683" cy:directed="1"/>
      <edge id="1567" label="YDL208W (pp) 11" source="628" target="180" cy:directed="1"/>
      <edge id="1566" label="YNL061W (pp) 9" source="627" target="683" cy:directed="1"/>
      <edge id="1565" label="YDR071C (pp) 9" source="626" target="683" cy:directed="1"/>
      <edge id="1564" label="YPR143W (pp) 9" source="625" target="683" cy:directed="1"/>
      <edge id="1563" label="YNL308C (pp) 9" source="624" target="683" cy:directed="1"/>
      <edge id="1562" label="YJL158C (pp) 9" source="623" target="683" cy:directed="1"/>
      <edge id="1561" label="YOR103C (pp) 9" source="622" target="683" cy:directed="1"/>
      <edge id="1560" label="YOR103C (pp) 10" source="622" target="445" cy:directed="1"/>
      <edge id="1559" label="YOR103C (pp) 11" source="622" target="180" cy:directed="1"/>
      <edge id="1558" label="YOR103C (pp) 12" source="622" target="111" cy:directed="1"/>
      <edge id="1557" label="YMR146C (pp) 9" source="621" target="683" cy:directed="1"/>
      <edge id="1556" label="YLR257W (pp) 9" source="620" target="683" cy:directed="1"/>
      <edge id="1555" label="YDR463W (pp) 9" source="619" target="683" cy:directed="1"/>
      <edge id="1554" label="YDR463W (pp) 11" source="619" target="180" cy:directed="1"/>
      <edge id="1553" label="YDR463W (pp) 12" source="619" target="111" cy:directed="1"/>
      <edge id="1552" label="YDR157W (pp) 9" source="618" target="683" cy:directed="1"/>
      <edge id="1551" label="YNL112W (pp) 9" source="617" target="683" cy:directed="1"/>
      <edge id="1550" label="YPL266W (pp) 9" source="616" target="683" cy:directed="1"/>
      <edge id="1549" label="YKR024C (pp) 9" source="615" target="683" cy:directed="1"/>
      <edge id="1548" label="YLR196W (pp) 9" source="614" target="683" cy:directed="1"/>
      <edge id="1547" label="YGL048C (pp) 9" source="613" target="683" cy:directed="1"/>
      <edge id="1546" label="YGL048C (pp) 10" source="613" target="445" cy:directed="1"/>
      <edge id="1545" label="YGL048C (pp) 11" source="613" target="180" cy:directed="1"/>
      <edge id="1544" label="YGL048C (pp) 12" source="613" target="111" cy:directed="1"/>
      <edge id="1543" label="YKR093W (pp) 9" source="612" target="683" cy:directed="1"/>
      <edge id="1542" label="YKR093W (pp) 10" source="612" target="445" cy:directed="1"/>
      <edge id="1541" label="YFR001W (pp) 9" source="611" target="683" cy:directed="1"/>
      <edge id="1540" label="YFR001W (pp) 11" source="611" target="180" cy:directed="1"/>
      <edge id="1539" label="YBR276C (pp) 9" source="610" target="683" cy:directed="1"/>
      <edge id="1538" label="YBR252W (pp) 9" source="609" target="683" cy:directed="1"/>
      <edge id="1537" label="YBR252W (pp) 11" source="609" target="180" cy:directed="1"/>
      <edge id="1536" label="YGL062W (pp) 9" source="608" target="683" cy:directed="1"/>
      <edge id="1535" label="YGL062W (pp) 11" source="608" target="180" cy:directed="1"/>
      <edge id="1534" label="YDL060W (pp) 9" source="607" target="683" cy:directed="1"/>
      <edge id="1533" label="YDL060W (pp) 11" source="607" target="180" cy:directed="1"/>
      <edge id="1532" label="YFL001W (pp) 9" source="606" target="683" cy:directed="1"/>
      <edge id="1531" label="YFL001W (pp) 11" source="606" target="180" cy:directed="1"/>
      <edge id="1530" label="YKL014C (pp) 9" source="605" target="683" cy:directed="1"/>
      <edge id="1529" label="YKL014C (pp) 11" source="605" target="180" cy:directed="1"/>
      <edge id="1528" label="YNL113W (pp) 9" source="604" target="683" cy:directed="1"/>
      <edge id="1527" label="YNL113W (pp) 11" source="604" target="180" cy:directed="1"/>
      <edge id="1526" label="YDR346C (pp) 9" source="603" target="683" cy:directed="1"/>
      <edge id="1525" label="YDR346C (pp) 11" source="603" target="180" cy:directed="1"/>
      <edge id="1524" label="YNR053C (pp) 9" source="602" target="683" cy:directed="1"/>
      <edge id="1523" label="YNR053C (pp) 12" source="602" target="111" cy:directed="1"/>
      <edge id="1522" label="YPL093W (pp) 9" source="601" target="683" cy:directed="1"/>
      <edge id="1521" label="YPL093W (pp) 12" source="601" target="111" cy:directed="1"/>
      <edge id="1520" label="YGR204W (pp) 9" source="600" target="683" cy:directed="1"/>
      <edge id="1519" label="YGR204W (pp) 12" source="600" target="111" cy:directed="1"/>
      <edge id="1518" label="YLR186W (pp) 9" source="599" target="683" cy:directed="1"/>
      <edge id="1517" label="YOR390W (pp) 9" source="598" target="683" cy:directed="1"/>
      <edge id="1516" label="YMR049C (pp) 9" source="597" target="683" cy:directed="1"/>
      <edge id="1515" label="YBR189W (pp) 9" source="596" target="683" cy:directed="1"/>
      <edge id="1514" label="YPR145C-A (pp) 9" source="595" target="683" cy:directed="1"/>
      <edge id="1513" label="YHR143W-A (pp) 9" source="594" target="683" cy:directed="1"/>
      <edge id="1512" label="YPL211W (pp) 9" source="593" target="683" cy:directed="1"/>
      <edge id="1511" label="YPL279C (pp) 9" source="592" target="683" cy:directed="1"/>
      <edge id="1510" label="YML022W (pp) 9" source="591" target="683" cy:directed="1"/>
      <edge id="1509" label="YER049W (pp) 9" source="590" target="683" cy:directed="1"/>
      <edge id="1508" label="YHR162W (pp) 9" source="589" target="683" cy:directed="1"/>
      <edge id="1507" label="YMR014W (pp) 9" source="588" target="683" cy:directed="1"/>
      <edge id="1506" label="YBR010W (pp) 9" source="587" target="683" cy:directed="1"/>
      <edge id="1505" label="YOL097C (pp) 9" source="586" target="683" cy:directed="1"/>
      <edge id="1504" label="YJL134W (pp) 9" source="585" target="683" cy:directed="1"/>
      <edge id="1503" label="YJL134W (pp) 10" source="585" target="445" cy:directed="1"/>
      <edge id="1502" label="YDR278C (pp) 9" source="584" target="683" cy:directed="1"/>
      <edge id="1501" label="YDR278C (pp) 11" source="584" target="180" cy:directed="1"/>
      <edge id="1500" label="YDR063W (pp) 9" source="583" target="683" cy:directed="1"/>
      <edge id="1499" label="YGL257C (pp) 9" source="582" target="683" cy:directed="1"/>
      <edge id="1498" label="YGL257C (pp) 11" source="582" target="180" cy:directed="1"/>
      <edge id="1497" label="YLR328W (pp) 9" source="581" target="683" cy:directed="1"/>
      <edge id="1496" label="YEL077C (pp) 9" source="580" target="683" cy:directed="1"/>
      <edge id="1495" label="YEL077C (pp) 11" source="580" target="180" cy:directed="1"/>
      <edge id="1494" label="YEL077C (pp) 12" source="580" target="111" cy:directed="1"/>
      <edge id="1493" label="YDR545W (pp) 9" source="579" target="683" cy:directed="1"/>
      <edge id="1492" label="YDR545W (pp) 11" source="579" target="180" cy:directed="1"/>
      <edge id="1491" label="YDR545W (pp) 12" source="579" target="111" cy:directed="1"/>
      <edge id="1490" label="YGR296W (pp) 9" source="578" target="683" cy:directed="1"/>
      <edge id="1489" label="YGR296W (pp) 11" source="578" target="180" cy:directed="1"/>
      <edge id="1488" label="YGR296W (pp) 12" source="578" target="111" cy:directed="1"/>
      <edge id="1487" label="YER190W (pp) 9" source="577" target="683" cy:directed="1"/>
      <edge id="1486" label="YER190W (pp) 11" source="577" target="180" cy:directed="1"/>
      <edge id="1485" label="YER190W (pp) 12" source="577" target="111" cy:directed="1"/>
      <edge id="1484" label="YPR204W (pp) 9" source="576" target="683" cy:directed="1"/>
      <edge id="1483" label="YPR204W (pp) 11" source="576" target="180" cy:directed="1"/>
      <edge id="1482" label="YPR204W (pp) 12" source="576" target="111" cy:directed="1"/>
      <edge id="1481" label="YOR396W (pp) 9" source="575" target="683" cy:directed="1"/>
      <edge id="1480" label="YOR396W (pp) 11" source="575" target="180" cy:directed="1"/>
      <edge id="1479" label="YOR396W (pp) 12" source="575" target="111" cy:directed="1"/>
      <edge id="1478" label="YKL127W (pp) 9" source="574" target="683" cy:directed="1"/>
      <edge id="1477" label="YKL127W (pp) 11" source="574" target="180" cy:directed="1"/>
      <edge id="1476" label="YDR363W-A (pp) 9" source="573" target="683" cy:directed="1"/>
      <edge id="1475" label="YDR363W-A (pp) 12" source="573" target="111" cy:directed="1"/>
      <edge id="1474" label="YER094C (pp) 9" source="572" target="683" cy:directed="1"/>
      <edge id="1473" label="YAR018C (pp) 9" source="571" target="683" cy:directed="1"/>
      <edge id="1472" label="YNR046W (pp) 9" source="570" target="683" cy:directed="1"/>
      <edge id="1471" label="YBL033C (pp) 9" source="569" target="683" cy:directed="1"/>
      <edge id="1470" label="YER063W (pp) 9" source="568" target="683" cy:directed="1"/>
      <edge id="1469" label="YJL093C (pp) 9" source="567" target="683" cy:directed="1"/>
      <edge id="1468" label="YJL093C (pp) 11" source="567" target="180" cy:directed="1"/>
      <edge id="1467" label="YJL093C (pp) 12" source="567" target="111" cy:directed="1"/>
      <edge id="1466" label="YOR272W (pp) 9" source="566" target="683" cy:directed="1"/>
      <edge id="1465" label="YOR272W (pp) 10" source="566" target="445" cy:directed="1"/>
      <edge id="1464" label="YOR272W (pp) 12" source="566" target="111" cy:directed="1"/>
      <edge id="1463" label="YCL051W (pp) 9" source="565" target="683" cy:directed="1"/>
      <edge id="1462" label="YCL051W (pp) 10" source="565" target="445" cy:directed="1"/>
      <edge id="1461" label="YCL051W (pp) 12" source="565" target="111" cy:directed="1"/>
      <edge id="1460" label="YML093W (pp) 9" source="564" target="683" cy:directed="1"/>
      <edge id="1459" label="YML093W (pp) 12" source="564" target="111" cy:directed="1"/>
      <edge id="1458" label="YKR082W (pp) 9" source="563" target="683" cy:directed="1"/>
      <edge id="1457" label="YKR082W (pp) 12" source="563" target="111" cy:directed="1"/>
      <edge id="1456" label="YBR061C (pp) 9" source="562" target="683" cy:directed="1"/>
      <edge id="1455" label="YLR019W (pp) 9" source="561" target="683" cy:directed="1"/>
      <edge id="1454" label="YLR019W (pp) 11" source="561" target="180" cy:directed="1"/>
      <edge id="1453" label="YHR170W (pp) 9" source="560" target="683" cy:directed="1"/>
      <edge id="1452" label="YHR170W (pp) 11" source="560" target="180" cy:directed="1"/>
      <edge id="1451" label="YOR094W (pp) 9" source="559" target="683" cy:directed="1"/>
      <edge id="1450" label="YOR094W (pp) 12" source="559" target="111" cy:directed="1"/>
      <edge id="1449" label="YDL064W (pp) 9" source="558" target="683" cy:directed="1"/>
      <edge id="1448" label="YLR418C (pp) 9" source="557" target="683" cy:directed="1"/>
      <edge id="1447" label="YDR011W (pp) 9" source="556" target="683" cy:directed="1"/>
      <edge id="1446" label="YDR342C (pp) 9" source="555" target="683" cy:directed="1"/>
      <edge id="1445" label="YER164W (pp) 9" source="554" target="683" cy:directed="1"/>
      <edge id="1444" label="YLR069C (pp) 9" source="553" target="683" cy:directed="1"/>
      <edge id="1443" label="YMR044W (pp) 9" source="552" target="683" cy:directed="1"/>
      <edge id="1442" label="YNL147W (pp) 9" source="551" target="683" cy:directed="1"/>
      <edge id="1441" label="YNL147W (pp) 11" source="551" target="180" cy:directed="1"/>
      <edge id="1440" label="YHR099W (pp) 9" source="550" target="683" cy:directed="1"/>
      <edge id="1439" label="YHR099W (pp) 11" source="550" target="180" cy:directed="1"/>
      <edge id="1438" label="YBR218C (pp) 9" source="549" target="683" cy:directed="1"/>
      <edge id="1437" label="YBR218C (pp) 11" source="549" target="180" cy:directed="1"/>
      <edge id="1436" label="YKL156W (pp) 9" source="548" target="683" cy:directed="1"/>
      <edge id="1435" label="YKL156W (pp) 11" source="548" target="180" cy:directed="1"/>
      <edge id="1434" label="YHR058C (pp) 9" source="547" target="683" cy:directed="1"/>
      <edge id="1433" label="YHR058C (pp) 12" source="547" target="111" cy:directed="1"/>
      <edge id="1432" label="YIL144W (pp) 9" source="546" target="683" cy:directed="1"/>
      <edge id="1431" label="YIL144W (pp) 12" source="546" target="111" cy:directed="1"/>
      <edge id="1430" label="YFL017W-A (pp) 9" source="545" target="683" cy:directed="1"/>
      <edge id="1429" label="YBL079W (pp) 9" source="544" target="683" cy:directed="1"/>
      <edge id="1428" label="YOR089C (pp) 9" source="543" target="683" cy:directed="1"/>
      <edge id="1427" label="YPR101W (pp) 9" source="542" target="683" cy:directed="1"/>
      <edge id="1426" label="YNR052C (pp) 9" source="541" target="683" cy:directed="1"/>
      <edge id="1425" label="YIL127C (pp) 9" source="540" target="683" cy:directed="1"/>
      <edge id="1424" label="YMR161W (pp) 9" source="539" target="683" cy:directed="1"/>
      <edge id="1423" label="YNL217W (pp) 9" source="538" target="683" cy:directed="1"/>
      <edge id="1422" label="YGL173C (pp) 9" source="537" target="683" cy:directed="1"/>
      <edge id="1421" label="YDL124W (pp) 9" source="536" target="683" cy:directed="1"/>
      <edge id="1420" label="YDL124W (pp) 12" source="536" target="111" cy:directed="1"/>
      <edge id="1419" label="YPL226W (pp) 9" source="535" target="683" cy:directed="1"/>
      <edge id="1418" label="YPL030W (pp) 9" source="534" target="683" cy:directed="1"/>
      <edge id="1417" label="YLR372W (pp) 9" source="533" target="683" cy:directed="1"/>
      <edge id="1416" label="YBL028C (pp) 9" source="532" target="683" cy:directed="1"/>
      <edge id="1415" label="YBL028C (pp) 12" source="532" target="111" cy:directed="1"/>
      <edge id="1414" label="YPR164W (pp) 9" source="531" target="683" cy:directed="1"/>
      <edge id="1413" label="YPR164W (pp) 12" source="531" target="111" cy:directed="1"/>
      <edge id="1412" label="YAL025C (pp) 9" source="530" target="683" cy:directed="1"/>
      <edge id="1411" label="YAL025C (pp) 12" source="530" target="111" cy:directed="1"/>
      <edge id="1410" label="YDL031W (pp) 9" source="529" target="683" cy:directed="1"/>
      <edge id="1409" label="YKL037W (pp) 9" source="528" target="683" cy:directed="1"/>
      <edge id="1408" label="YGR159C (pp) 9" source="527" target="683" cy:directed="1"/>
      <edge id="1407" label="YGR159C (pp) 12" source="527" target="111" cy:directed="1"/>
      <edge id="1406" label="YLR291C (pp) 9" source="526" target="683" cy:directed="1"/>
      <edge id="1405" label="YJR063W (pp) 9" source="525" target="683" cy:directed="1"/>
      <edge id="1404" label="YJR063W (pp) 12" source="525" target="111" cy:directed="1"/>
      <edge id="1403" label="YKL164C (pp) 9" source="524" target="683" cy:directed="1"/>
      <edge id="1402" label="YGL215W (pp) 9" source="523" target="683" cy:directed="1"/>
      <edge id="1401" label="YGL215W (pp) 12" source="523" target="111" cy:directed="1"/>
      <edge id="1400" label="YKL172W (pp) 9" source="522" target="683" cy:directed="1"/>
      <edge id="1399" label="YKL172W (pp) 12" source="522" target="111" cy:directed="1"/>
      <edge id="1398" label="YLR355C (pp) 9" source="521" target="683" cy:directed="1"/>
      <edge id="1397" label="YAL021C (pp) 9" source="520" target="683" cy:directed="1"/>
      <edge id="1396" label="YBR143C (pp) 9" source="519" target="683" cy:directed="1"/>
      <edge id="1395" label="YBR143C (pp) 11" source="519" target="180" cy:directed="1"/>
      <edge id="1394" label="YBL104C (pp) 9" source="518" target="683" cy:directed="1"/>
      <edge id="1393" label="YBL104C (pp) 11" source="518" target="180" cy:directed="1"/>
      <edge id="1392" label="YNL132W (pp) 9" source="517" target="683" cy:directed="1"/>
      <edge id="1391" label="YNL132W (pp) 12" source="517" target="111" cy:directed="1"/>
      <edge id="1390" label="YDL066W (pp) 9" source="516" target="683" cy:directed="1"/>
      <edge id="1389" label="YHR165C (pp) 9" source="515" target="683" cy:directed="1"/>
      <edge id="1388" label="YBR115C (pp) 9" source="514" target="683" cy:directed="1"/>
      <edge id="1387" label="YNL182C (pp) 9" source="513" target="683" cy:directed="1"/>
      <edge id="1386" label="YDR399W (pp) 9" source="512" target="683" cy:directed="1"/>
      <edge id="1385" label="YKL174C (pp) 9" source="511" target="683" cy:directed="1"/>
      <edge id="1384" label="YGL172W (pp) 9" source="510" target="683" cy:directed="1"/>
      <edge id="1383" label="YGL172W (pp) 11" source="510" target="180" cy:directed="1"/>
      <edge id="1382" label="YGL172W (pp) 12" source="510" target="111" cy:directed="1"/>
      <edge id="1381" label="YER070W (pp) 9" source="509" target="683" cy:directed="1"/>
      <edge id="1380" label="YER070W (pp) 11" source="509" target="180" cy:directed="1"/>
      <edge id="1379" label="YLR373C (pp) 9" source="508" target="683" cy:directed="1"/>
      <edge id="1378" label="YLR373C (pp) 10" source="508" target="445" cy:directed="1"/>
      <edge id="1377" label="YGL245W (pp) 9" source="507" target="683" cy:directed="1"/>
      <edge id="1376" label="YGR094W (pp) 9" source="506" target="683" cy:directed="1"/>
      <edge id="1375" label="YGR094W (pp) 10" source="506" target="445" cy:directed="1"/>
      <edge id="1374" label="YGR094W (pp) 11" source="506" target="180" cy:directed="1"/>
      <edge id="1373" label="YNL212W (pp) 9" source="505" target="683" cy:directed="1"/>
      <edge id="1372" label="YNL212W (pp) 11" source="505" target="180" cy:directed="1"/>
      <edge id="1371" label="YDR159W (pp) 9" source="504" target="683" cy:directed="1"/>
      <edge id="1370" label="YDR159W (pp) 11" source="504" target="180" cy:directed="1"/>
      <edge id="1369" label="YGR081C (pp) 9" source="503" target="683" cy:directed="1"/>
      <edge id="1368" label="YGR081C (pp) 11" source="503" target="180" cy:directed="1"/>
      <edge id="1367" label="YMR033W (pp) 9" source="502" target="683" cy:directed="1"/>
      <edge id="1366" label="YMR033W (pp) 11" source="502" target="180" cy:directed="1"/>
      <edge id="1365" label="YMR194W (pp) 9" source="501" target="683" cy:directed="1"/>
      <edge id="1364" label="YMR194W (pp) 11" source="501" target="180" cy:directed="1"/>
      <edge id="1363" label="YIR023W (pp) 9" source="500" target="683" cy:directed="1"/>
      <edge id="1362" label="YIR023W (pp) 11" source="500" target="180" cy:directed="1"/>
      <edge id="1361" label="YGR009C (pp) 9" source="499" target="683" cy:directed="1"/>
      <edge id="1360" label="YGR009C (pp) 11" source="499" target="180" cy:directed="1"/>
      <edge id="1359" label="YPL082C (pp) 9" source="498" target="683" cy:directed="1"/>
      <edge id="1358" label="YPL082C (pp) 12" source="498" target="111" cy:directed="1"/>
      <edge id="1357" label="YGR157W (pp) 9" source="497" target="683" cy:directed="1"/>
      <edge id="1356" label="YJR109C (pp) 9" source="496" target="683" cy:directed="1"/>
      <edge id="1355" label="YML017W (pp) 9" source="495" target="683" cy:directed="1"/>
      <edge id="1354" label="YGR047C (pp) 9" source="494" target="683" cy:directed="1"/>
      <edge id="1353" label="YDR412W (pp) 9" source="493" target="683" cy:directed="1"/>
      <edge id="1352" label="YIL036W (pp) 9" source="492" target="683" cy:directed="1"/>
      <edge id="1351" label="YKR095W (pp) 9" source="491" target="683" cy:directed="1"/>
      <edge id="1350" label="YBL004W (pp) 9" source="490" target="683" cy:directed="1"/>
      <edge id="1349" label="YLR333C (pp) 9" source="489" target="683" cy:directed="1"/>
      <edge id="1348" label="YMR260C (pp) 9" source="488" target="683" cy:directed="1"/>
      <edge id="1347" label="YOR369C (pp) 9" source="487" target="683" cy:directed="1"/>
      <edge id="1346" label="YOR369C (pp) 11" source="487" target="180" cy:directed="1"/>
      <edge id="1345" label="YLR438C-A (pp) 9" source="486" target="683" cy:directed="1"/>
      <edge id="1344" label="YLR438C-A (pp) 11" source="486" target="180" cy:directed="1"/>
      <edge id="1343" label="YER115C (pp) 9" source="485" target="683" cy:directed="1"/>
      <edge id="1342" label="YOL139C (pp) 9" source="484" target="683" cy:directed="1"/>
      <edge id="1341" label="YNR047W (pp) 9" source="483" target="683" cy:directed="1"/>
      <edge id="1340" label="YER159C (pp) 9" source="482" target="683" cy:directed="1"/>
      <edge id="1339" label="YJL148W (pp) 9" source="481" target="683" cy:directed="1"/>
      <edge id="1338" label="YDL201W (pp) 9" source="480" target="683" cy:directed="1"/>
      <edge id="1337" label="YDL201W (pp) 10" source="480" target="445" cy:directed="1"/>
      <edge id="1336" label="YAL005C (pp) 9" source="479" target="683" cy:directed="1"/>
      <edge id="1335" label="YAL005C (pp) 11" source="479" target="180" cy:directed="1"/>
      <edge id="1334" label="YHR144C (pp) 9" source="478" target="683" cy:directed="1"/>
      <edge id="1333" label="YHR144C (pp) 11" source="478" target="180" cy:directed="1"/>
      <edge id="1332" label="YMR291W (pp) 9" source="477" target="683" cy:directed="1"/>
      <edge id="1331" label="YMR291W (pp) 11" source="477" target="180" cy:directed="1"/>
      <edge id="1330" label="YDR188W (pp) 9" source="476" target="683" cy:directed="1"/>
      <edge id="1329" label="YJL010C (pp) 9" source="475" target="683" cy:directed="1"/>
      <edge id="1328" label="YJL010C (pp) 11" source="475" target="180" cy:directed="1"/>
      <edge id="1327" label="YJL010C (pp) 12" source="475" target="111" cy:directed="1"/>
      <edge id="1326" label="YPR041W (pp) 9" source="474" target="683" cy:directed="1"/>
      <edge id="1325" label="YPR041W (pp) 12" source="474" target="111" cy:directed="1"/>
      <edge id="1324" label="YDR060W (pp) 9" source="473" target="683" cy:directed="1"/>
      <edge id="1323" label="YBR121C (pp) 9" source="472" target="683" cy:directed="1"/>
      <edge id="1322" label="YBR088C (pp) 9" source="471" target="683" cy:directed="1"/>
      <edge id="1321" label="YMR304C-A (pp) 9" source="470" target="683" cy:directed="1"/>
      <edge id="1320" label="YMR304C-A (pp) 11" source="470" target="180" cy:directed="1"/>
      <edge id="1319" label="YMR305C (pp) 9" source="469" target="683" cy:directed="1"/>
      <edge id="1318" label="YMR305C (pp) 11" source="469" target="180" cy:directed="1"/>
      <edge id="1317" label="YMR229C (pp) 9" source="468" target="683" cy:directed="1"/>
      <edge id="1316" label="YMR229C (pp) 11" source="468" target="180" cy:directed="1"/>
      <edge id="1315" label="YDL112W (pp) 9" source="467" target="683" cy:directed="1"/>
      <edge id="1314" label="YDR212W (pp) 9" source="466" target="683" cy:directed="1"/>
      <edge id="1313" label="YDR212W (pp) 12" source="466" target="111" cy:directed="1"/>
      <edge id="1312" label="YLR222C (pp) 9" source="465" target="683" cy:directed="1"/>
      <edge id="1311" label="YGR116W (pp) 9" source="464" target="683" cy:directed="1"/>
      <edge id="1310" label="YML123C (pp) 9" source="463" target="683" cy:directed="1"/>
      <edge id="1309" label="YBL063W (pp) 9" source="462" target="683" cy:directed="1"/>
      <edge id="1308" label="YBL063W (pp) 10" source="462" target="445" cy:directed="1"/>
      <edge id="1307" label="YBL063W (pp) 12" source="462" target="111" cy:directed="1"/>
      <edge id="1306" label="YBL062W (pp) 9" source="461" target="683" cy:directed="1"/>
      <edge id="1305" label="YBL062W (pp) 10" source="461" target="445" cy:directed="1"/>
      <edge id="1304" label="YBL062W (pp) 12" source="461" target="111" cy:directed="1"/>
      <edge id="1303" label="YDR050C (pp) 9" source="460" target="683" cy:directed="1"/>
      <edge id="1302" label="YPR135W (pp) 9" source="459" target="683" cy:directed="1"/>
      <edge id="1301" label="YPR135W (pp) 11" source="459" target="180" cy:directed="1"/>
      <edge id="1300" label="YLR017W (pp) 9" source="458" target="683" cy:directed="1"/>
      <edge id="1299" label="YLR017W (pp) 11" source="458" target="180" cy:directed="1"/>
      <edge id="1298" label="YGL097W (pp) 9" source="457" target="683" cy:directed="1"/>
      <edge id="1297" label="YGL097W (pp) 11" source="457" target="180" cy:directed="1"/>
      <edge id="1296" label="YHR195W (pp) 9" source="456" target="683" cy:directed="1"/>
      <edge id="1295" label="YHR195W (pp) 11" source="456" target="180" cy:directed="1"/>
      <edge id="1294" label="YJR150C (pp) 9" source="455" target="683" cy:directed="1"/>
      <edge id="1293" label="YJR150C (pp) 12" source="455" target="111" cy:directed="1"/>
      <edge id="1292" label="YOR224C (pp) 9" source="454" target="683" cy:directed="1"/>
      <edge id="1291" label="YOR224C (pp) 12" source="454" target="111" cy:directed="1"/>
      <edge id="1290" label="YJL189W (pp) 9" source="453" target="683" cy:directed="1"/>
      <edge id="1289" label="YLR419W (pp) 9" source="452" target="683" cy:directed="1"/>
      <edge id="1288" label="YPR137W (pp) 9" source="451" target="683" cy:directed="1"/>
      <edge id="1287" label="YDR101C (pp) 9" source="450" target="683" cy:directed="1"/>
      <edge id="1286" label="YPR065W (pp) 9" source="449" target="683" cy:directed="1"/>
      <edge id="1285" label="YPL081W (pp) 9" source="448" target="683" cy:directed="1"/>
      <edge id="1284" label="YDL014W (pp) 9" source="447" target="683" cy:directed="1"/>
      <edge id="1283" label="YOR108W (pp) 10" source="446" target="445" cy:directed="1"/>
      <edge id="1282" label="YPL090C (pp) 10" source="444" target="445" cy:directed="1"/>
      <edge id="1281" label="YBR221C (pp) 10" source="443" target="445" cy:directed="1"/>
      <edge id="1280" label="YBR080C (pp) 10" source="442" target="445" cy:directed="1"/>
      <edge id="1279" label="YPL221W (pp) 10" source="441" target="445" cy:directed="1"/>
      <edge id="1278" label="YBL032W (pp) 10" source="440" target="445" cy:directed="1"/>
      <edge id="1277" label="YKR057W (pp) 10" source="439" target="445" cy:directed="1"/>
      <edge id="1276" label="YCR034W (pp) 10" source="438" target="445" cy:directed="1"/>
      <edge id="1275" label="YGL022W (pp) 10" source="437" target="445" cy:directed="1"/>
      <edge id="1274" label="YJR066W (pp) 10" source="436" target="445" cy:directed="1"/>
      <edge id="1273" label="YDR404C (pp) 10" source="435" target="445" cy:directed="1"/>
      <edge id="1272" label="YBR202W (pp) 10" source="434" target="445" cy:directed="1"/>
      <edge id="1271" label="YBR202W (pp) 11" source="434" target="180" cy:directed="1"/>
      <edge id="1270" label="YBR202W (pp) 12" source="434" target="111" cy:directed="1"/>
      <edge id="1269" label="YKL025C (pp) 10" source="433" target="445" cy:directed="1"/>
      <edge id="1268" label="YKL025C (pp) 12" source="433" target="111" cy:directed="1"/>
      <edge id="1267" label="YOL089C (pp) 10" source="432" target="445" cy:directed="1"/>
      <edge id="1266" label="YLR381W (pp) 10" source="431" target="445" cy:directed="1"/>
      <edge id="1265" label="YDR034C (pp) 10" source="430" target="445" cy:directed="1"/>
      <edge id="1264" label="YGR271W (pp) 10" source="429" target="445" cy:directed="1"/>
      <edge id="1263" label="YMR282C (pp) 10" source="428" target="445" cy:directed="1"/>
      <edge id="1262" label="YCL063W (pp) 10" source="427" target="445" cy:directed="1"/>
      <edge id="1261" label="YDR453C (pp) 10" source="426" target="445" cy:directed="1"/>
      <edge id="1260" label="YIL131C (pp) 10" source="425" target="445" cy:directed="1"/>
      <edge id="1259" label="YDR334W (pp) 10" source="424" target="445" cy:directed="1"/>
      <edge id="1258" label="YLR321C (pp) 10" source="423" target="445" cy:directed="1"/>
      <edge id="1257" label="YOR095C (pp) 10" source="422" target="445" cy:directed="1"/>
      <edge id="1256" label="YHR206W (pp) 10" source="421" target="445" cy:directed="1"/>
      <edge id="1255" label="YGL083W (pp) 10" source="420" target="445" cy:directed="1"/>
      <edge id="1254" label="YLR335W (pp) 10" source="419" target="445" cy:directed="1"/>
      <edge id="1253" label="YBR152W (pp) 10" source="418" target="445" cy:directed="1"/>
      <edge id="1252" label="YBR153W (pp) 10" source="417" target="445" cy:directed="1"/>
      <edge id="1251" label="YOL115W (pp) 10" source="416" target="445" cy:directed="1"/>
      <edge id="1250" label="YMR006C (pp) 10" source="415" target="445" cy:directed="1"/>
      <edge id="1249" label="YNL173C (pp) 10" source="414" target="445" cy:directed="1"/>
      <edge id="1248" label="YNL173C (pp) 11" source="414" target="180" cy:directed="1"/>
      <edge id="1247" label="YEL040W (pp) 10" source="413" target="445" cy:directed="1"/>
      <edge id="1246" label="YBR279W (pp) 10" source="412" target="445" cy:directed="1"/>
      <edge id="1245" label="YDR381W (pp) 10" source="411" target="445" cy:directed="1"/>
      <edge id="1244" label="YLR455W (pp) 10" source="410" target="445" cy:directed="1"/>
      <edge id="1243" label="YLR327C (pp) 10" source="409" target="445" cy:directed="1"/>
      <edge id="1242" label="YLR327C (pp) 12" source="409" target="111" cy:directed="1"/>
      <edge id="1241" label="YDR388W (pp) 10" source="408" target="445" cy:directed="1"/>
      <edge id="1240" label="YPL139C (pp) 10" source="407" target="445" cy:directed="1"/>
      <edge id="1239" label="YPL139C (pp) 11" source="407" target="180" cy:directed="1"/>
      <edge id="1238" label="YOL014W (pp) 10" source="406" target="445" cy:directed="1"/>
      <edge id="1237" label="YIR003W (pp) 10" source="405" target="445" cy:directed="1"/>
      <edge id="1236" label="YDL225W (pp) 10" source="404" target="445" cy:directed="1"/>
      <edge id="1235" label="YOR247W (pp) 10" source="403" target="445" cy:directed="1"/>
      <edge id="1234" label="YOL116W (pp) 10" source="402" target="445" cy:directed="1"/>
      <edge id="1233" label="YOR248W (pp) 10" source="401" target="445" cy:directed="1"/>
      <edge id="1232" label="YJL109C (pp) 10" source="400" target="445" cy:directed="1"/>
      <edge id="1231" label="YNL062C (pp) 10" source="399" target="445" cy:directed="1"/>
      <edge id="1230" label="YBL101C (pp) 10" source="398" target="445" cy:directed="1"/>
      <edge id="1229" label="YHR183W (pp) 10" source="397" target="445" cy:directed="1"/>
      <edge id="1228" label="YOL012C (pp) 10" source="396" target="445" cy:directed="1"/>
      <edge id="1227" label="YDR035W (pp) 10" source="395" target="445" cy:directed="1"/>
      <edge id="1226" label="YJL172W (pp) 10" source="394" target="445" cy:directed="1"/>
      <edge id="1225" label="YJL172W (pp) 12" source="394" target="111" cy:directed="1"/>
      <edge id="1224" label="YIR029W (pp) 10" source="393" target="445" cy:directed="1"/>
      <edge id="1223" label="YGR097W (pp) 10" source="392" target="445" cy:directed="1"/>
      <edge id="1222" label="YDR277C (pp) 10" source="391" target="445" cy:directed="1"/>
      <edge id="1221" label="YLR197W (pp) 10" source="390" target="445" cy:directed="1"/>
      <edge id="1220" label="YLR197W (pp) 11" source="390" target="180" cy:directed="1"/>
      <edge id="1219" label="YAL007C (pp) 10" source="389" target="445" cy:directed="1"/>
      <edge id="1218" label="YAL007C (pp) 11" source="389" target="180" cy:directed="1"/>
      <edge id="1217" label="YGL148W (pp) 10" source="388" target="445" cy:directed="1"/>
      <edge id="1216" label="YGL148W (pp) 12" source="388" target="111" cy:directed="1"/>
      <edge id="1215" label="YER025W (pp) 10" source="387" target="445" cy:directed="1"/>
      <edge id="1214" label="YMR231W (pp) 10" source="386" target="445" cy:directed="1"/>
      <edge id="1213" label="YLR330W (pp) 10" source="385" target="445" cy:directed="1"/>
      <edge id="1212" label="YLR330W (pp) 12" source="385" target="111" cy:directed="1"/>
      <edge id="1211" label="YHR072W (pp) 10" source="384" target="445" cy:directed="1"/>
      <edge id="1210" label="YGL237C (pp) 10" source="383" target="445" cy:directed="1"/>
      <edge id="1209" label="YKL056C (pp) 10" source="382" target="445" cy:directed="1"/>
      <edge id="1208" label="YOR227W (pp) 10" source="381" target="445" cy:directed="1"/>
      <edge id="1207" label="YPL106C (pp) 10" source="380" target="445" cy:directed="1"/>
      <edge id="1206" label="YDR447C (pp) 10" source="379" target="445" cy:directed="1"/>
      <edge id="1205" label="YPR051W (pp) 10" source="378" target="445" cy:directed="1"/>
      <edge id="1204" label="YPR051W (pp) 12" source="378" target="111" cy:directed="1"/>
      <edge id="1203" label="YLR436C (pp) 10" source="377" target="445" cy:directed="1"/>
      <edge id="1202" label="YIL158W (pp) 10" source="376" target="445" cy:directed="1"/>
      <edge id="1201" label="YKL009W (pp) 10" source="375" target="445" cy:directed="1"/>
      <edge id="1200" label="YDR400W (pp) 10" source="374" target="445" cy:directed="1"/>
      <edge id="1199" label="YDR400W (pp) 12" source="374" target="111" cy:directed="1"/>
      <edge id="1198" label="YLR388W (pp) 10" source="373" target="445" cy:directed="1"/>
      <edge id="1197" label="YLR388W (pp) 12" source="373" target="111" cy:directed="1"/>
      <edge id="1196" label="YBR060C (pp) 10" source="372" target="445" cy:directed="1"/>
      <edge id="1195" label="YPR108W (pp) 10" source="371" target="445" cy:directed="1"/>
      <edge id="1194" label="YLR293C (pp) 10" source="370" target="445" cy:directed="1"/>
      <edge id="1193" label="YJL012C (pp) 10" source="369" target="445" cy:directed="1"/>
      <edge id="1192" label="YPL105C (pp) 10" source="368" target="445" cy:directed="1"/>
      <edge id="1191" label="YPL105C (pp) 11" source="368" target="180" cy:directed="1"/>
      <edge id="1190" label="YMR112C (pp) 10" source="367" target="445" cy:directed="1"/>
      <edge id="1189" label="YMR112C (pp) 11" source="367" target="180" cy:directed="1"/>
      <edge id="1188" label="YMR112C (pp) 12" source="367" target="111" cy:directed="1"/>
      <edge id="1187" label="YPL038W-A (pp) 10" source="366" target="445" cy:directed="1"/>
      <edge id="1186" label="YPL038W-A (pp) 12" source="366" target="111" cy:directed="1"/>
      <edge id="1185" label="YPL039W (pp) 10" source="365" target="445" cy:directed="1"/>
      <edge id="1184" label="YPL039W (pp) 12" source="365" target="111" cy:directed="1"/>
      <edge id="1183" label="YHR013C (pp) 10" source="364" target="445" cy:directed="1"/>
      <edge id="1182" label="YBR286W (pp) 10" source="363" target="445" cy:directed="1"/>
      <edge id="1181" label="YLR061W (pp) 10" source="362" target="445" cy:directed="1"/>
      <edge id="1180" label="YML024W (pp) 10" source="361" target="445" cy:directed="1"/>
      <edge id="1179" label="YIL009W (pp) 10" source="360" target="445" cy:directed="1"/>
      <edge id="1178" label="YGR103W (pp) 10" source="359" target="445" cy:directed="1"/>
      <edge id="1177" label="YGR103W (pp) 12" source="359" target="111" cy:directed="1"/>
      <edge id="1176" label="YDR064W (pp) 10" source="358" target="445" cy:directed="1"/>
      <edge id="1175" label="YPL129W (pp) 10" source="357" target="445" cy:directed="1"/>
      <edge id="1174" label="YHR083W (pp) 10" source="356" target="445" cy:directed="1"/>
      <edge id="1173" label="YHR083W (pp) 12" source="356" target="111" cy:directed="1"/>
      <edge id="1172" label="YNL056W (pp) 10" source="355" target="445" cy:directed="1"/>
      <edge id="1171" label="YPR034W (pp) 10" source="354" target="445" cy:directed="1"/>
      <edge id="1170" label="YJL187C (pp) 10" source="353" target="445" cy:directed="1"/>
      <edge id="1169" label="YJR064W (pp) 10" source="352" target="445" cy:directed="1"/>
      <edge id="1168" label="YBR092C (pp) 10" source="351" target="445" cy:directed="1"/>
      <edge id="1167" label="YGL041W-A (pp) 10" source="350" target="445" cy:directed="1"/>
      <edge id="1166" label="YKL077W (pp) 10" source="349" target="445" cy:directed="1"/>
      <edge id="1165" label="YDR087C (pp) 10" source="348" target="445" cy:directed="1"/>
      <edge id="1164" label="YDR087C (pp) 12" source="348" target="111" cy:directed="1"/>
      <edge id="1163" label="YMR297W (pp) 10" source="347" target="445" cy:directed="1"/>
      <edge id="1162" label="YLR229C (pp) 10" source="346" target="445" cy:directed="1"/>
      <edge id="1161" label="YBR237W (pp) 10" source="345" target="445" cy:directed="1"/>
      <edge id="1160" label="YOR264W (pp) 10" source="344" target="445" cy:directed="1"/>
      <edge id="1159" label="YCL025C (pp) 10" source="343" target="445" cy:directed="1"/>
      <edge id="1158" label="YER064C (pp) 10" source="342" target="445" cy:directed="1"/>
      <edge id="1157" label="YMR233W (pp) 10" source="341" target="445" cy:directed="1"/>
      <edge id="1156" label="YKL120W (pp) 10" source="340" target="445" cy:directed="1"/>
      <edge id="1155" label="YBL039C (pp) 10" source="339" target="445" cy:directed="1"/>
      <edge id="1154" label="YER008C (pp) 10" source="338" target="445" cy:directed="1"/>
      <edge id="1153" label="YKL018C-A (pp) 10" source="337" target="445" cy:directed="1"/>
      <edge id="1152" label="YOR281C (pp) 10" source="336" target="445" cy:directed="1"/>
      <edge id="1151" label="YPR097W (pp) 10" source="335" target="445" cy:directed="1"/>
      <edge id="1150" label="YNR032C-A (pp) 10" source="334" target="445" cy:directed="1"/>
      <edge id="1149" label="YDR158W (pp) 10" source="333" target="445" cy:directed="1"/>
      <edge id="1148" label="YDR418W (pp) 10" source="332" target="445" cy:directed="1"/>
      <edge id="1147" label="YMR164C (pp) 10" source="331" target="445" cy:directed="1"/>
      <edge id="1146" label="YHR136C (pp) 10" source="330" target="445" cy:directed="1"/>
      <edge id="1145" label="YLR262C (pp) 10" source="329" target="445" cy:directed="1"/>
      <edge id="1144" label="YLR261C (pp) 10" source="328" target="445" cy:directed="1"/>
      <edge id="1143" label="YDL144C (pp) 10" source="327" target="445" cy:directed="1"/>
      <edge id="1142" label="YDL144C (pp) 11" source="327" target="180" cy:directed="1"/>
      <edge id="1141" label="YFL045C (pp) 10" source="326" target="445" cy:directed="1"/>
      <edge id="1140" label="YCR018C (pp) 10" source="325" target="445" cy:directed="1"/>
      <edge id="1139" label="YGL099W (pp) 10" source="324" target="445" cy:directed="1"/>
      <edge id="1138" label="YDR471W (pp) 10" source="323" target="445" cy:directed="1"/>
      <edge id="1137" label="YBR129C (pp) 10" source="322" target="445" cy:directed="1"/>
      <edge id="1136" label="YKR022C (pp) 10" source="321" target="445" cy:directed="1"/>
      <edge id="1135" label="YOR079C (pp) 10" source="320" target="445" cy:directed="1"/>
      <edge id="1134" label="YER020W (pp) 10" source="319" target="445" cy:directed="1"/>
      <edge id="1133" label="YOR099W (pp) 10" source="318" target="445" cy:directed="1"/>
      <edge id="1132" label="YIL022W (pp) 10" source="317" target="445" cy:directed="1"/>
      <edge id="1131" label="YOR276W (pp) 10" source="316" target="445" cy:directed="1"/>
      <edge id="1130" label="YOR276W (pp) 11" source="316" target="180" cy:directed="1"/>
      <edge id="1129" label="YJR086W (pp) 10" source="315" target="445" cy:directed="1"/>
      <edge id="1128" label="YJR087W (pp) 10" source="314" target="445" cy:directed="1"/>
      <edge id="1127" label="YER045C (pp) 10" source="313" target="445" cy:directed="1"/>
      <edge id="1126" label="YDR450W (pp) 10" source="312" target="445" cy:directed="1"/>
      <edge id="1125" label="YGL076C (pp) 10" source="311" target="445" cy:directed="1"/>
      <edge id="1124" label="YGL076C (pp) 11" source="311" target="180" cy:directed="1"/>
      <edge id="1123" label="YPR042C (pp) 10" source="310" target="445" cy:directed="1"/>
      <edge id="1122" label="YDR245W (pp) 10" source="309" target="445" cy:directed="1"/>
      <edge id="1121" label="YGR037C (pp) 10" source="308" target="445" cy:directed="1"/>
      <edge id="1120" label="YGR037C (pp) 12" source="308" target="111" cy:directed="1"/>
      <edge id="1119" label="YOR006C (pp) 10" source="307" target="445" cy:directed="1"/>
      <edge id="1118" label="YGL123W (pp) 10" source="306" target="445" cy:directed="1"/>
      <edge id="1117" label="YGL123W (pp) 12" source="306" target="111" cy:directed="1"/>
      <edge id="1116" label="YDR365C (pp) 10" source="305" target="445" cy:directed="1"/>
      <edge id="1115" label="YDR365C (pp) 12" source="305" target="111" cy:directed="1"/>
      <edge id="1114" label="YNL151C (pp) 10" source="304" target="445" cy:directed="1"/>
      <edge id="1113" label="YBR154C (pp) 10" source="303" target="445" cy:directed="1"/>
      <edge id="1112" label="YHR026W (pp) 10" source="302" target="445" cy:directed="1"/>
      <edge id="1111" label="YHR026W (pp) 12" source="302" target="111" cy:directed="1"/>
      <edge id="1110" label="YJL122W (pp) 10" source="301" target="445" cy:directed="1"/>
      <edge id="1109" label="YJR141W (pp) 10" source="300" target="445" cy:directed="1"/>
      <edge id="1108" label="YNL248C (pp) 10" source="299" target="445" cy:directed="1"/>
      <edge id="1107" label="YPR020W (pp) 10" source="298" target="445" cy:directed="1"/>
      <edge id="1106" label="YDR293C (pp) 10" source="297" target="445" cy:directed="1"/>
      <edge id="1105" label="YMR250W (pp) 10" source="296" target="445" cy:directed="1"/>
      <edge id="1104" label="YOL004W (pp) 10" source="295" target="445" cy:directed="1"/>
      <edge id="1103" label="YNL021W (pp) 10" source="294" target="445" cy:directed="1"/>
      <edge id="1102" label="YDR420W (pp) 10" source="293" target="445" cy:directed="1"/>
      <edge id="1101" label="YAR071W (pp) 10" source="292" target="445" cy:directed="1"/>
      <edge id="1100" label="YKL180W (pp) 10" source="291" target="445" cy:directed="1"/>
      <edge id="1099" label="YDR016C (pp) 10" source="290" target="445" cy:directed="1"/>
      <edge id="1098" label="YOL124C (pp) 10" source="289" target="445" cy:directed="1"/>
      <edge id="1097" label="YHR215W (pp) 10" source="288" target="445" cy:directed="1"/>
      <edge id="1096" label="YML081W (pp) 10" source="287" target="445" cy:directed="1"/>
      <edge id="1095" label="YBL037W (pp) 10" source="286" target="445" cy:directed="1"/>
      <edge id="1094" label="YBL037W (pp) 12" source="286" target="111" cy:directed="1"/>
      <edge id="1093" label="YNL037C (pp) 10" source="285" target="445" cy:directed="1"/>
      <edge id="1092" label="YOL066C (pp) 10" source="284" target="445" cy:directed="1"/>
      <edge id="1091" label="YBR150C (pp) 10" source="283" target="445" cy:directed="1"/>
      <edge id="1090" label="YBR150C (pp) 12" source="283" target="111" cy:directed="1"/>
      <edge id="1089" label="YDR351W (pp) 10" source="282" target="445" cy:directed="1"/>
      <edge id="1088" label="YKR008W (pp) 10" source="281" target="445" cy:directed="1"/>
      <edge id="1087" label="YNL066W (pp) 10" source="280" target="445" cy:directed="1"/>
      <edge id="1086" label="YIL095W (pp) 10" source="279" target="445" cy:directed="1"/>
      <edge id="1085" label="YDR075W (pp) 10" source="278" target="445" cy:directed="1"/>
      <edge id="1084" label="YJL212C (pp) 10" source="277" target="445" cy:directed="1"/>
      <edge id="1083" label="YLL036C (pp) 10" source="276" target="445" cy:directed="1"/>
      <edge id="1082" label="YLL036C (pp) 11" source="276" target="180" cy:directed="1"/>
      <edge id="1081" label="YCL030C (pp) 10" source="275" target="445" cy:directed="1"/>
      <edge id="1080" label="YER056C (pp) 10" source="274" target="445" cy:directed="1"/>
      <edge id="1079" label="YNL059C (pp) 10" source="273" target="445" cy:directed="1"/>
      <edge id="1078" label="YNL059C (pp) 12" source="273" target="111" cy:directed="1"/>
      <edge id="1077" label="YDL056W (pp) 10" source="272" target="445" cy:directed="1"/>
      <edge id="1076" label="YDL074C (pp) 10" source="271" target="445" cy:directed="1"/>
      <edge id="1075" label="YNL152W (pp) 10" source="270" target="445" cy:directed="1"/>
      <edge id="1074" label="YLR405W (pp) 10" source="269" target="445" cy:directed="1"/>
      <edge id="1073" label="YLR405W (pp) 12" source="269" target="111" cy:directed="1"/>
      <edge id="1072" label="YDR096W (pp) 10" source="268" target="445" cy:directed="1"/>
      <edge id="1071" label="YBR233W-A (pp) 10" source="267" target="445" cy:directed="1"/>
      <edge id="1070" label="YBR233W-A (pp) 12" source="267" target="111" cy:directed="1"/>
      <edge id="1069" label="YGR041W (pp) 10" source="266" target="445" cy:directed="1"/>
      <edge id="1068" label="YGR041W (pp) 12" source="266" target="111" cy:directed="1"/>
      <edge id="1067" label="YLR425W (pp) 10" source="265" target="445" cy:directed="1"/>
      <edge id="1066" label="YLR425W (pp) 12" source="265" target="111" cy:directed="1"/>
      <edge id="1065" label="YBR140C (pp) 10" source="264" target="445" cy:directed="1"/>
      <edge id="1064" label="YDR110W (pp) 10" source="263" target="445" cy:directed="1"/>
      <edge id="1063" label="YDR423C (pp) 10" source="262" target="445" cy:directed="1"/>
      <edge id="1062" label="YGR249W (pp) 10" source="261" target="445" cy:directed="1"/>
      <edge id="1061" label="YLR055C (pp) 10" source="260" target="445" cy:directed="1"/>
      <edge id="1060" label="YPL115C (pp) 10" source="259" target="445" cy:directed="1"/>
      <edge id="1059" label="YPL228W (pp) 10" source="258" target="445" cy:directed="1"/>
      <edge id="1058" label="YHR036W (pp) 10" source="257" target="445" cy:directed="1"/>
      <edge id="1057" label="YGR143W (pp) 10" source="256" target="445" cy:directed="1"/>
      <edge id="1056" label="YNL278W (pp) 10" source="255" target="445" cy:directed="1"/>
      <edge id="1055" label="YHR037W (pp) 10" source="254" target="445" cy:directed="1"/>
      <edge id="1054" label="YNL277W-A (pp) 10" source="253" target="445" cy:directed="1"/>
      <edge id="1053" label="YBL076C (pp) 10" source="252" target="445" cy:directed="1"/>
      <edge id="1052" label="YBL076C (pp) 12" source="252" target="111" cy:directed="1"/>
      <edge id="1051" label="YNL075W (pp) 10" source="251" target="445" cy:directed="1"/>
      <edge id="1050" label="YGR185C (pp) 10" source="250" target="445" cy:directed="1"/>
      <edge id="1049" label="YHR141C (pp) 10" source="249" target="445" cy:directed="1"/>
      <edge id="1048" label="YGL071W (pp) 10" source="248" target="445" cy:directed="1"/>
      <edge id="1047" label="YLR183C (pp) 10" source="247" target="445" cy:directed="1"/>
      <edge id="1046" label="YDR284C (pp) 10" source="246" target="445" cy:directed="1"/>
      <edge id="1045" label="YGL101W (pp) 10" source="245" target="445" cy:directed="1"/>
      <edge id="1044" label="YDL039C (pp) 10" source="244" target="445" cy:directed="1"/>
      <edge id="1043" label="YIL156W (pp) 10" source="243" target="445" cy:directed="1"/>
      <edge id="1042" label="YIL038C (pp) 10" source="242" target="445" cy:directed="1"/>
      <edge id="1041" label="YBR026C (pp) 10" source="241" target="445" cy:directed="1"/>
      <edge id="1040" label="YMR316W (pp) 10" source="240" target="445" cy:directed="1"/>
      <edge id="1039" label="YMR316W (pp) 11" source="240" target="180" cy:directed="1"/>
      <edge id="1038" label="YML077W (pp) 10" source="239" target="445" cy:directed="1"/>
      <edge id="1037" label="YML077W (pp) 12" source="239" target="111" cy:directed="1"/>
      <edge id="1036" label="YNR038W (pp) 10" source="238" target="445" cy:directed="1"/>
      <edge id="1035" label="YNR038W (pp) 12" source="238" target="111" cy:directed="1"/>
      <edge id="1034" label="YER073W (pp) 10" source="237" target="445" cy:directed="1"/>
      <edge id="1033" label="YOR151C (pp) 10" source="236" target="445" cy:directed="1"/>
      <edge id="1032" label="YOR295W (pp) 10" source="235" target="445" cy:directed="1"/>
      <edge id="1031" label="YHR027C (pp) 10" source="234" target="445" cy:directed="1"/>
      <edge id="1030" label="YLR006C (pp) 10" source="233" target="445" cy:directed="1"/>
      <edge id="1029" label="YCR008W (pp) 10" source="232" target="445" cy:directed="1"/>
      <edge id="1028" label="YDL160C (pp) 10" source="231" target="445" cy:directed="1"/>
      <edge id="1027" label="YLR052W (pp) 10" source="230" target="445" cy:directed="1"/>
      <edge id="1026" label="YJR031C (pp) 10" source="229" target="445" cy:directed="1"/>
      <edge id="1025" label="YER171W (pp) 10" source="228" target="445" cy:directed="1"/>
      <edge id="1024" label="YER169W (pp) 10" source="227" target="445" cy:directed="1"/>
      <edge id="1023" label="YLR413W (pp) 10" source="226" target="445" cy:directed="1"/>
      <edge id="1022" label="YKL101W (pp) 10" source="225" target="445" cy:directed="1"/>
      <edge id="1021" label="YFL049W (pp) 10" source="224" target="445" cy:directed="1"/>
      <edge id="1020" label="YLR220W (pp) 10" source="223" target="445" cy:directed="1"/>
      <edge id="1019" label="YPL255W (pp) 10" source="222" target="445" cy:directed="1"/>
      <edge id="1018" label="YBL052C (pp) 10" source="221" target="445" cy:directed="1"/>
      <edge id="1017" label="YIR010W (pp) 10" source="220" target="445" cy:directed="1"/>
      <edge id="1016" label="YEL018W (pp) 10" source="219" target="445" cy:directed="1"/>
      <edge id="1015" label="YDL240W (pp) 10" source="218" target="445" cy:directed="1"/>
      <edge id="1014" label="YKL032C (pp) 10" source="217" target="445" cy:directed="1"/>
      <edge id="1013" label="YPL186C (pp) 10" source="216" target="445" cy:directed="1"/>
      <edge id="1012" label="YKL092C (pp) 10" source="215" target="445" cy:directed="1"/>
      <edge id="1011" label="YKL092C (pp) 12" source="215" target="111" cy:directed="1"/>
      <edge id="1010" label="YER059W (pp) 10" source="214" target="445" cy:directed="1"/>
      <edge id="1009" label="YMR080C (pp) 10" source="213" target="445" cy:directed="1"/>
      <edge id="1008" label="YHL032C (pp) 10" source="212" target="445" cy:directed="1"/>
      <edge id="1007" label="YDR119W-A (pp) 10" source="211" target="445" cy:directed="1"/>
      <edge id="1006" label="YIL126W (pp) 10" source="210" target="445" cy:directed="1"/>
      <edge id="1005" label="YJL011C (pp) 10" source="209" target="445" cy:directed="1"/>
      <edge id="1004" label="YJL011C (pp) 12" source="209" target="111" cy:directed="1"/>
      <edge id="1003" label="YGR274C (pp) 10" source="208" target="445" cy:directed="1"/>
      <edge id="1002" label="YGR274C (pp) 11" source="208" target="180" cy:directed="1"/>
      <edge id="1001" label="YDR301W (pp) 10" source="207" target="445" cy:directed="1"/>
      <edge id="1000" label="YDR301W (pp) 12" source="207" target="111" cy:directed="1"/>
      <edge id="999" label="YLL010C (pp) 10" source="206" target="445" cy:directed="1"/>
      <edge id="998" label="YLL010C (pp) 12" source="206" target="111" cy:directed="1"/>
      <edge id="997" label="YMR091C (pp) 10" source="205" target="445" cy:directed="1"/>
      <edge id="996" label="YMR091C (pp) 12" source="205" target="111" cy:directed="1"/>
      <edge id="995" label="YDR045C (pp) 10" source="204" target="445" cy:directed="1"/>
      <edge id="994" label="YIL119C (pp) 10" source="203" target="445" cy:directed="1"/>
      <edge id="993" label="YER109C (pp) 10" source="202" target="445" cy:directed="1"/>
      <edge id="992" label="YDL180W (pp) 10" source="201" target="445" cy:directed="1"/>
      <edge id="991" label="YMR270C (pp) 10" source="200" target="445" cy:directed="1"/>
      <edge id="990" label="YKL038W (pp) 10" source="199" target="445" cy:directed="1"/>
      <edge id="989" label="YKL005C (pp) 10" source="198" target="445" cy:directed="1"/>
      <edge id="988" label="YFL034W (pp) 10" source="197" target="445" cy:directed="1"/>
      <edge id="987" label="YNL141W (pp) 10" source="196" target="445" cy:directed="1"/>
      <edge id="986" label="YNL141W (pp) 12" source="196" target="111" cy:directed="1"/>
      <edge id="985" label="YER110C (pp) 10" source="195" target="445" cy:directed="1"/>
      <edge id="984" label="YNL015W (pp) 10" source="194" target="445" cy:directed="1"/>
      <edge id="983" label="YGL212W (pp) 10" source="193" target="445" cy:directed="1"/>
      <edge id="982" label="YOL016C (pp) 10" source="192" target="445" cy:directed="1"/>
      <edge id="981" label="YGR198W (pp) 10" source="191" target="445" cy:directed="1"/>
      <edge id="980" label="YPR148C (pp) 10" source="190" target="445" cy:directed="1"/>
      <edge id="979" label="YNL183C (pp) 10" source="189" target="445" cy:directed="1"/>
      <edge id="978" label="YFR013W (pp) 10" source="188" target="445" cy:directed="1"/>
      <edge id="977" label="YDR280W (pp) 10" source="187" target="445" cy:directed="1"/>
      <edge id="976" label="YKR028W (pp) 10" source="186" target="445" cy:directed="1"/>
      <edge id="975" label="YML076C (pp) 10" source="185" target="445" cy:directed="1"/>
      <edge id="974" label="YKL061W (pp) 10" source="184" target="445" cy:directed="1"/>
      <edge id="973" label="YKL061W (pp) 12" source="184" target="111" cy:directed="1"/>
      <edge id="972" label="YBR106W (pp) 10" source="183" target="445" cy:directed="1"/>
      <edge id="971" label="YBR106W (pp) 12" source="183" target="111" cy:directed="1"/>
      <edge id="970" label="YER030W (pp) 10" source="182" target="445" cy:directed="1"/>
      <edge id="969" label="YER030W (pp) 12" source="182" target="111" cy:directed="1"/>
      <edge id="968" label="YHR128W (pp) 10" source="181" target="445" cy:directed="1"/>
      <edge id="967" label="YDL136W (pp) 11" source="179" target="180" cy:directed="1"/>
      <edge id="966" label="YBR142W (pp) 11" source="178" target="180" cy:directed="1"/>
      <edge id="965" label="YBR095C (pp) 11" source="177" target="180" cy:directed="1"/>
      <edge id="964" label="YPL014W (pp) 11" source="176" target="180" cy:directed="1"/>
      <edge id="963" label="YAL034W-A (pp) 11" source="175" target="180" cy:directed="1"/>
      <edge id="962" label="YLL021W (pp) 11" source="174" target="180" cy:directed="1"/>
      <edge id="961" label="YBR118W (pp) 11" source="173" target="180" cy:directed="1"/>
      <edge id="960" label="YDL113C (pp) 11" source="172" target="180" cy:directed="1"/>
      <edge id="959" label="YNL306W (pp) 11" source="171" target="180" cy:directed="1"/>
      <edge id="958" label="YOR352W (pp) 11" source="170" target="180" cy:directed="1"/>
      <edge id="957" label="YDR516C (pp) 11" source="169" target="180" cy:directed="1"/>
      <edge id="956" label="YIL069C (pp) 11" source="168" target="180" cy:directed="1"/>
      <edge id="955" label="YPL079W (pp) 11" source="167" target="180" cy:directed="1"/>
      <edge id="954" label="YGL006W (pp) 11" source="166" target="180" cy:directed="1"/>
      <edge id="953" label="YGR264C (pp) 11" source="165" target="180" cy:directed="1"/>
      <edge id="952" label="YMR120C (pp) 11" source="164" target="180" cy:directed="1"/>
      <edge id="951" label="YHR135C (pp) 11" source="163" target="180" cy:directed="1"/>
      <edge id="950" label="YIL148W (pp) 11" source="162" target="180" cy:directed="1"/>
      <edge id="949" label="YER055C (pp) 11" source="161" target="180" cy:directed="1"/>
      <edge id="948" label="YDL137W (pp) 11" source="160" target="180" cy:directed="1"/>
      <edge id="947" label="YDL137W (pp) 12" source="160" target="111" cy:directed="1"/>
      <edge id="946" label="YDR477W (pp) 11" source="159" target="180" cy:directed="1"/>
      <edge id="945" label="YDL192W (pp) 11" source="158" target="180" cy:directed="1"/>
      <edge id="944" label="YOR234C (pp) 11" source="157" target="180" cy:directed="1"/>
      <edge id="943" label="YER089C (pp) 11" source="156" target="180" cy:directed="1"/>
      <edge id="942" label="YOR123C (pp) 11" source="155" target="180" cy:directed="1"/>
      <edge id="941" label="YDL153C (pp) 11" source="154" target="180" cy:directed="1"/>
      <edge id="940" label="YAL060W (pp) 11" source="153" target="180" cy:directed="1"/>
      <edge id="939" label="YGR108W (pp) 11" source="152" target="180" cy:directed="1"/>
      <edge id="938" label="YLR109W (pp) 11" source="151" target="180" cy:directed="1"/>
      <edge id="937" label="YHR025W (pp) 11" source="150" target="180" cy:directed="1"/>
      <edge id="936" label="YMR242C (pp) 11" source="149" target="180" cy:directed="1"/>
      <edge id="935" label="YOR157C (pp) 11" source="148" target="180" cy:directed="1"/>
      <edge id="934" label="YNL243W (pp) 11" source="147" target="180" cy:directed="1"/>
      <edge id="933" label="YJR149W (pp) 11" source="146" target="180" cy:directed="1"/>
      <edge id="932" label="YBR081C (pp) 11" source="145" target="180" cy:directed="1"/>
      <edge id="931" label="YDR094W (pp) 11" source="144" target="180" cy:directed="1"/>
      <edge id="930" label="YDR093W (pp) 11" source="143" target="180" cy:directed="1"/>
      <edge id="929" label="YDR164C (pp) 11" source="142" target="180" cy:directed="1"/>
      <edge id="928" label="YCL064C (pp) 11" source="141" target="180" cy:directed="1"/>
      <edge id="927" label="YEL026W (pp) 11" source="140" target="180" cy:directed="1"/>
      <edge id="926" label="YBL027W (pp) 11" source="139" target="180" cy:directed="1"/>
      <edge id="925" label="YMR142C (pp) 11" source="138" target="180" cy:directed="1"/>
      <edge id="924" label="YMR141C (pp) 11" source="137" target="180" cy:directed="1"/>
      <edge id="923" label="YDL082W (pp) 11" source="136" target="180" cy:directed="1"/>
      <edge id="922" label="YNR031C (pp) 11" source="135" target="180" cy:directed="1"/>
      <edge id="921" label="YOL120C (pp) 11" source="134" target="180" cy:directed="1"/>
      <edge id="920" label="YLR027C (pp) 11" source="133" target="180" cy:directed="1"/>
      <edge id="919" label="YKL081W (pp) 11" source="132" target="180" cy:directed="1"/>
      <edge id="918" label="YOR219C (pp) 11" source="131" target="180" cy:directed="1"/>
      <edge id="917" label="YCR028C-A (pp) 11" source="130" target="180" cy:directed="1"/>
      <edge id="916" label="YGR233C (pp) 11" source="129" target="180" cy:directed="1"/>
      <edge id="915" label="YBR198C (pp) 11" source="128" target="180" cy:directed="1"/>
      <edge id="914" label="YNL327W (pp) 11" source="127" target="180" cy:directed="1"/>
      <edge id="913" label="YBR016W (pp) 11" source="126" target="180" cy:directed="1"/>
      <edge id="912" label="YIL041W (pp) 11" source="125" target="180" cy:directed="1"/>
      <edge id="911" label="YBR130C (pp) 11" source="124" target="180" cy:directed="1"/>
      <edge id="910" label="YGR049W (pp) 11" source="123" target="180" cy:directed="1"/>
      <edge id="909" label="YGL178W (pp) 11" source="122" target="180" cy:directed="1"/>
      <edge id="908" label="YJR125C (pp) 11" source="121" target="180" cy:directed="1"/>
      <edge id="907" label="YNL325C (pp) 11" source="120" target="180" cy:directed="1"/>
      <edge id="906" label="YLR285W (pp) 11" source="119" target="180" cy:directed="1"/>
      <edge id="905" label="YDL037C (pp) 11" source="118" target="180" cy:directed="1"/>
      <edge id="904" label="YKL135C (pp) 11" source="117" target="180" cy:directed="1"/>
      <edge id="903" label="YJL130C (pp) 11" source="116" target="180" cy:directed="1"/>
      <edge id="902" label="YLR182W (pp) 11" source="115" target="180" cy:directed="1"/>
      <edge id="901" label="YGR238C (pp) 11" source="114" target="180" cy:directed="1"/>
      <edge id="900" label="YLR344W (pp) 11" source="113" target="180" cy:directed="1"/>
      <edge id="899" label="YFR004W (pp) 12" source="112" target="111" cy:directed="1"/>
      <edge id="898" label="YOL100W (pp) 12" source="110" target="111" cy:directed="1"/>
      <edge id="897" label="YNL288W (pp) 12" source="109" target="111" cy:directed="1"/>
      <edge id="896" label="YDR055W (pp) 12" source="108" target="111" cy:directed="1"/>
      <edge id="895" label="YPL026C (pp) 12" source="107" target="111" cy:directed="1"/>
      <edge id="894" label="YPR138C (pp) 12" source="106" target="111" cy:directed="1"/>
      <edge id="893" label="YAR015W (pp) 12" source="105" target="111" cy:directed="1"/>
      <edge id="892" label="YER009W (pp) 12" source="104" target="111" cy:directed="1"/>
      <edge id="891" label="YIL109C (pp) 12" source="103" target="111" cy:directed="1"/>
      <edge id="890" label="YCL050C (pp) 12" source="102" target="111" cy:directed="1"/>
      <edge id="889" label="YPL232W (pp) 12" source="101" target="111" cy:directed="1"/>
      <edge id="888" label="YIL053W (pp) 12" source="100" target="111" cy:directed="1"/>
      <edge id="887" label="YCL011C (pp) 12" source="99" target="111" cy:directed="1"/>
      <edge id="886" label="YOL123W (pp) 12" source="98" target="111" cy:directed="1"/>
      <edge id="885" label="YBR034C (pp) 12" source="97" target="111" cy:directed="1"/>
      <edge id="884" label="YMR086W (pp) 12" source="96" target="111" cy:directed="1"/>
      <edge id="883" label="YPL091W (pp) 12" source="95" target="111" cy:directed="1"/>
      <edge id="882" label="YML047W-A (pp) 12" source="94" target="111" cy:directed="1"/>
      <edge id="881" label="YML048W (pp) 12" source="93" target="111" cy:directed="1"/>
      <edge id="880" label="YJL080C (pp) 12" source="92" target="111" cy:directed="1"/>
      <edge id="879" label="YOL077C (pp) 12" source="91" target="111" cy:directed="1"/>
      <edge id="878" label="YDR129C (pp) 12" source="90" target="111" cy:directed="1"/>
      <edge id="877" label="YIL076W (pp) 12" source="89" target="111" cy:directed="1"/>
      <edge id="876" label="YCR033W (pp) 12" source="88" target="111" cy:directed="1"/>
      <edge id="875" label="YLR060W (pp) 12" source="87" target="111" cy:directed="1"/>
      <edge id="874" label="YAL053W (pp) 12" source="86" target="111" cy:directed="1"/>
      <edge id="873" label="YPL210C (pp) 12" source="85" target="111" cy:directed="1"/>
      <edge id="872" label="YOR168W (pp) 12" source="84" target="111" cy:directed="1"/>
      <edge id="871" label="YOR170W (pp) 12" source="83" target="111" cy:directed="1"/>
      <edge id="870" label="YPR182W (pp) 12" source="82" target="111" cy:directed="1"/>
      <edge id="869" label="YPL049C (pp) 12" source="81" target="111" cy:directed="1"/>
      <edge id="868" label="YEL051W (pp) 12" source="80" target="111" cy:directed="1"/>
      <edge id="867" label="YDL155W (pp) 12" source="79" target="111" cy:directed="1"/>
      <edge id="866" label="YBR158W (pp) 12" source="78" target="111" cy:directed="1"/>
      <edge id="865" label="YER117W (pp) 12" source="77" target="111" cy:directed="1"/>
      <edge id="864" label="YPR102C (pp) 12" source="76" target="111" cy:directed="1"/>
      <edge id="863" label="YLR392C (pp) 12" source="75" target="111" cy:directed="1"/>
      <edge id="862" label="YDR232W (pp) 12" source="74" target="111" cy:directed="1"/>
      <edge id="861" label="YIL162W (pp) 12" source="73" target="111" cy:directed="1"/>
      <edge id="860" label="YFR037C (pp) 12" source="72" target="111" cy:directed="1"/>
    </graph>
  </att>
</graph>
