# Supplementary material for: RNA regulatory networks diversified through curvature of the PUF protein scaffold
Source: Nat Commun. 2015 Sep 14;6:8213. doi: 10.1038/ncomms9213 (PMC4570272; doi:10.1038/ncomms9213)
Supplement: Supplementary Data 2 — Cytoscape network file. [file ncomms9213-s3.zip › CytoscapeSession-2014_01_31-11_11/views/62-2034-FINAL+list+for+cytoscape.txt.xgmml]

<?xml version="1.0" encoding="UTF-8" standalone="yes"?>
<graph id="2034" label="2034" cy:view="1" cy:networkId="62" cy:visualStyle="default" cy:documentVersion="3.0" xmlns:dc="http://purl.org/dc/elements/1.1/" xmlns:xlink="http://www.w3.org/1999/xlink" xmlns:rdf="http://www.w3.org/1999/02/22-rdf-syntax-ns#" xmlns:cy="http://www.cytoscape.org" xmlns="http://www.cs.rpi.edu/XGMML">
  <graphics>
    <att name="NETWORK_WIDTH" value="1566.0" type="string"/>
    <att name="NETWORK_NODE_SELECTION" value="true" type="string"/>
    <att name="NETWORK_EDGE_SELECTION" value="true" type="string"/>
    <att name="NETWORK_CENTER_Z_LOCATION" value="0.0" type="string"/>
    <att name="NETWORK_TITLE" value="" type="string"/>
    <att name="NETWORK_HEIGHT" value="643.0" type="string"/>
    <att name="NETWORK_SCALE_FACTOR" value="0.3887353485502776" type="string"/>
    <att name="NETWORK_DEPTH" value="0.0" type="string"/>
    <att name="NETWORK_CENTER_Y_LOCATION" value="798.0" type="string"/>
    <att name="NETWORK_CENTER_X_LOCATION" value="1042.313850402832" type="string"/>
  </graphics>
  <node id="2734" label="YER055C" cy:nodeId="161">
    <graphics y="1587.0" z="0.0" x="1228.0">
      <att name="z" value="0.0" type="string"/>
    </graphics>
  </node>
  <node id="2463" label="YOL089C" cy:nodeId="432">
    <graphics y="540.0" z="0.0" x="381.0">
      <att name="z" value="0.0" type="string"/>
    </graphics>
  </node>
  <node id="2618" label="YJL212C" cy:nodeId="277">
    <graphics y="1016.0" z="0.0" x="264.0">
      <att name="z" value="0.0" type="string"/>
    </graphics>
  </node>
  <node id="2175" label="YDR037W" cy:nodeId="720">
    <graphics y="811.0" z="0.0" x="1107.0">
      <att name="z" value="0.0" type="string"/>
    </graphics>
  </node>
  <node id="2257" label="YPR010C" cy:nodeId="638">
    <graphics y="1130.0" z="0.0" x="1405.0">
      <att name="z" value="0.0" type="string"/>
    </graphics>
  </node>
  <node id="2299" label="YBR189W" cy:nodeId="596">
    <graphics y="983.0" z="0.0" x="1789.0">
      <att name="z" value="0.0" type="string"/>
    </graphics>
  </node>
  <node id="2075" label="YHL030W" cy:nodeId="820">
    <graphics y="435.39141845703125" z="0.0" x="593.2028743042866">
      <att name="z" value="0.0" type="string"/>
    </graphics>
  </node>
  <node id="2436" label="YPR135W" cy:nodeId="459">
    <graphics y="1104.0" z="0.0" x="1479.0">
      <att name="z" value="0.0" type="string"/>
    </graphics>
  </node>
  <node id="2706" label="YNL183C" cy:nodeId="189">
    <graphics y="1142.0" z="0.0" x="380.0">
      <att name="z" value="0.0" type="string"/>
    </graphics>
  </node>
  <node id="2292" label="YDR346C" cy:nodeId="603">
    <graphics y="1086.0" z="0.0" x="1424.0">
      <att name="z" value="0.0" type="string"/>
    </graphics>
  </node>
  <node id="2727" label="YIL069C" cy:nodeId="168">
    <graphics y="1528.0" z="0.0" x="1214.0">
      <att name="z" value="0.0" type="string"/>
    </graphics>
  </node>
  <node id="2138" label="YGL021W" cy:nodeId="757">
    <graphics y="877.0" z="0.0" x="915.0">
      <att name="z" value="0.0" type="string"/>
    </graphics>
  </node>
  <node id="2252" label="YBR069C" cy:nodeId="643">
    <graphics y="1148.0" z="0.0" x="1742.0">
      <att name="z" value="0.0" type="string"/>
    </graphics>
  </node>
  <node id="2036" label="YCL035C" cy:nodeId="859">
    <graphics y="385.0" z="0.0" x="776.0">
      <att name="z" value="0.0" type="string"/>
    </graphics>
  </node>
  <node id="2103" label="YLR204W" cy:nodeId="792">
    <graphics y="789.0" z="0.0" x="1136.0">
      <att name="z" value="0.0" type="string"/>
    </graphics>
  </node>
  <node id="2781" label="YGR238C" cy:nodeId="114">
    <graphics y="1573.0" z="0.0" x="1280.0">
      <att name="z" value="0.0" type="string"/>
    </graphics>
  </node>
  <node id="2562" label="YDR158W" cy:nodeId="333">
    <graphics y="945.7112426757812" z="0.0" x="201.25538413109243">
      <att name="z" value="0.0" type="string"/>
    </graphics>
  </node>
  <node id="2110" label="YDR487C" cy:nodeId="785">
    <graphics y="180.0" z="0.0" x="1130.0">
      <att name="z" value="0.0" type="string"/>
    </graphics>
  </node>
  <node id="2609" label="YBL037W" cy:nodeId="286">
    <graphics y="591.0" z="0.0" x="846.0">
      <att name="z" value="0.0" type="string"/>
    </graphics>
  </node>
  <node id="2492" label="YOR247W" cy:nodeId="403">
    <graphics y="568.0" z="0.0" x="365.0">
      <att name="z" value="0.0" type="string"/>
    </graphics>
  </node>
  <node id="2266" label="YKR081C" cy:nodeId="629">
    <graphics y="1198.0" z="0.0" x="1430.0">
      <att name="z" value="0.0" type="string"/>
    </graphics>
  </node>
  <node id="2720" label="YAL034W-A" cy:nodeId="175">
    <graphics y="1570.0" z="0.0" x="1103.0">
      <att name="z" value="0.0" type="string"/>
    </graphics>
  </node>
  <node id="2166" label="YKL117W" cy:nodeId="729">
    <graphics y="232.0" z="0.0" x="1126.0">
      <att name="z" value="0.0" type="string"/>
    </graphics>
  </node>
  <node id="2355" label="YIL127C" cy:nodeId="540">
    <graphics y="541.0" z="0.0" x="1748.0">
      <att name="z" value="0.0" type="string"/>
    </graphics>
  </node>
  <node id="2798" label="YBR034C" cy:nodeId="97">
    <graphics y="127.0" z="0.0" x="1360.0">
      <att name="z" value="0.0" type="string"/>
    </graphics>
  </node>
  <node id="2773" label="YGL178W" cy:nodeId="122">
    <graphics y="1501.0" z="0.0" x="947.0">
      <att name="z" value="0.0" type="string"/>
    </graphics>
  </node>
  <node id="2590" label="YDR365C" cy:nodeId="305">
    <graphics y="509.0" z="0.0" x="814.0">
      <att name="z" value="0.0" type="string"/>
    </graphics>
  </node>
  <node id="2147" label="YER177W" cy:nodeId="748">
    <graphics y="37.0" z="0.0" x="998.0">
      <att name="z" value="0.0" type="string"/>
    </graphics>
  </node>
  <node id="2736" label="YDR477W" cy:nodeId="159">
    <graphics y="1452.0" z="0.0" x="1346.0">
      <att name="z" value="0.0" type="string"/>
    </graphics>
  </node>
  <node id="2678" label="YKL032C" cy:nodeId="217">
    <graphics y="792.0" z="0.0" x="201.0">
      <att name="z" value="0.0" type="string"/>
    </graphics>
  </node>
  <node id="2536" label="YGR103W" cy:nodeId="359">
    <graphics y="638.0" z="0.0" x="907.0">
      <att name="z" value="0.0" type="string"/>
    </graphics>
  </node>
  <node id="2426" label="YMR305C" cy:nodeId="469">
    <graphics y="1129.0" z="0.0" x="1475.0">
      <att name="z" value="0.0" type="string"/>
    </graphics>
  </node>
  <node id="2417" label="YHR144C" cy:nodeId="478">
    <graphics y="1141.0" z="0.0" x="1504.0">
      <att name="z" value="0.0" type="string"/>
    </graphics>
  </node>
  <node id="2238" label="YDR201W" cy:nodeId="657">
    <graphics y="796.0" z="0.0" x="1910.0">
      <att name="z" value="0.0" type="string"/>
    </graphics>
  </node>
  <node id="2409" label="YLR438C-A" cy:nodeId="486">
    <graphics y="1073.0" z="0.0" x="1261.0">
      <att name="z" value="0.0" type="string"/>
    </graphics>
  </node>
  <node id="2599" label="YMR250W" cy:nodeId="296">
    <graphics y="660.0" z="0.0" x="217.0">
      <att name="z" value="0.0" type="string"/>
    </graphics>
  </node>
  <node id="2082" label="YNL080C" cy:nodeId="813">
    <graphics y="547.3914794921875" z="0.0" x="625.2029048218648">
      <att name="z" value="0.0" type="string"/>
    </graphics>
  </node>
  <node id="2154" label="YER026C" cy:nodeId="741">
    <graphics y="463.39141845703125" z="0.0" x="567.2029048218648">
      <att name="z" value="0.0" type="string"/>
    </graphics>
  </node>
  <node id="2713" label="YER030W" cy:nodeId="182">
    <graphics y="638.0" z="0.0" x="839.0">
      <att name="z" value="0.0" type="string"/>
    </graphics>
  </node>
  <node id="2309" label="YOL097C" cy:nodeId="586">
    <graphics y="766.0" z="0.0" x="1806.0">
      <att name="z" value="0.0" type="string"/>
    </graphics>
  </node>
  <node id="2699" label="YNL141W" cy:nodeId="196">
    <graphics y="617.0" z="0.0" x="859.0">
      <att name="z" value="0.0" type="string"/>
    </graphics>
  </node>
  <node id="2302" label="YPL211W" cy:nodeId="593">
    <graphics y="944.0" z="0.0" x="1833.0">
      <att name="z" value="0.0" type="string"/>
    </graphics>
  </node>
  <node id="2509" label="YMR231W" cy:nodeId="386">
    <graphics y="842.0" z="0.0" x="238.0">
      <att name="z" value="0.0" type="string"/>
    </graphics>
  </node>
  <node id="2348" label="YHR058C" cy:nodeId="547">
    <graphics y="563.789306640625" z="0.0" x="1445.112738908418">
      <att name="z" value="0.0" type="string"/>
    </graphics>
  </node>
  <node id="2817" label="YBR158W" cy:nodeId="78">
    <graphics y="96.0" z="0.0" x="1220.0">
      <att name="z" value="0.0" type="string"/>
    </graphics>
  </node>
  <node id="2481" label="YNL173C" cy:nodeId="414">
    <graphics y="1110.0" z="0.0" x="859.0">
      <att name="z" value="0.0" type="string"/>
    </graphics>
  </node>
  <node id="2330" label="YCL051W" cy:nodeId="565">
    <graphics y="744.0" z="0.0" x="1068.0">
      <att name="z" value="0.0" type="string"/>
    </graphics>
  </node>
  <node id="2047" label="YEL017W" cy:nodeId="848">
    <graphics y="743.0" z="0.0" x="1179.0">
      <att name="z" value="0.0" type="string"/>
    </graphics>
  </node>
  <node id="2250" label="YAL055W" cy:nodeId="645">
    <graphics y="1107.0" z="0.0" x="1708.0">
      <att name="z" value="0.0" type="string"/>
    </graphics>
  </node>
  <node id="2685" label="YIL126W" cy:nodeId="210">
    <graphics y="770.0" z="0.0" x="331.0">
      <att name="z" value="0.0" type="string"/>
    </graphics>
  </node>
  <node id="2173" label="YMR307W" cy:nodeId="722">
    <graphics y="478.39141845703125" z="0.0" x="580.2028743042866">
      <att name="z" value="0.0" type="string"/>
    </graphics>
  </node>
  <node id="2545" label="YGL041W-A" cy:nodeId="350">
    <graphics y="1077.0" z="0.0" x="304.0">
      <att name="z" value="0.0" type="string"/>
    </graphics>
  </node>
  <node id="2071" label="YGR260W" cy:nodeId="824">
    <graphics y="67.0" z="0.0" x="842.0">
      <att name="z" value="0.0" type="string"/>
    </graphics>
  </node>
  <node id="2628" label="YBR233W-A" cy:nodeId="267">
    <graphics y="663.0" z="0.0" x="937.0">
      <att name="z" value="0.0" type="string"/>
    </graphics>
  </node>
  <node id="2445" label="YDR101C" cy:nodeId="450">
    <graphics y="881.9598999023438" z="0.0" x="1772.3773193359375">
      <att name="z" value="0.0" type="string"/>
    </graphics>
  </node>
  <node id="2064" label="YBR027C" cy:nodeId="831">
    <graphics y="857.0" z="0.0" x="883.0">
      <att name="z" value="0.0" type="string"/>
    </graphics>
  </node>
  <node id="2211" label="YER131W" cy:nodeId="684">
    <graphics y="543.7891235351562" z="0.0" x="1432.112738908418">
      <att name="z" value="0.0" type="string"/>
    </graphics>
  </node>
  <node id="2655" label="YMR316W" cy:nodeId="240">
    <graphics y="1063.0" z="0.0" x="853.0">
      <att name="z" value="0.0" type="string"/>
    </graphics>
  </node>
  <node id="2201" label="YMR317W" cy:nodeId="694">
    <graphics y="248.0" z="0.0" x="1181.0">
      <att name="z" value="0.0" type="string"/>
    </graphics>
  </node>
  <node id="2229" label="YDR074W" cy:nodeId="666">
    <graphics y="672.0" z="0.0" x="1771.0">
      <att name="z" value="0.0" type="string"/>
    </graphics>
  </node>
  <node id="2823" label="YFR037C" cy:nodeId="72">
    <graphics y="79.0" z="0.0" x="1262.0">
      <att name="z" value="0.0" type="string"/>
    </graphics>
  </node>
  <node id="2572" label="YDR471W" cy:nodeId="323">
    <graphics y="1050.0" z="0.0" x="555.0">
      <att name="z" value="0.0" type="string"/>
    </graphics>
  </node>
  <node id="2204" label="YLR090W" cy:nodeId="691">
    <graphics y="1.0" z="0.0" x="980.0">
      <att name="z" value="0.0" type="string"/>
    </graphics>
  </node>
  <node id="2741" label="YDL153C" cy:nodeId="154">
    <graphics y="1565.0" z="0.0" x="1211.0">
      <att name="z" value="0.0" type="string"/>
    </graphics>
  </node>
  <node id="2128" label="YNL259C" cy:nodeId="767">
    <graphics y="385.2503566178322" z="0.0" x="1416.7937691818556">
      <att name="z" value="0.0" type="string"/>
    </graphics>
  </node>
  <node id="2093" label="YEL043W" cy:nodeId="802">
    <graphics y="366.0" z="0.0" x="824.0">
      <att name="z" value="0.0" type="string"/>
    </graphics>
  </node>
  <node id="2782" label="YLR344W" cy:nodeId="113">
    <graphics y="1581.0" z="0.0" x="1254.0">
      <att name="z" value="0.0" type="string"/>
    </graphics>
  </node>
  <node id="2366" label="YDL031W" cy:nodeId="529">
    <graphics y="926.0" z="0.0" x="1899.0">
      <att name="z" value="0.0" type="string"/>
    </graphics>
  </node>
  <node id="2788" label="YPL026C" cy:nodeId="107">
    <graphics y="69.0" z="0.0" x="1206.0">
      <att name="z" value="0.0" type="string"/>
    </graphics>
  </node>
  <node id="2338" label="YLR418C" cy:nodeId="557">
    <graphics y="856.0" z="0.0" x="1769.0">
      <att name="z" value="0.0" type="string"/>
    </graphics>
  </node>
  <node id="2131" label="YOR007C" cy:nodeId="764">
    <graphics y="80.0" z="0.0" x="890.0">
      <att name="z" value="0.0" type="string"/>
    </graphics>
  </node>
  <node id="2646" label="YHR141C" cy:nodeId="249">
    <graphics y="1057.0" z="0.0" x="366.0">
      <att name="z" value="0.0" type="string"/>
    </graphics>
  </node>
  <node id="2527" label="YPL105C" cy:nodeId="368">
    <graphics y="1055.0" z="0.0" x="873.0">
      <att name="z" value="0.0" type="string"/>
    </graphics>
  </node>
  <node id="2795" label="YIL053W" cy:nodeId="100">
    <graphics y="165.0" z="0.0" x="1318.0">
      <att name="z" value="0.0" type="string"/>
    </graphics>
  </node>
  <node id="2652" label="YIL156W" cy:nodeId="243">
    <graphics y="1146.0" z="0.0" x="454.0">
      <att name="z" value="0.0" type="string"/>
    </graphics>
  </node>
  <node id="2499" label="YOL012C" cy:nodeId="396">
    <graphics y="482.0" z="0.0" x="447.0">
      <att name="z" value="0.0" type="string"/>
    </graphics>
  </node>
  <node id="2600" label="YOL004W" cy:nodeId="295">
    <graphics y="548.0" z="0.0" x="302.0">
      <att name="z" value="0.0" type="string"/>
    </graphics>
  </node>
  <node id="2300" label="YPR145C-A" cy:nodeId="595">
    <graphics y="793.0" z="0.0" x="1835.0">
      <att name="z" value="0.0" type="string"/>
    </graphics>
  </node>
  <node id="2802" label="YML048W" cy:nodeId="93">
    <graphics y="109.0" z="0.0" x="1334.0">
      <att name="z" value="0.0" type="string"/>
    </graphics>
  </node>
  <node id="2232" label="YPL149W" cy:nodeId="663">
    <graphics y="823.0" z="0.0" x="1833.0">
      <att name="z" value="0.0" type="string"/>
    </graphics>
  </node>
  <node id="2184" label="YMR032W" cy:nodeId="711">
    <graphics y="115.0" z="0.0" x="709.0">
      <att name="z" value="0.0" type="string"/>
    </graphics>
  </node>
  <node id="2239" label="YGR071C" cy:nodeId="656">
    <graphics y="1028.854518990528" z="0.0" x="1701.8902587890625">
      <att name="z" value="0.0" type="string"/>
    </graphics>
  </node>
  <node id="2816" label="YDL155W" cy:nodeId="79">
    <graphics y="205.0" z="0.0" x="1369.0">
      <att name="z" value="0.0" type="string"/>
    </graphics>
  </node>
  <node id="2222" label="YOR375C" cy:nodeId="673">
    <graphics y="613.0" z="0.0" x="1835.0">
      <att name="z" value="0.0" type="string"/>
    </graphics>
  </node>
  <node id="2657" label="YNR038W" cy:nodeId="238">
    <graphics y="584.0" z="0.0" x="922.0">
      <att name="z" value="0.0" type="string"/>
    </graphics>
  </node>
  <node id="2520" label="YKL009W" cy:nodeId="375">
    <graphics y="1175.0" z="0.0" x="652.0">
      <att name="z" value="0.0" type="string"/>
    </graphics>
  </node>
  <node id="2274" label="YMR146C" cy:nodeId="621">
    <graphics y="608.0" z="0.0" x="1758.0">
      <att name="z" value="0.0" type="string"/>
    </graphics>
  </node>
  <node id="2328" label="YJL093C" cy:nodeId="567">
    <graphics y="815.0" z="0.0" x="1291.0">
      <att name="z" value="0.0" type="string"/>
    </graphics>
  </node>
  <node id="2581" label="YJR087W" cy:nodeId="314">
    <graphics y="999.0" z="0.0" x="358.0">
      <att name="z" value="0.0" type="string"/>
    </graphics>
  </node>
  <node id="2627" label="YDR096W" cy:nodeId="268">
    <graphics y="729.0" z="0.0" x="260.0">
      <att name="z" value="0.0" type="string"/>
    </graphics>
  </node>
  <node id="2671" label="YFL049W" cy:nodeId="224">
    <graphics y="598.0" z="0.0" x="265.0">
      <att name="z" value="0.0" type="string"/>
    </graphics>
  </node>
  <node id="2392" label="YGR081C" cy:nodeId="503">
    <graphics y="1082.0" z="0.0" x="1471.0">
      <att name="z" value="0.0" type="string"/>
    </graphics>
  </node>
  <node id="2764" label="YOR219C" cy:nodeId="131">
    <graphics y="1467.0" z="0.0" x="1282.0">
      <att name="z" value="0.0" type="string"/>
    </graphics>
  </node>
  <node id="2554" label="YMR233W" cy:nodeId="341">
    <graphics y="602.0" z="0.0" x="292.0">
      <att name="z" value="0.0" type="string"/>
    </graphics>
  </node>
  <node id="2755" label="YEL026W" cy:nodeId="140">
    <graphics y="1493.0" z="0.0" x="1360.0">
      <att name="z" value="0.0" type="string"/>
    </graphics>
  </node>
  <node id="2789" label="YPR138C" cy:nodeId="106">
    <graphics y="71.0" z="0.0" x="1235.0">
      <att name="z" value="0.0" type="string"/>
    </graphics>
  </node>
  <node id="2347" label="YKL156W" cy:nodeId="548">
    <graphics y="1085.0" z="0.0" x="1220.0">
      <att name="z" value="0.0" type="string"/>
    </graphics>
  </node>
  <node id="2121" label="YLR156W" cy:nodeId="774">
    <graphics y="41.0" z="0.0" x="1027.0">
      <att name="z" value="0.0" type="string"/>
    </graphics>
  </node>
  <node id="2281" label="YLR196W" cy:nodeId="614">
    <graphics y="1058.0" z="0.0" x="1778.0">
      <att name="z" value="0.0" type="string"/>
    </graphics>
  </node>
  <node id="2043" label="YLR398C" cy:nodeId="852">
    <graphics y="485.39141845703125" z="0.0" x="662.2029353394429">
      <att name="z" value="0.0" type="string"/>
    </graphics>
  </node>
  <node id="2501" label="YJL172W" cy:nodeId="394">
    <graphics y="532.0" z="0.0" x="813.0">
      <att name="z" value="0.0" type="string"/>
    </graphics>
  </node>
  <node id="2375" label="YAL021C" cy:nodeId="520">
    <graphics y="902.0" z="0.0" x="1875.0">
      <att name="z" value="0.0" type="string"/>
    </graphics>
  </node>
  <node id="2748" label="YNL243W" cy:nodeId="147">
    <graphics y="1521.0" z="0.0" x="1368.0">
      <att name="z" value="0.0" type="string"/>
    </graphics>
  </node>
  <node id="2155" label="YOL023W" cy:nodeId="740">
    <graphics y="422.0" z="0.0" x="851.0">
      <att name="z" value="0.0" type="string"/>
    </graphics>
  </node>
  <node id="2664" label="YDL160C" cy:nodeId="231">
    <graphics y="1008.0" z="0.0" x="397.0">
      <att name="z" value="0.0" type="string"/>
    </graphics>
  </node>
  <node id="2809" label="YAL053W" cy:nodeId="86">
    <graphics y="95.0" z="0.0" x="1310.0">
      <att name="z" value="0.0" type="string"/>
    </graphics>
  </node>
  <node id="2046" label="YDR297W" cy:nodeId="849">
    <graphics y="800.0" z="0.0" x="1078.0">
      <att name="z" value="0.0" type="string"/>
    </graphics>
  </node>
  <node id="2519" label="YIL158W" cy:nodeId="376">
    <graphics y="539.0" z="0.0" x="354.0">
      <att name="z" value="0.0" type="string"/>
    </graphics>
  </node>
  <node id="2691" label="YDR045C" cy:nodeId="204">
    <graphics y="611.0" z="0.0" x="318.0">
      <att name="z" value="0.0" type="string"/>
    </graphics>
  </node>
  <node id="2258" label="YMR178W" cy:nodeId="637">
    <graphics y="705.0" z="0.0" x="1756.0">
      <att name="z" value="0.0" type="string"/>
    </graphics>
  </node>
  <node id="2291" label="YNL113W" cy:nodeId="604">
    <graphics y="1172.0" z="0.0" x="1491.0">
      <att name="z" value="0.0" type="string"/>
    </graphics>
  </node>
  <node id="2444" label="YPR137W" cy:nodeId="451">
    <graphics y="656.0" z="0.0" x="1829.0">
      <att name="z" value="0.0" type="string"/>
    </graphics>
  </node>
  <node id="2146" label="YLL048C" cy:nodeId="749">
    <graphics y="47.0" z="0.0" x="1075.0">
      <att name="z" value="0.0" type="string"/>
    </graphics>
  </node>
  <node id="2693" label="YER109C" cy:nodeId="202">
    <graphics y="640.0" z="0.0" x="308.0">
      <att name="z" value="0.0" type="string"/>
    </graphics>
  </node>
  <node id="2596" label="YNL248C" cy:nodeId="299">
    <graphics y="1093.0" z="0.0" x="322.0">
      <att name="z" value="0.0" type="string"/>
    </graphics>
  </node>
  <node id="2589" label="YGL123W" cy:nodeId="306">
    <graphics y="564.0" z="0.0" x="885.0">
      <att name="z" value="0.0" type="string"/>
    </graphics>
  </node>
  <node id="2074" label="YHR080C" cy:nodeId="821">
    <graphics y="829.0" z="0.0" x="1037.0">
      <att name="z" value="0.0" type="string"/>
    </graphics>
  </node>
  <node id="2733" label="YIL148W" cy:nodeId="162">
    <graphics y="1596.0" z="0.0" x="1171.0">
      <att name="z" value="0.0" type="string"/>
    </graphics>
  </node>
  <node id="2063" label="YDR532C" cy:nodeId="832">
    <graphics y="879.0" z="0.0" x="893.0">
      <att name="z" value="0.0" type="string"/>
    </graphics>
  </node>
  <node id="2603" label="YAR071W" cy:nodeId="292">
    <graphics y="1163.0" z="0.0" x="597.0">
      <att name="z" value="0.0" type="string"/>
    </graphics>
  </node>
  <node id="2310" label="YJL134W" cy:nodeId="585">
    <graphics y="902.0" z="0.0" x="1053.0">
      <att name="z" value="0.0" type="string"/>
    </graphics>
  </node>
  <node id="2465" label="YDR034C" cy:nodeId="430">
    <graphics y="630.0" z="0.0" x="425.0">
      <att name="z" value="0.0" type="string"/>
    </graphics>
  </node>
  <node id="2451" label="YPL090C" cy:nodeId="444">
    <graphics y="509.0" z="0.0" x="308.0">
      <att name="z" value="0.0" type="string"/>
    </graphics>
  </node>
  <node id="2535" label="YIL009W" cy:nodeId="360">
    <graphics y="1039.3389021479713" z="0.0" x="251.3579918581432">
      <att name="z" value="0.0" type="string"/>
    </graphics>
  </node>
  <node id="2267" label="YDL208W" cy:nodeId="628">
    <graphics y="987.2269830143425" z="0.0" x="1290.5842861849057">
      <att name="z" value="0.0" type="string"/>
    </graphics>
  </node>
  <node id="2365" label="YAL025C" cy:nodeId="530">
    <graphics y="540.7891235351562" z="0.0" x="1385.112738908418">
      <att name="z" value="0.0" type="string"/>
    </graphics>
  </node>
  <node id="2568" label="YDL144C" cy:nodeId="327">
    <graphics y="1111.0" z="0.0" x="839.0">
      <att name="z" value="0.0" type="string"/>
    </graphics>
  </node>
  <node id="2410" label="YER115C" cy:nodeId="485">
    <graphics y="574.0" z="0.0" x="1798.0">
      <att name="z" value="0.0" type="string"/>
    </graphics>
  </node>
  <node id="2473" label="YOR095C" cy:nodeId="422">
    <graphics y="820.0" z="0.0" x="180.0">
      <att name="z" value="0.0" type="string"/>
    </graphics>
  </node>
  <node id="2282" label="YGL048C" cy:nodeId="613">
    <graphics y="873.0" z="0.0" x="1098.0">
      <att name="z" value="0.0" type="string"/>
    </graphics>
  </node>
  <node id="2044" label="YJL050W" cy:nodeId="851">
    <graphics y="572.3914184570312" z="0.0" x="615.2028743042866">
      <att name="z" value="0.0" type="string"/>
    </graphics>
  </node>
  <node id="2102" label="YGR082W" cy:nodeId="793">
    <graphics y="60.27685213658008" z="0.0" x="724.3388802976767">
      <att name="z" value="0.0" type="string"/>
    </graphics>
  </node>
  <node id="2631" label="YBR140C" cy:nodeId="264">
    <graphics y="557.0" z="0.0" x="330.0">
      <att name="z" value="0.0" type="string"/>
    </graphics>
  </node>
  <node id="2403" label="YIL036W" cy:nodeId="492">
    <graphics y="638.0" z="0.0" x="1773.0">
      <att name="z" value="0.0" type="string"/>
    </graphics>
  </node>
  <node id="2458" label="YGL022W" cy:nodeId="437">
    <graphics y="600.0" z="0.0" x="241.0">
      <att name="z" value="0.0" type="string"/>
    </graphics>
  </node>
  <node id="2072" label="YFL039C" cy:nodeId="823">
    <graphics y="102.0" z="0.0" x="798.0">
      <att name="z" value="0.0" type="string"/>
    </graphics>
  </node>
  <node id="2679" label="YPL186C" cy:nodeId="216">
    <graphics y="1155.0" z="0.0" x="479.0">
      <att name="z" value="0.0" type="string"/>
    </graphics>
  </node>
  <node id="2111" label="YMR083W" cy:nodeId="784">
    <graphics y="38.0" z="0.0" x="845.0">
      <att name="z" value="0.0" type="string"/>
    </graphics>
  </node>
  <node id="2582" label="YER045C" cy:nodeId="313">
    <graphics y="968.0" z="0.0" x="240.0">
      <att name="z" value="0.0" type="string"/>
    </graphics>
  </node>
  <node id="2645" label="YGR185C" cy:nodeId="250">
    <graphics y="940.0" z="0.0" x="331.0">
      <att name="z" value="0.0" type="string"/>
    </graphics>
  </node>
  <node id="2053" label="YDL227C" cy:nodeId="842">
    <graphics y="778.0" z="0.0" x="1208.0">
      <att name="z" value="0.0" type="string"/>
    </graphics>
  </node>
  <node id="2719" label="YPL014W" cy:nodeId="176">
    <graphics y="1554.0" z="0.0" x="1237.0">
      <att name="z" value="0.0" type="string"/>
    </graphics>
  </node>
  <node id="2705" label="YPR148C" cy:nodeId="190">
    <graphics y="1142.0" z="0.0" x="617.0">
      <att name="z" value="0.0" type="string"/>
    </graphics>
  </node>
  <node id="2165" label="YBL021C" cy:nodeId="730">
    <graphics y="446.0" z="0.0" x="867.0">
      <att name="z" value="0.0" type="string"/>
    </graphics>
  </node>
  <node id="2491" label="YDL225W" cy:nodeId="404">
    <graphics y="758.0" z="0.0" x="246.0">
      <att name="z" value="0.0" type="string"/>
    </graphics>
  </node>
  <node id="2510" label="YLR330W" cy:nodeId="385">
    <graphics y="662.0" z="0.0" x="912.0">
      <att name="z" value="0.0" type="string"/>
    </graphics>
  </node>
  <node id="2638" label="YHR036W" cy:nodeId="257">
    <graphics y="1085.0" z="0.0" x="662.0">
      <att name="z" value="0.0" type="string"/>
    </graphics>
  </node>
  <node id="2384" label="YKL174C" cy:nodeId="511">
    <graphics y="741.0" z="0.0" x="1771.0">
      <att name="z" value="0.0" type="string"/>
    </graphics>
  </node>
  <node id="2100" label="YHR052W" cy:nodeId="795">
    <graphics y="363.0789463563284" z="0.0" x="1439.190347727871">
      <att name="z" value="0.0" type="string"/>
    </graphics>
  </node>
  <node id="2356" label="YMR161W" cy:nodeId="539">
    <graphics y="800.0" z="0.0" x="1799.0">
      <att name="z" value="0.0" type="string"/>
    </graphics>
  </node>
  <node id="2260" label="YLR363W-A" cy:nodeId="635">
    <graphics y="1195.0" z="0.0" x="1385.0">
      <att name="z" value="0.0" type="string"/>
    </graphics>
  </node>
  <node id="2129" label="YDL092W" cy:nodeId="766">
    <graphics y="422.39141845703125" z="0.0" x="613.2028743042866">
      <att name="z" value="0.0" type="string"/>
    </graphics>
  </node>
  <node id="2747" label="YOR157C" cy:nodeId="148">
    <graphics y="1569.0" z="0.0" x="1185.0">
      <att name="z" value="0.0" type="string"/>
    </graphics>
  </node>
  <node id="2194" label="YFR053C" cy:nodeId="701">
    <graphics y="532.391357421875" z="0.0" x="695.2029353394429">
      <att name="z" value="0.0" type="string"/>
    </graphics>
  </node>
  <node id="2548" label="YMR297W" cy:nodeId="347">
    <graphics y="811.0" z="0.0" x="252.0">
      <att name="z" value="0.0" type="string"/>
    </graphics>
  </node>
  <node id="2630" label="YLR425W" cy:nodeId="265">
    <graphics y="556.0" z="0.0" x="814.0">
      <att name="z" value="0.0" type="string"/>
    </graphics>
  </node>
  <node id="2762" label="YLR027C" cy:nodeId="133">
    <graphics y="1522.0" z="0.0" x="1245.0">
      <att name="z" value="0.0" type="string"/>
    </graphics>
  </node>
  <node id="2203" label="YOR267C" cy:nodeId="692">
    <graphics y="51.0" z="0.0" x="933.0">
      <att name="z" value="0.0" type="string"/>
    </graphics>
  </node>
  <node id="2287" label="YGL062W" cy:nodeId="608">
    <graphics y="1210.0" z="0.0" x="1408.0">
      <att name="z" value="0.0" type="string"/>
    </graphics>
  </node>
  <node id="2156" label="YLR429W" cy:nodeId="739">
    <graphics y="594.2548828125" z="0.0" x="1258.8875191818556">
      <att name="z" value="0.0" type="string"/>
    </graphics>
  </node>
  <node id="2437" label="YLR017W" cy:nodeId="458">
    <graphics y="1054.0" z="0.0" x="1428.0">
      <att name="z" value="0.0" type="string"/>
    </graphics>
  </node>
  <node id="2521" label="YDR400W" cy:nodeId="374">
    <graphics y="688.0" z="0.0" x="928.0">
      <att name="z" value="0.0" type="string"/>
    </graphics>
  </node>
  <node id="2221" label="YHR117W" cy:nodeId="674">
    <graphics y="733.0" z="0.0" x="1840.0">
      <att name="z" value="0.0" type="string"/>
    </graphics>
  </node>
  <node id="2575" label="YOR079C" cy:nodeId="320">
    <graphics y="1150.0" z="0.0" x="647.0">
      <att name="z" value="0.0" type="string"/>
    </graphics>
  </node>
  <node id="2280" label="YKR024C" cy:nodeId="615">
    <graphics y="630.0" z="0.0" x="1813.0">
      <att name="z" value="0.0" type="string"/>
    </graphics>
  </node>
  <node id="2054" label="YNL283C" cy:nodeId="841">
    <graphics y="645.0" z="0.0" x="1083.0">
      <att name="z" value="0.0" type="string"/>
    </graphics>
  </node>
  <node id="2776" label="YLR285W" cy:nodeId="119">
    <graphics y="1595.0" z="0.0" x="1145.0">
      <att name="z" value="0.0" type="string"/>
    </graphics>
  </node>
  <node id="2308" label="YBR010W" cy:nodeId="587">
    <graphics y="700.0" z="0.0" x="1885.0">
      <att name="z" value="0.0" type="string"/>
    </graphics>
  </node>
  <node id="2398" label="YGR157W" cy:nodeId="497">
    <graphics y="734.0" z="0.0" x="1807.0">
      <att name="z" value="0.0" type="string"/>
    </graphics>
  </node>
  <node id="2528" label="YMR112C" cy:nodeId="367">
    <graphics y="890.0" z="0.0" x="973.0">
      <att name="z" value="0.0" type="string"/>
    </graphics>
  </node>
  <node id="2617" label="YDR075W" cy:nodeId="278">
    <graphics y="1066.0" z="0.0" x="332.0">
      <att name="z" value="0.0" type="string"/>
    </graphics>
  </node>
  <node id="2507" label="YGL148W" cy:nodeId="388">
    <graphics y="510.0" z="0.0" x="838.0">
      <att name="z" value="0.0" type="string"/>
    </graphics>
  </node>
  <node id="2769" label="YBR016W" cy:nodeId="126">
    <graphics y="1508.0" z="0.0" x="1100.0">
      <att name="z" value="0.0" type="string"/>
    </graphics>
  </node>
  <node id="2319" label="YPR204W" cy:nodeId="576">
    <graphics y="808.0" z="0.0" x="1317.0">
      <att name="z" value="0.0" type="string"/>
    </graphics>
  </node>
  <node id="2624" label="YDL074C" cy:nodeId="271">
    <graphics y="1055.0" z="0.0" x="684.0">
      <att name="z" value="0.0" type="string"/>
    </graphics>
  </node>
  <node id="2273" label="YOR103C" cy:nodeId="622">
    <graphics y="859.0" z="0.0" x="1104.0">
      <att name="z" value="0.0" type="string"/>
    </graphics>
  </node>
  <node id="2561" label="YNR032C-A" cy:nodeId="334">
    <graphics y="1019.031058300082" z="0.0" x="219.66588689034765">
      <att name="z" value="0.0" type="string"/>
    </graphics>
  </node>
  <node id="2466" label="YGR271W" cy:nodeId="429">
    <graphics y="656.0" z="0.0" x="341.0">
      <att name="z" value="0.0" type="string"/>
    </graphics>
  </node>
  <node id="2139" label="YJR059W" cy:nodeId="756">
    <graphics y="452.0" z="0.0" x="807.0">
      <att name="z" value="0.0" type="string"/>
    </graphics>
  </node>
  <node id="2101" label="YOR232W" cy:nodeId="794">
    <graphics y="603.7642281662305" z="0.0" x="1258.0833740234375">
      <att name="z" value="0.0" type="string"/>
    </graphics>
  </node>
  <node id="2610" label="YNL037C" cy:nodeId="285">
    <graphics y="984.0" z="0.0" x="308.0">
      <att name="z" value="0.0" type="string"/>
    </graphics>
  </node>
  <node id="2083" label="YDR174W" cy:nodeId="812">
    <graphics y="362.0" z="0.0" x="745.0">
      <att name="z" value="0.0" type="string"/>
    </graphics>
  </node>
  <node id="2164" label="YIL149C" cy:nodeId="731">
    <graphics y="473.0" z="0.0" x="918.0">
      <att name="z" value="0.0" type="string"/>
    </graphics>
  </node>
  <node id="2178" label="YPL248C" cy:nodeId="717">
    <graphics y="587.3914794921875" z="0.0" x="678.2029353394429">
      <att name="z" value="0.0" type="string"/>
    </graphics>
  </node>
  <node id="2212" label="9" cy:nodeId="683">
    <graphics y="837.0" z="0.0" x="1486.0">
      <att name="z" value="0.0" type="string"/>
    </graphics>
  </node>
  <node id="2045" label="YGL122C" cy:nodeId="850">
    <graphics y="511.3913879394531" z="0.0" x="650.2029048218648">
      <att name="z" value="0.0" type="string"/>
    </graphics>
  </node>
  <node id="2783" label="YFR004W" cy:nodeId="112">
    <graphics y="131.0" z="0.0" x="1255.0">
      <att name="z" value="0.0" type="string"/>
    </graphics>
  </node>
  <node id="2514" label="YOR227W" cy:nodeId="381">
    <graphics y="1142.0" z="0.0" x="543.0">
      <att name="z" value="0.0" type="string"/>
    </graphics>
  </node>
  <node id="2555" label="YKL120W" cy:nodeId="340">
    <graphics y="1116.0" z="0.0" x="385.0">
      <att name="z" value="0.0" type="string"/>
    </graphics>
  </node>
  <node id="2120" label="YLR159W" cy:nodeId="775">
    <graphics y="17.0" z="0.0" x="826.0">
      <att name="z" value="0.0" type="string"/>
    </graphics>
  </node>
  <node id="2665" label="YLR052W" cy:nodeId="230">
    <graphics y="839.0" z="0.0" x="265.0">
      <att name="z" value="0.0" type="string"/>
    </graphics>
  </node>
  <node id="2230" label="YHR123W" cy:nodeId="665">
    <graphics y="522.7890625" z="0.0" x="1493.112738908418">
      <att name="z" value="0.0" type="string"/>
    </graphics>
  </node>
  <node id="2185" label="YKR067W" cy:nodeId="710">
    <graphics y="815.0" z="0.0" x="1010.0">
      <att name="z" value="0.0" type="string"/>
    </graphics>
  </node>
  <node id="2423" label="YBR121C" cy:nodeId="472">
    <graphics y="946.0" z="0.0" x="1890.0">
      <att name="z" value="0.0" type="string"/>
    </graphics>
  </node>
  <node id="2500" label="YDR035W" cy:nodeId="395">
    <graphics y="855.0" z="0.0" x="351.0">
      <att name="z" value="0.0" type="string"/>
    </graphics>
  </node>
  <node id="2249" label="YER136W" cy:nodeId="646">
    <graphics y="775.0" z="0.0" x="1769.0">
      <att name="z" value="0.0" type="string"/>
    </graphics>
  </node>
  <node id="2430" label="YLR222C" cy:nodeId="465">
    <graphics y="1005.0" z="0.0" x="1844.0">
      <att name="z" value="0.0" type="string"/>
    </graphics>
  </node>
  <node id="2391" label="YDR159W" cy:nodeId="504">
    <graphics y="1203.0" z="0.0" x="1458.0">
      <att name="z" value="0.0" type="string"/>
    </graphics>
  </node>
  <node id="2301" label="YHR143W-A" cy:nodeId="594">
    <graphics y="592.0" z="0.0" x="1729.0">
      <att name="z" value="0.0" type="string"/>
    </graphics>
  </node>
  <node id="2801" label="YML047W-A" cy:nodeId="94">
    <graphics y="269.0" z="0.0" x="1427.0">
      <att name="z" value="0.0" type="string"/>
    </graphics>
  </node>
  <node id="2294" label="YPL093W" cy:nodeId="601">
    <graphics y="627.7891845703125" z="0.0" x="1415.112738908418">
      <att name="z" value="0.0" type="string"/>
    </graphics>
  </node>
  <node id="2815" label="YEL051W" cy:nodeId="80">
    <graphics y="61.283987286551756" z="0.0" x="1163.1528996214947">
      <att name="z" value="0.0" type="string"/>
    </graphics>
  </node>
  <node id="2092" label="YFL048C" cy:nodeId="803">
    <graphics y="481.39141845703125" z="0.0" x="687.2029353394429">
      <att name="z" value="0.0" type="string"/>
    </graphics>
  </node>
  <node id="2787" label="YDR055W" cy:nodeId="108">
    <graphics y="260.0" z="0.0" x="1398.0">
      <att name="z" value="0.0" type="string"/>
    </graphics>
  </node>
  <node id="2149" label="YBR207W" cy:nodeId="746">
    <graphics y="414.0" z="0.0" x="883.0">
      <att name="z" value="0.0" type="string"/>
    </graphics>
  </node>
  <node id="2482" label="YEL040W" cy:nodeId="413">
    <graphics y="733.0" z="0.0" x="336.0">
      <att name="z" value="0.0" type="string"/>
    </graphics>
  </node>
  <node id="2534" label="YML024W" cy:nodeId="361">
    <graphics y="968.0" z="0.0" x="500.0">
      <att name="z" value="0.0" type="string"/>
    </graphics>
  </node>
  <node id="2066" label="YPR019W" cy:nodeId="829">
    <graphics y="861.0" z="0.0" x="930.0">
      <att name="z" value="0.0" type="string"/>
    </graphics>
  </node>
  <node id="2059" label="YHR010W" cy:nodeId="836">
    <graphics y="524.391357421875" z="0.0" x="618.2029048218648">
      <att name="z" value="0.0" type="string"/>
    </graphics>
  </node>
  <node id="2402" label="YDR412W" cy:nodeId="493">
    <graphics y="1010.0" z="0.0" x="1780.0">
      <att name="z" value="0.0" type="string"/>
    </graphics>
  </node>
  <node id="2416" label="YAL005C" cy:nodeId="479">
    <graphics y="1142.0" z="0.0" x="1433.0">
      <att name="z" value="0.0" type="string"/>
    </graphics>
  </node>
  <node id="2493" label="YOL116W" cy:nodeId="402">
    <graphics y="518.0" z="0.0" x="445.0">
      <att name="z" value="0.0" type="string"/>
    </graphics>
  </node>
  <node id="2350" label="YFL017W-A" cy:nodeId="545">
    <graphics y="1141.0" z="0.0" x="1669.0">
      <att name="z" value="0.0" type="string"/>
    </graphics>
  </node>
  <node id="2486" label="YLR327C" cy:nodeId="409">
    <graphics y="612.0" z="0.0" x="832.0">
      <att name="z" value="0.0" type="string"/>
    </graphics>
  </node>
  <node id="2137" label="YMR309C" cy:nodeId="758">
    <graphics y="108.0" z="0.0" x="766.0">
      <att name="z" value="0.0" type="string"/>
    </graphics>
  </node>
  <node id="2357" label="YNL217W" cy:nodeId="538">
    <graphics y="973.0" z="0.0" x="1847.0">
      <att name="z" value="0.0" type="string"/>
    </graphics>
  </node>
  <node id="2796" label="YCL011C" cy:nodeId="99">
    <graphics y="124.0" z="0.0" x="1305.0">
      <att name="z" value="0.0" type="string"/>
    </graphics>
  </node>
  <node id="2259" label="YPR133C" cy:nodeId="636">
    <graphics y="1018.0" z="0.0" x="1718.0">
      <att name="z" value="0.0" type="string"/>
    </graphics>
  </node>
  <node id="2692" label="YIL119C" cy:nodeId="203">
    <graphics y="1034.0" z="0.0" x="641.0">
      <att name="z" value="0.0" type="string"/>
    </graphics>
  </node>
  <node id="2569" label="YFL045C" cy:nodeId="326">
    <graphics y="985.0" z="0.0" x="545.0">
      <att name="z" value="0.0" type="string"/>
    </graphics>
  </node>
  <node id="2694" label="YDL180W" cy:nodeId="201">
    <graphics y="1167.0" z="0.0" x="536.0">
      <att name="z" value="0.0" type="string"/>
    </graphics>
  </node>
  <node id="2457" label="YCR034W" cy:nodeId="438">
    <graphics y="914.0" z="0.0" x="353.0">
      <att name="z" value="0.0" type="string"/>
    </graphics>
  </node>
  <node id="2231" label="YER067W" cy:nodeId="664">
    <graphics y="626.7891845703125" z="0.0" x="1360.112738908418">
      <att name="z" value="0.0" type="string"/>
    </graphics>
  </node>
  <node id="2371" label="YKL164C" cy:nodeId="524">
    <graphics y="692.7775268554688" z="0.0" x="1734.3437224419126">
      <att name="z" value="0.0" type="string"/>
    </graphics>
  </node>
  <node id="2597" label="YPR020W" cy:nodeId="298">
    <graphics y="977.0" z="0.0" x="386.0">
      <att name="z" value="0.0" type="string"/>
    </graphics>
  </node>
  <node id="2644" label="YNL075W" cy:nodeId="251">
    <graphics y="1024.0" z="0.0" x="306.0">
      <att name="z" value="0.0" type="string"/>
    </graphics>
  </node>
  <node id="2123" label="YLR161W" cy:nodeId="772">
    <graphics y="85.78523146963917" z="0.0" x="692.2242126464844">
      <att name="z" value="0.0" type="string"/>
    </graphics>
  </node>
  <node id="2268" label="YNL061W" cy:nodeId="627">
    <graphics y="568.2724550185184" z="0.0" x="1678.0513916015625">
      <att name="z" value="0.0" type="string"/>
    </graphics>
  </node>
  <node id="2438" label="YGL097W" cy:nodeId="457">
    <graphics y="1154.0" z="0.0" x="1455.0">
      <att name="z" value="0.0" type="string"/>
    </graphics>
  </node>
  <node id="2336" label="YOR094W" cy:nodeId="559">
    <graphics y="480.7890930175781" z="0.0" x="1483.112738908418">
      <att name="z" value="0.0" type="string"/>
    </graphics>
  </node>
  <node id="2583" label="YDR450W" cy:nodeId="312">
    <graphics y="577.0" z="0.0" x="301.0">
      <att name="z" value="0.0" type="string"/>
    </graphics>
  </node>
  <node id="2220" label="YEL054C" cy:nodeId="675">
    <graphics y="480.7890930175781" z="0.0" x="1434.112738908418">
      <att name="z" value="0.0" type="string"/>
    </graphics>
  </node>
  <node id="2144" label="YMR125W" cy:nodeId="751">
    <graphics y="453.39141845703125" z="0.0" x="695.2029353394429">
      <att name="z" value="0.0" type="string"/>
    </graphics>
  </node>
  <node id="2739" label="YER089C" cy:nodeId="156">
    <graphics y="1471.0" z="0.0" x="940.0">
      <att name="z" value="0.0" type="string"/>
    </graphics>
  </node>
  <node id="2240" label="YOR009W" cy:nodeId="655">
    <graphics y="1223.0" z="0.0" x="1454.0">
      <att name="z" value="0.0" type="string"/>
    </graphics>
  </node>
  <node id="2171" label="YMR047C" cy:nodeId="724">
    <graphics y="49.0" z="0.0" x="779.0">
      <att name="z" value="0.0" type="string"/>
    </graphics>
  </node>
  <node id="2443" label="YLR419W" cy:nodeId="452">
    <graphics y="886.0" z="0.0" x="1823.0">
      <att name="z" value="0.0" type="string"/>
    </graphics>
  </node>
  <node id="2616" label="YIL095W" cy:nodeId="279">
    <graphics y="513.0" z="0.0" x="347.0">
      <att name="z" value="0.0" type="string"/>
    </graphics>
  </node>
  <node id="2424" label="YBR088C" cy:nodeId="471">
    <graphics y="705.0" z="0.0" x="1829.0">
      <att name="z" value="0.0" type="string"/>
    </graphics>
  </node>
  <node id="2193" label="YFR052C-A" cy:nodeId="702">
    <graphics y="434.39141845703125" z="0.0" x="675.2029353394429">
      <att name="z" value="0.0" type="string"/>
    </graphics>
  </node>
  <node id="2234" label="YPL037C" cy:nodeId="661">
    <graphics y="962.5298461914062" z="0.0" x="1776.4630394983405">
      <att name="z" value="0.0" type="string"/>
    </graphics>
  </node>
  <node id="2329" label="YOR272W" cy:nodeId="566">
    <graphics y="681.0" z="0.0" x="1106.0">
      <att name="z" value="0.0" type="string"/>
    </graphics>
  </node>
  <node id="2666" label="YJR031C" cy:nodeId="229">
    <graphics y="819.0" z="0.0" x="341.0">
      <att name="z" value="0.0" type="string"/>
    </graphics>
  </node>
  <node id="2343" label="YMR044W" cy:nodeId="552">
    <graphics y="1092.0" z="0.0" x="1813.0">
      <att name="z" value="0.0" type="string"/>
    </graphics>
  </node>
  <node id="2472" label="YLR321C" cy:nodeId="423">
    <graphics y="921.0" z="0.0" x="246.0">
      <att name="z" value="0.0" type="string"/>
    </graphics>
  </node>
  <node id="2364" label="YPR164W" cy:nodeId="531">
    <graphics y="545.7891235351562" z="0.0" x="1461.112738908418">
      <att name="z" value="0.0" type="string"/>
    </graphics>
  </node>
  <node id="2479" label="YOL115W" cy:nodeId="416">
    <graphics y="459.0" z="0.0" x="418.0">
      <att name="z" value="0.0" type="string"/>
    </graphics>
  </node>
  <node id="2073" label="YGL037C" cy:nodeId="822">
    <graphics y="89.0" z="0.0" x="720.0">
      <att name="z" value="0.0" type="string"/>
    </graphics>
  </node>
  <node id="2157" label="YJL143W" cy:nodeId="738">
    <graphics y="835.0" z="0.0" x="1015.0">
      <att name="z" value="0.0" type="string"/>
    </graphics>
  </node>
  <node id="2732" label="YHR135C" cy:nodeId="163">
    <graphics y="1482.0" z="0.0" x="1329.0">
      <att name="z" value="0.0" type="string"/>
    </graphics>
  </node>
  <node id="2315" label="YEL077C" cy:nodeId="580">
    <graphics y="835.0" z="0.0" x="1305.0">
      <att name="z" value="0.0" type="string"/>
    </graphics>
  </node>
  <node id="2378" label="YNL132W" cy:nodeId="517">
    <graphics y="609.7891845703125" z="0.0" x="1386.112738908418">
      <att name="z" value="0.0" type="string"/>
    </graphics>
  </node>
  <node id="2052" label="YKL100C" cy:nodeId="843">
    <graphics y="23.0" z="0.0" x="908.0">
      <att name="z" value="0.0" type="string"/>
    </graphics>
  </node>
  <node id="2130" label="YLR177W" cy:nodeId="765">
    <graphics y="492.391357421875" z="0.0" x="592.2028743042866">
      <att name="z" value="0.0" type="string"/>
    </graphics>
  </node>
  <node id="2541" label="YPR034W" cy:nodeId="354">
    <graphics y="625.0" z="0.0" x="277.0">
      <att name="z" value="0.0" type="string"/>
    </graphics>
  </node>
  <node id="2322" label="YDR363W-A" cy:nodeId="573">
    <graphics y="581.7891845703125" z="0.0" x="1394.112738908418">
      <att name="z" value="0.0" type="string"/>
    </graphics>
  </node>
  <node id="2602" label="YDR420W" cy:nodeId="293">
    <graphics y="1034.0" z="0.0" x="280.0">
      <att name="z" value="0.0" type="string"/>
    </graphics>
  </node>
  <node id="2321" label="YKL127W" cy:nodeId="574">
    <graphics y="1219.0" z="0.0" x="1431.0">
      <att name="z" value="0.0" type="string"/>
    </graphics>
  </node>
  <node id="2163" label="YJR101W" cy:nodeId="732">
    <graphics y="628.3914794921875" z="0.0" x="736.2029353394429">
      <att name="z" value="0.0" type="string"/>
    </graphics>
  </node>
  <node id="2241" label="YIL157C" cy:nodeId="654">
    <graphics y="1096.0" z="0.0" x="1369.0">
      <att name="z" value="0.0" type="string"/>
    </graphics>
  </node>
  <node id="2721" label="YLL021W" cy:nodeId="174">
    <graphics y="1463.0" z="0.0" x="1007.0">
      <att name="z" value="0.0" type="string"/>
    </graphics>
  </node>
  <node id="2639" label="YGR143W" cy:nodeId="256">
    <graphics y="899.0" z="0.0" x="214.0">
      <att name="z" value="0.0" type="string"/>
    </graphics>
  </node>
  <node id="2399" label="YJR109C" cy:nodeId="496">
    <graphics y="969.0" z="0.0" x="1889.0">
      <att name="z" value="0.0" type="string"/>
    </graphics>
  </node>
  <node id="2452" label="YBR221C" cy:nodeId="443">
    <graphics y="583.0" z="0.0" x="328.0">
      <att name="z" value="0.0" type="string"/>
    </graphics>
  </node>
  <node id="2810" label="YPL210C" cy:nodeId="85">
    <graphics y="147.0" z="0.0" x="1380.0">
      <att name="z" value="0.0" type="string"/>
    </graphics>
  </node>
  <node id="2625" label="YNL152W" cy:nodeId="270">
    <graphics y="632.0" z="0.0" x="252.0">
      <att name="z" value="0.0" type="string"/>
    </graphics>
  </node>
  <node id="2749" label="YJR149W" cy:nodeId="146">
    <graphics y="1445.0" z="0.0" x="1409.0">
      <att name="z" value="0.0" type="string"/>
    </graphics>
  </node>
  <node id="2293" label="YNR053C" cy:nodeId="602">
    <graphics y="534.7890625" z="0.0" x="1411.112738908418">
      <att name="z" value="0.0" type="string"/>
    </graphics>
  </node>
  <node id="2279" label="YPL266W" cy:nodeId="616">
    <graphics y="1159.0" z="0.0" x="1717.0">
      <att name="z" value="0.0" type="string"/>
    </graphics>
  </node>
  <node id="2650" label="YGL101W" cy:nodeId="245">
    <graphics y="787.0" z="0.0" x="229.0">
      <att name="z" value="0.0" type="string"/>
    </graphics>
  </node>
  <node id="2547" label="YDR087C" cy:nodeId="348">
    <graphics y="682.0" z="0.0" x="867.0">
      <att name="z" value="0.0" type="string"/>
    </graphics>
  </node>
  <node id="2770" label="YIL041W" cy:nodeId="125">
    <graphics y="1568.0" z="0.0" x="1130.0">
      <att name="z" value="0.0" type="string"/>
    </graphics>
  </node>
  <node id="2269" label="YDR071C" cy:nodeId="626">
    <graphics y="634.0" z="0.0" x="1737.0">
      <att name="z" value="0.0" type="string"/>
    </graphics>
  </node>
  <node id="2659" label="YOR151C" cy:nodeId="236">
    <graphics y="1127.0" z="0.0" x="478.0">
      <att name="z" value="0.0" type="string"/>
    </graphics>
  </node>
  <node id="2574" label="YKR022C" cy:nodeId="321">
    <graphics y="619.0" z="0.0" x="228.0">
      <att name="z" value="0.0" type="string"/>
    </graphics>
  </node>
  <node id="2508" label="YER025W" cy:nodeId="387">
    <graphics y="1117.0" z="0.0" x="526.0">
      <att name="z" value="0.0" type="string"/>
    </graphics>
  </node>
  <node id="2186" label="YGL168W" cy:nodeId="709">
    <graphics y="497.0" z="0.0" x="938.0">
      <att name="z" value="0.0" type="string"/>
    </graphics>
  </node>
  <node id="2177" label="YDR505C" cy:nodeId="718">
    <graphics y="403.0" z="0.0" x="607.0">
      <att name="z" value="0.0" type="string"/>
    </graphics>
  </node>
  <node id="2687" label="YGR274C" cy:nodeId="208">
    <graphics y="1142.0" z="0.0" x="816.0">
      <att name="z" value="0.0" type="string"/>
    </graphics>
  </node>
  <node id="2255" label="YPL143W" cy:nodeId="640">
    <graphics y="707.0" z="0.0" x="1789.0">
      <att name="z" value="0.0" type="string"/>
    </graphics>
  </node>
  <node id="2116" label="YDR247W" cy:nodeId="779">
    <graphics y="418.3914489746094" z="0.0" x="635.2029048218648">
      <att name="z" value="0.0" type="string"/>
    </graphics>
  </node>
  <node id="2711" label="YKL061W" cy:nodeId="184">
    <graphics y="590.0" z="0.0" x="898.0">
      <att name="z" value="0.0" type="string"/>
    </graphics>
  </node>
  <node id="2588" label="YOR006C" cy:nodeId="307">
    <graphics y="454.0" z="0.0" x="440.0">
      <att name="z" value="0.0" type="string"/>
    </graphics>
  </node>
  <node id="2542" label="YJL187C" cy:nodeId="353">
    <graphics y="1182.0" z="0.0" x="623.0">
      <att name="z" value="0.0" type="string"/>
    </graphics>
  </node>
  <node id="2643" label="YBL076C" cy:nodeId="252">
    <graphics y="570.0" z="0.0" x="862.0">
      <att name="z" value="0.0" type="string"/>
    </graphics>
  </node>
  <node id="2109" label="YMR054W" cy:nodeId="786">
    <graphics y="202.0" z="0.0" x="1148.0">
      <att name="z" value="0.0" type="string"/>
    </graphics>
  </node>
  <node id="2742" label="YAL060W" cy:nodeId="153">
    <graphics y="1594.0" z="0.0" x="1200.0">
      <att name="z" value="0.0" type="string"/>
    </graphics>
  </node>
  <node id="2385" label="YGL172W" cy:nodeId="510">
    <graphics y="864.0" z="0.0" x="1284.0">
      <att name="z" value="0.0" type="string"/>
    </graphics>
  </node>
  <node id="2522" label="YLR388W" cy:nodeId="373">
    <graphics y="659.0" z="0.0" x="885.0">
      <att name="z" value="0.0" type="string"/>
    </graphics>
  </node>
  <node id="2415" label="YDL201W" cy:nodeId="480">
    <graphics y="925.0" z="0.0" x="1058.0">
      <att name="z" value="0.0" type="string"/>
    </graphics>
  </node>
  <node id="2227" label="YMR241W" cy:nodeId="668">
    <graphics y="496.78912353515625" z="0.0" x="1447.112738908418">
      <att name="z" value="0.0" type="string"/>
    </graphics>
  </node>
  <node id="2148" label="YOL001W" cy:nodeId="747">
    <graphics y="660.0" z="0.0" x="1060.0">
      <att name="z" value="0.0" type="string"/>
    </graphics>
  </node>
  <node id="2814" label="YPL049C" cy:nodeId="81">
    <graphics y="204.0" z="0.0" x="1314.0">
      <att name="z" value="0.0" type="string"/>
    </graphics>
  </node>
  <node id="2262" label="YLR175W" cy:nodeId="633">
    <graphics y="600.7891845703125" z="0.0" x="1414.112738908418">
      <att name="z" value="0.0" type="string"/>
    </graphics>
  </node>
  <node id="2533" label="YLR061W" cy:nodeId="362">
    <graphics y="922.0" z="0.0" x="301.0">
      <att name="z" value="0.0" type="string"/>
    </graphics>
  </node>
  <node id="2821" label="YDR232W" cy:nodeId="74">
    <graphics y="105.63006376935645" z="0.0" x="1168.2984488038858">
      <att name="z" value="0.0" type="string"/>
    </graphics>
  </node>
  <node id="2429" label="YDR212W" cy:nodeId="466">
    <graphics y="476.7890930175781" z="0.0" x="1460.112738908418">
      <att name="z" value="0.0" type="string"/>
    </graphics>
  </node>
  <node id="2653" label="YIL038C" cy:nodeId="242">
    <graphics y="1099.0" z="0.0" x="497.0">
      <att name="z" value="0.0" type="string"/>
    </graphics>
  </node>
  <node id="2784" label="12" cy:nodeId="111">
    <graphics y="460.0" z="0.0" x="1125.0">
      <att name="z" value="0.0" type="string"/>
    </graphics>
  </node>
  <node id="2684" label="YDR119W-A" cy:nodeId="211">
    <graphics y="800.0" z="0.0" x="314.0">
      <att name="z" value="0.0" type="string"/>
    </graphics>
  </node>
  <node id="2390" label="YNL212W" cy:nodeId="505">
    <graphics y="1114.0" z="0.0" x="1425.0">
      <att name="z" value="0.0" type="string"/>
    </graphics>
  </node>
  <node id="2611" label="YOL066C" cy:nodeId="284">
    <graphics y="995.0" z="0.0" x="236.0">
      <att name="z" value="0.0" type="string"/>
    </graphics>
  </node>
  <node id="2714" label="YHR128W" cy:nodeId="181">
    <graphics y="1054.0" z="0.0" x="448.0">
      <att name="z" value="0.0" type="string"/>
    </graphics>
  </node>
  <node id="2192" label="YOR187W" cy:nodeId="703">
    <graphics y="452.39141845703125" z="0.0" x="608.2028743042866">
      <att name="z" value="0.0" type="string"/>
    </graphics>
  </node>
  <node id="2432" label="YML123C" cy:nodeId="463">
    <graphics y="1035.0" z="0.0" x="1756.0">
      <att name="z" value="0.0" type="string"/>
    </graphics>
  </node>
  <node id="2248" label="YNL098C" cy:nodeId="647">
    <graphics y="804.0401000976562" z="0.0" x="1758.11083984375">
      <att name="z" value="0.0" type="string"/>
    </graphics>
  </node>
  <node id="2577" label="YOR099W" cy:nodeId="318">
    <graphics y="976.2864379882812" z="0.0" x="206.73031394066277">
      <att name="z" value="0.0" type="string"/>
    </graphics>
  </node>
  <node id="2775" label="YNL325C" cy:nodeId="120">
    <graphics y="1550.0" z="0.0" x="1263.0">
      <att name="z" value="0.0" type="string"/>
    </graphics>
  </node>
  <node id="2494" label="YOR248W" cy:nodeId="401">
    <graphics y="1003.0" z="0.0" x="290.0">
      <att name="z" value="0.0" type="string"/>
    </graphics>
  </node>
  <node id="2439" label="YHR195W" cy:nodeId="456">
    <graphics y="1152.0" z="0.0" x="1261.0">
      <att name="z" value="0.0" type="string"/>
    </graphics>
  </node>
  <node id="2199" label="YJL197W" cy:nodeId="696">
    <graphics y="815.0" z="0.0" x="1093.0">
      <att name="z" value="0.0" type="string"/>
    </graphics>
  </node>
  <node id="2136" label="YJL014W" cy:nodeId="759">
    <graphics y="54.0" z="0.0" x="753.0">
      <att name="z" value="0.0" type="string"/>
    </graphics>
  </node>
  <node id="2731" label="YMR120C" cy:nodeId="164">
    <graphics y="1568.0" z="0.0" x="1159.0">
      <att name="z" value="0.0" type="string"/>
    </graphics>
  </node>
  <node id="2793" label="YCL050C" cy:nodeId="102">
    <graphics y="146.0" z="0.0" x="1289.0">
      <att name="z" value="0.0" type="string"/>
    </graphics>
  </node>
  <node id="2480" label="YMR006C" cy:nodeId="415">
    <graphics y="945.0" z="0.0" x="230.0">
      <att name="z" value="0.0" type="string"/>
    </graphics>
  </node>
  <node id="2358" label="YGL173C" cy:nodeId="537">
    <graphics y="1006.0" z="0.0" x="1816.0">
      <att name="z" value="0.0" type="string"/>
    </graphics>
  </node>
  <node id="2335" label="YHR170W" cy:nodeId="560">
    <graphics y="1170.0" z="0.0" x="1431.0">
      <att name="z" value="0.0" type="string"/>
    </graphics>
  </node>
  <node id="2158" label="YNR017W" cy:nodeId="737">
    <graphics y="830.0" z="0.0" x="995.0">
      <att name="z" value="0.0" type="string"/>
    </graphics>
  </node>
  <node id="2065" label="YBR028C" cy:nodeId="830">
    <graphics y="852.0" z="0.0" x="904.0">
      <att name="z" value="0.0" type="string"/>
    </graphics>
  </node>
  <node id="2615" label="YNL066W" cy:nodeId="280">
    <graphics y="534.0" z="0.0" x="413.0">
      <att name="z" value="0.0" type="string"/>
    </graphics>
  </node>
  <node id="2349" label="YIL144W" cy:nodeId="546">
    <graphics y="516.7745640321097" z="0.0" x="1371.298828125">
      <att name="z" value="0.0" type="string"/>
    </graphics>
  </node>
  <node id="2767" label="YBR198C" cy:nodeId="128">
    <graphics y="1479.0" z="0.0" x="1068.0">
      <att name="z" value="0.0" type="string"/>
    </graphics>
  </node>
  <node id="2411" label="YOL139C" cy:nodeId="484">
    <graphics y="939.0" z="0.0" x="1769.0">
      <att name="z" value="0.0" type="string"/>
    </graphics>
  </node>
  <node id="2206" label="YOR314W-A" cy:nodeId="689">
    <graphics y="78.0" z="0.0" x="954.0">
      <att name="z" value="0.0" type="string"/>
    </graphics>
  </node>
  <node id="2556" label="YBL039C" cy:nodeId="339">
    <graphics y="599.0" z="0.0" x="389.0">
      <att name="z" value="0.0" type="string"/>
    </graphics>
  </node>
  <node id="2372" label="YGL215W" cy:nodeId="523">
    <graphics y="514.7890625" z="0.0" x="1397.112738908418">
      <att name="z" value="0.0" type="string"/>
    </graphics>
  </node>
  <node id="2344" label="YNL147W" cy:nodeId="551">
    <graphics y="1149.0" z="0.0" x="1356.0">
      <att name="z" value="0.0" type="string"/>
    </graphics>
  </node>
  <node id="2377" label="YBL104C" cy:nodeId="518">
    <graphics y="1139.0" z="0.0" x="1287.0">
      <att name="z" value="0.0" type="string"/>
    </graphics>
  </node>
  <node id="2081" label="YBR283C" cy:nodeId="814">
    <graphics y="564.3914794921875" z="0.0" x="729.2029353394429">
      <att name="z" value="0.0" type="string"/>
    </graphics>
  </node>
  <node id="2622" label="YNL059C" cy:nodeId="273">
    <graphics y="612.0" z="0.0" x="933.0">
      <att name="z" value="0.0" type="string"/>
    </graphics>
  </node>
  <node id="2307" label="YMR014W" cy:nodeId="588">
    <graphics y="580.0" z="0.0" x="1699.0">
      <att name="z" value="0.0" type="string"/>
    </graphics>
  </node>
  <node id="2051" label="YFR033C" cy:nodeId="844">
    <graphics y="24.0" z="0.0" x="938.0">
      <att name="z" value="0.0" type="string"/>
    </graphics>
  </node>
  <node id="2786" label="YNL288W" cy:nodeId="109">
    <graphics y="80.0" z="0.0" x="1183.0">
      <att name="z" value="0.0" type="string"/>
    </graphics>
  </node>
  <node id="2363" label="YBL028C" cy:nodeId="532">
    <graphics y="567.789306640625" z="0.0" x="1470.112738908418">
      <att name="z" value="0.0" type="string"/>
    </graphics>
  </node>
  <node id="2740" label="YOR123C" cy:nodeId="155">
    <graphics y="1568.0" z="0.0" x="1023.0">
      <att name="z" value="0.0" type="string"/>
    </graphics>
  </node>
  <node id="2712" label="YBR106W" cy:nodeId="183">
    <graphics y="559.0" z="0.0" x="838.0">
      <att name="z" value="0.0" type="string"/>
    </graphics>
  </node>
  <node id="2804" label="YOL077C" cy:nodeId="91">
    <graphics y="103.0" z="0.0" x="1246.0">
      <att name="z" value="0.0" type="string"/>
    </graphics>
  </node>
  <node id="2677" label="YDL240W" cy:nodeId="218">
    <graphics y="1186.0" z="0.0" x="483.0">
      <att name="z" value="0.0" type="string"/>
    </graphics>
  </node>
  <node id="2667" label="YER171W" cy:nodeId="228">
    <graphics y="970.0" z="0.0" x="277.0">
      <att name="z" value="0.0" type="string"/>
    </graphics>
  </node>
  <node id="2605" label="YDR016C" cy:nodeId="290">
    <graphics y="710.0" z="0.0" x="370.0">
      <att name="z" value="0.0" type="string"/>
    </graphics>
  </node>
  <node id="2584" label="YGL076C" cy:nodeId="311">
    <graphics y="1097.0" z="0.0" x="823.0">
      <att name="z" value="0.0" type="string"/>
    </graphics>
  </node>
  <node id="2242" label="YER140W" cy:nodeId="653">
    <graphics y="1196.0" z="0.0" x="1482.0">
      <att name="z" value="0.0" type="string"/>
    </graphics>
  </node>
  <node id="2686" label="YJL011C" cy:nodeId="209">
    <graphics y="545.0" z="0.0" x="860.0">
      <att name="z" value="0.0" type="string"/>
    </graphics>
  </node>
  <node id="2095" label="YIR008C" cy:nodeId="800">
    <graphics y="337.0" z="0.0" x="783.0">
      <att name="z" value="0.0" type="string"/>
    </graphics>
  </node>
  <node id="2213" label="YPL237W" cy:nodeId="682">
    <graphics y="1133.0" z="0.0" x="1765.0">
      <att name="z" value="0.0" type="string"/>
    </graphics>
  </node>
  <node id="2761" label="YOL120C" cy:nodeId="134">
    <graphics y="1498.0" z="0.0" x="1302.0">
      <att name="z" value="0.0" type="string"/>
    </graphics>
  </node>
  <node id="2172" label="YOR182C" cy:nodeId="723">
    <graphics y="50.0" z="0.0" x="968.0">
      <att name="z" value="0.0" type="string"/>
    </graphics>
  </node>
  <node id="2811" label="YOR168W" cy:nodeId="84">
    <graphics y="135.0" z="0.0" x="1329.0">
      <att name="z" value="0.0" type="string"/>
    </graphics>
  </node>
  <node id="2587" label="YGR037C" cy:nodeId="308">
    <graphics y="622.0" z="0.0" x="886.0">
      <att name="z" value="0.0" type="string"/>
    </graphics>
  </node>
  <node id="2566" label="YLR262C" cy:nodeId="329">
    <graphics y="769.0" z="0.0" x="192.0">
      <att name="z" value="0.0" type="string"/>
    </graphics>
  </node>
  <node id="2658" label="YER073W" cy:nodeId="237">
    <graphics y="1099.0" z="0.0" x="367.0">
      <att name="z" value="0.0" type="string"/>
    </graphics>
  </node>
  <node id="2038" label="YHL034C" cy:nodeId="857">
    <graphics y="357.0" z="0.0" x="770.0">
      <att name="z" value="0.0" type="string"/>
    </graphics>
  </node>
  <node id="2169" label="YDR023W" cy:nodeId="726">
    <graphics y="79.0" z="0.0" x="921.0">
      <att name="z" value="0.0" type="string"/>
    </graphics>
  </node>
  <node id="2604" label="YKL180W" cy:nodeId="291">
    <graphics y="547.0" z="0.0" x="271.0">
      <att name="z" value="0.0" type="string"/>
    </graphics>
  </node>
  <node id="2162" label="YBL086C" cy:nodeId="733">
    <graphics y="391.0" z="0.0" x="807.0">
      <att name="z" value="0.0" type="string"/>
    </graphics>
  </node>
  <node id="2094" label="YOR045W" cy:nodeId="801">
    <graphics y="490.39141845703125" z="0.0" x="635.2029048218648">
      <att name="z" value="0.0" type="string"/>
    </graphics>
  </node>
  <node id="2813" label="YPR182W" cy:nodeId="82">
    <graphics y="186.0" z="0.0" x="1343.0">
      <att name="z" value="0.0" type="string"/>
    </graphics>
  </node>
  <node id="2560" label="YPR097W" cy:nodeId="335">
    <graphics y="1110.0" z="0.0" x="338.0">
      <att name="z" value="0.0" type="string"/>
    </graphics>
  </node>
  <node id="2228" label="YOR061W" cy:nodeId="667">
    <graphics y="879.0" z="0.0" x="1795.0">
      <att name="z" value="0.0" type="string"/>
    </graphics>
  </node>
  <node id="2247" label="YKL112W" cy:nodeId="648">
    <graphics y="701.0" z="0.0" x="1859.0">
      <att name="z" value="0.0" type="string"/>
    </graphics>
  </node>
  <node id="2612" label="YBR150C" cy:nodeId="283">
    <graphics y="521.0" z="0.0" x="862.0">
      <att name="z" value="0.0" type="string"/>
    </graphics>
  </node>
  <node id="2460" label="YDR404C" cy:nodeId="435">
    <graphics y="483.0" z="0.0" x="399.0">
      <att name="z" value="0.0" type="string"/>
    </graphics>
  </node>
  <node id="2539" label="YHR083W" cy:nodeId="356">
    <graphics y="644.0" z="0.0" x="867.0">
      <att name="z" value="0.0" type="string"/>
    </graphics>
  </node>
  <node id="2532" label="YBR286W" cy:nodeId="363">
    <graphics y="680.0" z="0.0" x="275.0">
      <att name="z" value="0.0" type="string"/>
    </graphics>
  </node>
  <node id="2750" label="YBR081C" cy:nodeId="145">
    <graphics y="1455.0" z="0.0" x="1313.0">
      <att name="z" value="0.0" type="string"/>
    </graphics>
  </node>
  <node id="2421" label="YPR041W" cy:nodeId="474">
    <graphics y="577.7891845703125" z="0.0" x="1424.112738908418">
      <att name="z" value="0.0" type="string"/>
    </graphics>
  </node>
  <node id="2313" label="YGL257C" cy:nodeId="582">
    <graphics y="1131.0" z="0.0" x="1379.0">
      <att name="z" value="0.0" type="string"/>
    </graphics>
  </node>
  <node id="2495" label="YJL109C" cy:nodeId="400">
    <graphics y="991.0" z="0.0" x="430.0">
      <att name="z" value="0.0" type="string"/>
    </graphics>
  </node>
  <node id="2151" label="YCR031C" cy:nodeId="744">
    <graphics y="418.0" z="0.0" x="592.0">
      <att name="z" value="0.0" type="string"/>
    </graphics>
  </node>
  <node id="2594" label="YJL122W" cy:nodeId="301">
    <graphics y="1114.0" z="0.0" x="638.0">
      <att name="z" value="0.0" type="string"/>
    </graphics>
  </node>
  <node id="2405" label="YBL004W" cy:nodeId="490">
    <graphics y="1008.0" z="0.0" x="1873.0">
      <att name="z" value="0.0" type="string"/>
    </graphics>
  </node>
  <node id="2108" label="YKL192C" cy:nodeId="787">
    <graphics y="204.0" z="0.0" x="1117.0">
      <att name="z" value="0.0" type="string"/>
    </graphics>
  </node>
  <node id="2306" label="YHR162W" cy:nodeId="589">
    <graphics y="877.0" z="0.0" x="1909.0">
      <att name="z" value="0.0" type="string"/>
    </graphics>
  </node>
  <node id="2278" label="YNL112W" cy:nodeId="617">
    <graphics y="1085.8784328269503" z="0.0" x="1664.2101663302692">
      <att name="z" value="0.0" type="string"/>
    </graphics>
  </node>
  <node id="2080" label="YLR448W" cy:nodeId="815">
    <graphics y="513.391357421875" z="0.0" x="675.2029353394429">
      <att name="z" value="0.0" type="string"/>
    </graphics>
  </node>
  <node id="2785" label="YOL100W" cy:nodeId="110">
    <graphics y="109.0" z="0.0" x="1196.0">
      <att name="z" value="0.0" type="string"/>
    </graphics>
  </node>
  <node id="2191" label="YGL056C" cy:nodeId="704">
    <graphics y="537.3914794921875" z="0.0" x="726.2029353394429">
      <att name="z" value="0.0" type="string"/>
    </graphics>
  </node>
  <node id="2822" label="YIL162W" cy:nodeId="73">
    <graphics y="199.0" z="0.0" x="1396.0">
      <att name="z" value="0.0" type="string"/>
    </graphics>
  </node>
  <node id="2122" label="YLR157W-E" cy:nodeId="773">
    <graphics y="29.0" z="0.0" x="798.0">
      <att name="z" value="0.0" type="string"/>
    </graphics>
  </node>
  <node id="2449" label="YOR108W" cy:nodeId="446">
    <graphics y="807.0" z="0.0" x="421.0">
      <att name="z" value="0.0" type="string"/>
    </graphics>
  </node>
  <node id="2261" label="YPR187W" cy:nodeId="634">
    <graphics y="594.7891845703125" z="0.0" x="1362.112738908418">
      <att name="z" value="0.0" type="string"/>
    </graphics>
  </node>
  <node id="2794" label="YPL232W" cy:nodeId="101">
    <graphics y="167.0" z="0.0" x="1401.0">
      <att name="z" value="0.0" type="string"/>
    </graphics>
  </node>
  <node id="2386" label="YER070W" cy:nodeId="509">
    <graphics y="1103.0" z="0.0" x="1395.0">
      <att name="z" value="0.0" type="string"/>
    </graphics>
  </node>
  <node id="2704" label="YGR198W" cy:nodeId="191">
    <graphics y="1110.0" z="0.0" x="604.0">
      <att name="z" value="0.0" type="string"/>
    </graphics>
  </node>
  <node id="2633" label="YDR423C" cy:nodeId="262">
    <graphics y="855.8472725588268" z="0.0" x="178.9832763671875">
      <att name="z" value="0.0" type="string"/>
    </graphics>
  </node>
  <node id="2467" label="YMR282C" cy:nodeId="428">
    <graphics y="903.0" z="0.0" x="271.0">
      <att name="z" value="0.0" type="string"/>
    </graphics>
  </node>
  <node id="2256" label="YLR401C" cy:nodeId="639">
    <graphics y="912.0" z="0.0" x="1067.0">
      <att name="z" value="0.0" type="string"/>
    </graphics>
  </node>
  <node id="2651" label="YDL039C" cy:nodeId="244">
    <graphics y="1056.0" z="0.0" x="287.0">
      <att name="z" value="0.0" type="string"/>
    </graphics>
  </node>
  <node id="2205" label="YGL049C" cy:nodeId="690">
    <graphics y="28.0" z="0.0" x="1056.0">
      <att name="z" value="0.0" type="string"/>
    </graphics>
  </node>
  <node id="2468" label="YCL063W" cy:nodeId="427">
    <graphics y="809.0" z="0.0" x="281.0">
      <att name="z" value="0.0" type="string"/>
    </graphics>
  </node>
  <node id="2722" label="YBR118W" cy:nodeId="173">
    <graphics y="1498.0" z="0.0" x="1388.0">
      <att name="z" value="0.0" type="string"/>
    </graphics>
  </node>
  <node id="2640" label="YNL278W" cy:nodeId="255">
    <graphics y="990.0" z="0.0" x="265.0">
      <att name="z" value="0.0" type="string"/>
    </graphics>
  </node>
  <node id="2037" label="8" cy:nodeId="858">
    <graphics y="414.0" z="0.0" x="948.0">
      <att name="z" value="0.0" type="string"/>
    </graphics>
  </node>
  <node id="2159" label="YLR354C" cy:nodeId="736">
    <graphics y="1.0" z="0.0" x="951.0">
      <att name="z" value="0.0" type="string"/>
    </graphics>
  </node>
  <node id="2142" label="YKR011C" cy:nodeId="753">
    <graphics y="345.0" z="0.0" x="810.0">
      <att name="z" value="0.0" type="string"/>
    </graphics>
  </node>
  <node id="2812" label="YOR170W" cy:nodeId="83">
    <graphics y="155.0" z="0.0" x="1348.0">
      <att name="z" value="0.0" type="string"/>
    </graphics>
  </node>
  <node id="2369" label="YLR291C" cy:nodeId="526">
    <graphics y="793.0" z="0.0" x="1862.0">
      <att name="z" value="0.0" type="string"/>
    </graphics>
  </node>
  <node id="2431" label="YGR116W" cy:nodeId="464">
    <graphics y="914.0" z="0.0" x="1836.0">
      <att name="z" value="0.0" type="string"/>
    </graphics>
  </node>
  <node id="2214" label="YNL044W" cy:nodeId="681">
    <graphics y="762.0" z="0.0" x="1907.0">
      <att name="z" value="0.0" type="string"/>
    </graphics>
  </node>
  <node id="2576" label="YER020W" cy:nodeId="319">
    <graphics y="773.0" z="0.0" x="295.0">
      <att name="z" value="0.0" type="string"/>
    </graphics>
  </node>
  <node id="2200" label="YBL011W" cy:nodeId="695">
    <graphics y="795.0" z="0.0" x="1060.0">
      <att name="z" value="0.0" type="string"/>
    </graphics>
  </node>
  <node id="2323" label="YER094C" cy:nodeId="572">
    <graphics y="1083.0" z="0.0" x="1758.0">
      <att name="z" value="0.0" type="string"/>
    </graphics>
  </node>
  <node id="2180" label="YOR273C" cy:nodeId="715">
    <graphics y="802.0" z="0.0" x="1042.0">
      <att name="z" value="0.0" type="string"/>
    </graphics>
  </node>
  <node id="2614" label="YKR008W" cy:nodeId="281">
    <graphics y="529.0" z="0.0" x="327.0">
      <att name="z" value="0.0" type="string"/>
    </graphics>
  </node>
  <node id="2117" label="YGL220W" cy:nodeId="778">
    <graphics y="191.0" z="0.0" x="1033.0">
      <att name="z" value="0.0" type="string"/>
    </graphics>
  </node>
  <node id="2759" label="YDL082W" cy:nodeId="136">
    <graphics y="1474.0" z="0.0" x="1407.0">
      <att name="z" value="0.0" type="string"/>
    </graphics>
  </node>
  <node id="2089" label="YPL217C" cy:nodeId="806">
    <graphics y="342.0" z="0.0" x="735.0">
      <att name="z" value="0.0" type="string"/>
    </graphics>
  </node>
  <node id="2288" label="YDL060W" cy:nodeId="607">
    <graphics y="1176.0" z="0.0" x="1368.0">
      <att name="z" value="0.0" type="string"/>
    </graphics>
  </node>
  <node id="2341" label="YER164W" cy:nodeId="554">
    <graphics y="818.0" z="0.0" x="1774.0">
      <att name="z" value="0.0" type="string"/>
    </graphics>
  </node>
  <node id="2450" label="10" cy:nodeId="445">
    <graphics y="793.0" z="0.0" x="631.0">
      <att name="z" value="0.0" type="string"/>
    </graphics>
  </node>
  <node id="2440" label="YJR150C" cy:nodeId="455">
    <graphics y="559.7891845703125" z="0.0" x="1406.112738908418">
      <att name="z" value="0.0" type="string"/>
    </graphics>
  </node>
  <node id="2478" label="YBR153W" cy:nodeId="417">
    <graphics y="1050.0" z="0.0" x="599.0">
      <att name="z" value="0.0" type="string"/>
    </graphics>
  </node>
  <node id="2362" label="YLR372W" cy:nodeId="533">
    <graphics y="764.0" z="0.0" x="1864.0">
      <att name="z" value="0.0" type="string"/>
    </graphics>
  </node>
  <node id="2096" label="YJR076C" cy:nodeId="799">
    <graphics y="220.0" z="0.0" x="1167.0">
      <att name="z" value="0.0" type="string"/>
    </graphics>
  </node>
  <node id="2778" label="YKL135C" cy:nodeId="117">
    <graphics y="1538.0" z="0.0" x="1088.0">
      <att name="z" value="0.0" type="string"/>
    </graphics>
  </node>
  <node id="2585" label="YPR042C" cy:nodeId="310">
    <graphics y="1127.0" z="0.0" x="408.0">
      <att name="z" value="0.0" type="string"/>
    </graphics>
  </node>
  <node id="2285" label="YBR276C" cy:nodeId="610">
    <graphics y="1163.0" z="0.0" x="1686.0">
      <att name="z" value="0.0" type="string"/>
    </graphics>
  </node>
  <node id="2459" label="YJR066W" cy:nodeId="436">
    <graphics y="556.0" z="0.0" x="439.0">
      <att name="z" value="0.0" type="string"/>
    </graphics>
  </node>
  <node id="2760" label="YNR031C" cy:nodeId="135">
    <graphics y="1526.0" z="0.0" x="1313.0">
      <att name="z" value="0.0" type="string"/>
    </graphics>
  </node>
  <node id="2623" label="YDL056W" cy:nodeId="272">
    <graphics y="569.0" z="0.0" x="403.0">
      <att name="z" value="0.0" type="string"/>
    </graphics>
  </node>
  <node id="2613" label="YDR351W" cy:nodeId="282">
    <graphics y="1036.0" z="0.0" x="340.0">
      <att name="z" value="0.0" type="string"/>
    </graphics>
  </node>
  <node id="2531" label="YHR013C" cy:nodeId="364">
    <graphics y="753.0" z="0.0" x="371.0">
      <att name="z" value="0.0" type="string"/>
    </graphics>
  </node>
  <node id="2412" label="YNR047W" cy:nodeId="483">
    <graphics y="826.0" z="0.0" x="1860.0">
      <att name="z" value="0.0" type="string"/>
    </graphics>
  </node>
  <node id="2523" label="YBR060C" cy:nodeId="372">
    <graphics y="575.0" z="0.0" x="250.0">
      <att name="z" value="0.0" type="string"/>
    </graphics>
  </node>
  <node id="2676" label="YEL018W" cy:nodeId="219">
    <graphics y="950.0" z="0.0" x="258.0">
      <att name="z" value="0.0" type="string"/>
    </graphics>
  </node>
  <node id="2803" label="YJL080C" cy:nodeId="92">
    <graphics y="84.0" z="0.0" x="1286.0">
      <att name="z" value="0.0" type="string"/>
    </graphics>
  </node>
  <node id="2135" label="YKL004W" cy:nodeId="760">
    <graphics y="171.0" z="0.0" x="1105.0">
      <att name="z" value="0.0" type="string"/>
    </graphics>
  </node>
  <node id="2642" label="YNL277W-A" cy:nodeId="253">
    <graphics y="857.0" z="0.0" x="436.0">
      <att name="z" value="0.0" type="string"/>
    </graphics>
  </node>
  <node id="2187" label="YGL169W" cy:nodeId="708">
    <graphics y="386.0" z="0.0" x="751.0">
      <att name="z" value="0.0" type="string"/>
    </graphics>
  </node>
  <node id="2404" label="YKR095W" cy:nodeId="491">
    <graphics y="875.0" z="0.0" x="1882.0">
      <att name="z" value="0.0" type="string"/>
    </graphics>
  </node>
  <node id="2389" label="YGR094W" cy:nodeId="506">
    <graphics y="997.0" z="0.0" x="1063.0">
      <att name="z" value="0.0" type="string"/>
    </graphics>
  </node>
  <node id="2485" label="YLR455W" cy:nodeId="410">
    <graphics y="1024.0" z="0.0" x="523.0">
      <att name="z" value="0.0" type="string"/>
    </graphics>
  </node>
  <node id="2233" label="YJR117W" cy:nodeId="662">
    <graphics y="902.0" z="0.0" x="1902.0">
      <att name="z" value="0.0" type="string"/>
    </graphics>
  </node>
  <node id="2768" label="YNL327W" cy:nodeId="127">
    <graphics y="1480.0" z="0.0" x="1149.0">
      <att name="z" value="0.0" type="string"/>
    </graphics>
  </node>
  <node id="2396" label="YGR009C" cy:nodeId="499">
    <graphics y="1163.0" z="0.0" x="1511.0">
      <att name="z" value="0.0" type="string"/>
    </graphics>
  </node>
  <node id="2316" label="YDR545W" cy:nodeId="579">
    <graphics y="821.0" z="0.0" x="1338.0">
      <att name="z" value="0.0" type="string"/>
    </graphics>
  </node>
  <node id="2559" label="YOR281C" cy:nodeId="336">
    <graphics y="495.0" z="0.0" x="328.0">
      <att name="z" value="0.0" type="string"/>
    </graphics>
  </node>
  <node id="2488" label="YPL139C" cy:nodeId="407">
    <graphics y="1090.0" z="0.0" x="857.0">
      <att name="z" value="0.0" type="string"/>
    </graphics>
  </node>
  <node id="2516" label="YDR447C" cy:nodeId="379">
    <graphics y="789.8973649418724" z="0.0" x="173.62770080566406">
      <att name="z" value="0.0" type="string"/>
    </graphics>
  </node>
  <node id="2219" label="YJR070C" cy:nodeId="676">
    <graphics y="1114.0" z="0.0" x="1266.0">
      <att name="z" value="0.0" type="string"/>
    </graphics>
  </node>
  <node id="2078" label="YOR288C" cy:nodeId="817">
    <graphics y="398.0" z="0.0" x="832.0">
      <att name="z" value="0.0" type="string"/>
    </graphics>
  </node>
  <node id="2334" label="YLR019W" cy:nodeId="561">
    <graphics y="1151.0" z="0.0" x="1479.0">
      <att name="z" value="0.0" type="string"/>
    </graphics>
  </node>
  <node id="2124" label="YBR163W" cy:nodeId="771">
    <graphics y="418.0" z="0.0" x="659.0">
      <att name="z" value="0.0" type="string"/>
    </graphics>
  </node>
  <node id="2703" label="YOL016C" cy:nodeId="192">
    <graphics y="921.0" z="0.0" x="219.0">
      <att name="z" value="0.0" type="string"/>
    </graphics>
  </node>
  <node id="2197" label="YER154W" cy:nodeId="698">
    <graphics y="443.39141845703125" z="0.0" x="627.2029048218648">
      <att name="z" value="0.0" type="string"/>
    </graphics>
  </node>
  <node id="2413" label="YER159C" cy:nodeId="482">
    <graphics y="735.3837280273438" z="0.0" x="1750.0714111328125">
      <att name="z" value="0.0" type="string"/>
    </graphics>
  </node>
  <node id="2352" label="YOR089C" cy:nodeId="543">
    <graphics y="522.4336882622252" z="0.0" x="1696.840087890625">
      <att name="z" value="0.0" type="string"/>
    </graphics>
  </node>
  <node id="2264" label="YAL011W" cy:nodeId="631">
    <graphics y="1119.0" z="0.0" x="1498.0">
      <att name="z" value="0.0" type="string"/>
    </graphics>
  </node>
  <node id="2050" label="YDR098C" cy:nodeId="845">
    <graphics y="0.0" z="0.0" x="920.0">
      <att name="z" value="0.0" type="string"/>
    </graphics>
  </node>
  <node id="2737" label="YDL192W" cy:nodeId="158">
    <graphics y="1514.0" z="0.0" x="1038.0">
      <att name="z" value="0.0" type="string"/>
    </graphics>
  </node>
  <node id="2295" label="YGR204W" cy:nodeId="600">
    <graphics y="500.78912353515625" z="0.0" x="1494.112738908418">
      <att name="z" value="0.0" type="string"/>
    </graphics>
  </node>
  <node id="2709" label="YKR028W" cy:nodeId="186">
    <graphics y="709.0" z="0.0" x="280.0">
      <att name="z" value="0.0" type="string"/>
    </graphics>
  </node>
  <node id="2777" label="YDL037C" cy:nodeId="118">
    <graphics y="1476.0" z="0.0" x="1191.0">
      <att name="z" value="0.0" type="string"/>
    </graphics>
  </node>
  <node id="2496" label="YNL062C" cy:nodeId="399">
    <graphics y="641.0" z="0.0" x="226.0">
      <att name="z" value="0.0" type="string"/>
    </graphics>
  </node>
  <node id="2397" label="YPL082C" cy:nodeId="498">
    <graphics y="637.7891845703125" z="0.0" x="1385.112738908418">
      <att name="z" value="0.0" type="string"/>
    </graphics>
  </node>
  <node id="2161" label="YKL079W" cy:nodeId="734">
    <graphics y="693.0" z="0.0" x="1070.0">
      <att name="z" value="0.0" type="string"/>
    </graphics>
  </node>
  <node id="2469" label="YDR453C" cy:nodeId="426">
    <graphics y="1048.0" z="0.0" x="311.0">
      <att name="z" value="0.0" type="string"/>
    </graphics>
  </node>
  <node id="2695" label="YMR270C" cy:nodeId="200">
    <graphics y="1156.0" z="0.0" x="402.0">
      <att name="z" value="0.0" type="string"/>
    </graphics>
  </node>
  <node id="2361" label="YPL030W" cy:nodeId="534">
    <graphics y="1121.0" z="0.0" x="1735.0">
      <att name="z" value="0.0" type="string"/>
    </graphics>
  </node>
  <node id="2114" label="YGR132C" cy:nodeId="781">
    <graphics y="10.0" z="0.0" x="855.0">
      <att name="z" value="0.0" type="string"/>
    </graphics>
  </node>
  <node id="2730" label="YGR264C" cy:nodeId="165">
    <graphics y="1538.0" z="0.0" x="1186.0">
      <att name="z" value="0.0" type="string"/>
    </graphics>
  </node>
  <node id="2455" label="YBL032W" cy:nodeId="440">
    <graphics y="833.0" z="0.0" x="302.0">
      <att name="z" value="0.0" type="string"/>
    </graphics>
  </node>
  <node id="2540" label="YNL056W" cy:nodeId="355">
    <graphics y="1036.0" z="0.0" x="484.0">
      <att name="z" value="0.0" type="string"/>
    </graphics>
  </node>
  <node id="2515" label="YPL106C" cy:nodeId="380">
    <graphics y="902.0" z="0.0" x="428.0">
      <att name="z" value="0.0" type="string"/>
    </graphics>
  </node>
  <node id="2434" label="YBL062W" cy:nodeId="461">
    <graphics y="703.0" z="0.0" x="1104.0">
      <att name="z" value="0.0" type="string"/>
    </graphics>
  </node>
  <node id="2744" label="YLR109W" cy:nodeId="151">
    <graphics y="1514.0" z="0.0" x="1339.0">
      <att name="z" value="0.0" type="string"/>
    </graphics>
  </node>
  <node id="2595" label="YJR141W" cy:nodeId="300">
    <graphics y="874.0" z="0.0" x="209.0">
      <att name="z" value="0.0" type="string"/>
    </graphics>
  </node>
  <node id="2682" label="YMR080C" cy:nodeId="213">
    <graphics y="1026.0" z="0.0" x="434.0">
      <att name="z" value="0.0" type="string"/>
    </graphics>
  </node>
  <node id="2380" label="YHR165C" cy:nodeId="515">
    <graphics y="560.0" z="0.0" x="1722.0">
      <att name="z" value="0.0" type="string"/>
    </graphics>
  </node>
  <node id="2333" label="YBR061C" cy:nodeId="562">
    <graphics y="840.0" z="0.0" x="1887.0">
      <att name="z" value="0.0" type="string"/>
    </graphics>
  </node>
  <node id="2107" label="YIL093C" cy:nodeId="788">
    <graphics y="237.0166778564453" z="0.0" x="1086.231689453125">
      <att name="z" value="0.0" type="string"/>
    </graphics>
  </node>
  <node id="2305" label="YER049W" cy:nodeId="590">
    <graphics y="727.0" z="0.0" x="1866.0">
      <att name="z" value="0.0" type="string"/>
    </graphics>
  </node>
  <node id="2086" label="YPR114W" cy:nodeId="809">
    <graphics y="11.0" z="0.0" x="1005.0">
      <att name="z" value="0.0" type="string"/>
    </graphics>
  </node>
  <node id="2170" label="YDL145C" cy:nodeId="725">
    <graphics y="91.0" z="0.0" x="861.0">
      <att name="z" value="0.0" type="string"/>
    </graphics>
  </node>
  <node id="2632" label="YDR110W" cy:nodeId="263">
    <graphics y="875.0" z="0.0" x="261.0">
      <att name="z" value="0.0" type="string"/>
    </graphics>
  </node>
  <node id="2462" label="YKL025C" cy:nodeId="433">
    <graphics y="613.0" z="0.0" x="909.0">
      <att name="z" value="0.0" type="string"/>
    </graphics>
  </node>
  <node id="2243" label="YKL201C" cy:nodeId="652">
    <graphics y="1159.0" z="0.0" x="1385.0">
      <att name="z" value="0.0" type="string"/>
    </graphics>
  </node>
  <node id="2723" label="YDL113C" cy:nodeId="172">
    <graphics y="1474.0" z="0.0" x="1038.0">
      <att name="z" value="0.0" type="string"/>
    </graphics>
  </node>
  <node id="2751" label="YDR094W" cy:nodeId="144">
    <graphics y="1562.0" z="0.0" x="1071.0">
      <att name="z" value="0.0" type="string"/>
    </graphics>
  </node>
  <node id="2079" label="YAL015C" cy:nodeId="816">
    <graphics y="375.0" z="0.0" x="710.0">
      <att name="z" value="0.0" type="string"/>
    </graphics>
  </node>
  <node id="2716" label="YDL136W" cy:nodeId="179">
    <graphics y="1523.0" z="0.0" x="993.0">
      <att name="z" value="0.0" type="string"/>
    </graphics>
  </node>
  <node id="2586" label="YDR245W" cy:nodeId="309">
    <graphics y="1121.0" z="0.0" x="436.0">
      <att name="z" value="0.0" type="string"/>
    </graphics>
  </node>
  <node id="2190" label="YJL063C" cy:nodeId="705">
    <graphics y="414.0" z="0.0" x="692.0">
      <att name="z" value="0.0" type="string"/>
    </graphics>
  </node>
  <node id="2150" label="YEL036C" cy:nodeId="745">
    <graphics y="365.0" z="0.0" x="794.0">
      <att name="z" value="0.0" type="string"/>
    </graphics>
  </node>
  <node id="2641" label="YHR037W" cy:nodeId="254">
    <graphics y="1128.0" z="0.0" x="698.0">
      <att name="z" value="0.0" type="string"/>
    </graphics>
  </node>
  <node id="2567" label="YLR261C" cy:nodeId="328">
    <graphics y="864.0" z="0.0" x="319.0">
      <att name="z" value="0.0" type="string"/>
    </graphics>
  </node>
  <node id="2420" label="YJL010C" cy:nodeId="475">
    <graphics y="843.0" z="0.0" x="1332.0">
      <att name="z" value="0.0" type="string"/>
    </graphics>
  </node>
  <node id="2370" label="YJR063W" cy:nodeId="525">
    <graphics y="607.7891845703125" z="0.0" x="1439.112738908418">
      <att name="z" value="0.0" type="string"/>
    </graphics>
  </node>
  <node id="2675" label="YIR010W" cy:nodeId="220">
    <graphics y="954.0" z="0.0" x="303.0">
      <att name="z" value="0.0" type="string"/>
    </graphics>
  </node>
  <node id="2513" label="YKL056C" cy:nodeId="382">
    <graphics y="670.0" z="0.0" x="417.0">
      <att name="z" value="0.0" type="string"/>
    </graphics>
  </node>
  <node id="2236" label="YNL188W" cy:nodeId="659">
    <graphics y="1057.0" z="0.0" x="1738.0">
      <att name="z" value="0.0" type="string"/>
    </graphics>
  </node>
  <node id="2422" label="YDR060W" cy:nodeId="473">
    <graphics y="1060.0" z="0.0" x="1809.0">
      <att name="z" value="0.0" type="string"/>
    </graphics>
  </node>
  <node id="2286" label="YBR252W" cy:nodeId="609">
    <graphics y="1032.0" z="0.0" x="1375.0">
      <att name="z" value="0.0" type="string"/>
    </graphics>
  </node>
  <node id="2427" label="YMR229C" cy:nodeId="468">
    <graphics y="1041.0" z="0.0" x="1405.0">
      <att name="z" value="0.0" type="string"/>
    </graphics>
  </node>
  <node id="2506" label="YAL007C" cy:nodeId="389">
    <graphics y="1079.0" z="0.0" x="837.0">
      <att name="z" value="0.0" type="string"/>
    </graphics>
  </node>
  <node id="2057" label="YHR056C" cy:nodeId="838">
    <graphics y="596.3914794921875" z="0.0" x="736.2029353394429">
      <att name="z" value="0.0" type="string"/>
    </graphics>
  </node>
  <node id="2039" label="YOR330C" cy:nodeId="856">
    <graphics y="409.0" z="0.0" x="764.0">
      <att name="z" value="0.0" type="string"/>
    </graphics>
  </node>
  <node id="2772" label="YGR049W" cy:nodeId="123">
    <graphics y="1510.0" z="0.0" x="1137.0">
      <att name="z" value="0.0" type="string"/>
    </graphics>
  </node>
  <node id="2558" label="YKL018C-A" cy:nodeId="337">
    <graphics y="953.0" z="0.0" x="364.0">
      <att name="z" value="0.0" type="string"/>
    </graphics>
  </node>
  <node id="2351" label="YBL079W" cy:nodeId="544">
    <graphics y="1079.0" z="0.0" x="1689.0">
      <att name="z" value="0.0" type="string"/>
    </graphics>
  </node>
  <node id="2143" label="YPR171W" cy:nodeId="752">
    <graphics y="439.0" z="0.0" x="902.0">
      <att name="z" value="0.0" type="string"/>
    </graphics>
  </node>
  <node id="2235" label="YER120W" cy:nodeId="660">
    <graphics y="678.0" z="0.0" x="1843.0">
      <att name="z" value="0.0" type="string"/>
    </graphics>
  </node>
  <node id="2067" label="YCR035C" cy:nodeId="828">
    <graphics y="781.0" z="0.0" x="1229.0">
      <att name="z" value="0.0" type="string"/>
    </graphics>
  </node>
  <node id="2246" label="YIL084C" cy:nodeId="649">
    <graphics y="566.789306640625" z="0.0" x="1373.112738908418">
      <att name="z" value="0.0" type="string"/>
    </graphics>
  </node>
  <node id="2215" label="YDR194C" cy:nodeId="680">
    <graphics y="644.5449198381791" z="0.0" x="1706.3137798929413">
      <att name="z" value="0.0" type="string"/>
    </graphics>
  </node>
  <node id="2060" label="YDR154C" cy:nodeId="835">
    <graphics y="789.0" z="0.0" x="957.0">
      <att name="z" value="0.0" type="string"/>
    </graphics>
  </node>
  <node id="2779" label="YJL130C" cy:nodeId="116">
    <graphics y="1589.0" z="0.0" x="1082.0">
      <att name="z" value="0.0" type="string"/>
    </graphics>
  </node>
  <node id="2179" label="YOR257W" cy:nodeId="716">
    <graphics y="397.0" z="0.0" x="625.0">
      <att name="z" value="0.0" type="string"/>
    </graphics>
  </node>
  <node id="2167" label="YMR109W" cy:nodeId="728">
    <graphics y="805.0" z="0.0" x="1126.0">
      <att name="z" value="0.0" type="string"/>
    </graphics>
  </node>
  <node id="2544" label="YBR092C" cy:nodeId="351">
    <graphics y="896.6253662109375" z="0.0" x="197.93555991234243">
      <att name="z" value="0.0" type="string"/>
    </graphics>
  </node>
  <node id="2174" label="YOL158C" cy:nodeId="721">
    <graphics y="780.0" z="0.0" x="974.0">
      <att name="z" value="0.0" type="string"/>
    </graphics>
  </node>
  <node id="2820" label="YLR392C" cy:nodeId="75">
    <graphics y="225.0" z="0.0" x="1342.0">
      <att name="z" value="0.0" type="string"/>
    </graphics>
  </node>
  <node id="2208" label="YLR259C" cy:nodeId="687">
    <graphics y="63.0" z="0.0" x="1053.0">
      <att name="z" value="0.0" type="string"/>
    </graphics>
  </node>
  <node id="2724" label="YNL306W" cy:nodeId="171">
    <graphics y="1498.0" z="0.0" x="1010.0">
      <att name="z" value="0.0" type="string"/>
    </graphics>
  </node>
  <node id="2448" label="YDL014W" cy:nodeId="447">
    <graphics y="978.0" z="0.0" x="1821.0">
      <att name="z" value="0.0" type="string"/>
    </graphics>
  </node>
  <node id="2487" label="YDR388W" cy:nodeId="408">
    <graphics y="1003.0" z="0.0" x="472.0">
      <att name="z" value="0.0" type="string"/>
    </graphics>
  </node>
  <node id="2088" label="YLR100W" cy:nodeId="807">
    <graphics y="394.0" z="0.0" x="863.0">
      <att name="z" value="0.0" type="string"/>
    </graphics>
  </node>
  <node id="2379" label="YDL066W" cy:nodeId="516">
    <graphics y="969.0" z="0.0" x="1757.0">
      <att name="z" value="0.0" type="string"/>
    </graphics>
  </node>
  <node id="2253" label="YPR124W" cy:nodeId="642">
    <graphics y="600.4736997666379" z="0.0" x="1685.3138427734375">
      <att name="z" value="0.0" type="string"/>
    </graphics>
  </node>
  <node id="2181" label="YCR084C" cy:nodeId="714">
    <graphics y="246.0" z="0.0" x="1151.0">
      <att name="z" value="0.0" type="string"/>
    </graphics>
  </node>
  <node id="2218" label="YBL045C" cy:nodeId="677">
    <graphics y="1063.0" z="0.0" x="1378.0">
      <att name="z" value="0.0" type="string"/>
    </graphics>
  </node>
  <node id="2668" label="YER169W" cy:nodeId="227">
    <graphics y="513.0" z="0.0" x="391.0">
      <att name="z" value="0.0" type="string"/>
    </graphics>
  </node>
  <node id="2524" label="YPR108W" cy:nodeId="371">
    <graphics y="1074.0" z="0.0" x="474.0">
      <att name="z" value="0.0" type="string"/>
    </graphics>
  </node>
  <node id="2477" label="YBR152W" cy:nodeId="418">
    <graphics y="760.0" z="0.0" x="411.0">
      <att name="z" value="0.0" type="string"/>
    </graphics>
  </node>
  <node id="2277" label="YDR157W" cy:nodeId="618">
    <graphics y="1050.0" z="0.0" x="1705.0">
      <att name="z" value="0.0" type="string"/>
    </graphics>
  </node>
  <node id="2758" label="YMR141C" cy:nodeId="137">
    <graphics y="1547.0" z="0.0" x="1048.0">
      <att name="z" value="0.0" type="string"/>
    </graphics>
  </node>
  <node id="2125" label="YLL040C" cy:nodeId="770">
    <graphics y="676.0" z="0.0" x="1070.0">
      <att name="z" value="0.0" type="string"/>
    </graphics>
  </node>
  <node id="2688" label="YDR301W" cy:nodeId="207">
    <graphics y="538.0" z="0.0" x="885.0">
      <att name="z" value="0.0" type="string"/>
    </graphics>
  </node>
  <node id="2324" label="YAR018C" cy:nodeId="571">
    <graphics y="925.0" z="0.0" x="1864.0">
      <att name="z" value="0.0" type="string"/>
    </graphics>
  </node>
  <node id="2537" label="YDR064W" cy:nodeId="358">
    <graphics y="1066.0" z="0.0" x="415.0">
      <att name="z" value="0.0" type="string"/>
    </graphics>
  </node>
  <node id="2225" label="YKL148C" cy:nodeId="670">
    <graphics y="996.2338928368324" z="0.0" x="1738.601380996886">
      <att name="z" value="0.0" type="string"/>
    </graphics>
  </node>
  <node id="2058" label="YIL021W" cy:nodeId="837">
    <graphics y="463.39141845703125" z="0.0" x="644.2029048218648">
      <att name="z" value="0.0" type="string"/>
    </graphics>
  </node>
  <node id="2661" label="YHR027C" cy:nodeId="234">
    <graphics y="1077.0" z="0.0" x="628.0">
      <att name="z" value="0.0" type="string"/>
    </graphics>
  </node>
  <node id="2530" label="YPL039W" cy:nodeId="365">
    <graphics y="701.0" z="0.0" x="884.0">
      <att name="z" value="0.0" type="string"/>
    </graphics>
  </node>
  <node id="2049" label="YJR161C" cy:nodeId="846">
    <graphics y="46.0" z="0.0" x="816.0">
      <att name="z" value="0.0" type="string"/>
    </graphics>
  </node>
  <node id="2097" label="YAL035W" cy:nodeId="798">
    <graphics y="69.0" z="0.0" x="1021.0">
      <att name="z" value="0.0" type="string"/>
    </graphics>
  </node>
  <node id="2441" label="YOR224C" cy:nodeId="454">
    <graphics y="496.78912353515625" z="0.0" x="1415.112738908418">
      <att name="z" value="0.0" type="string"/>
    </graphics>
  </node>
  <node id="2342" label="YLR069C" cy:nodeId="553">
    <graphics y="952.0" z="0.0" x="1803.0">
      <att name="z" value="0.0" type="string"/>
    </graphics>
  </node>
  <node id="2765" label="YCR028C-A" cy:nodeId="130">
    <graphics y="1516.0" z="0.0" x="1066.0">
      <att name="z" value="0.0" type="string"/>
    </graphics>
  </node>
  <node id="2314" label="YLR328W" cy:nodeId="581">
    <graphics y="760.0" z="0.0" x="1836.0">
      <att name="z" value="0.0" type="string"/>
    </graphics>
  </node>
  <node id="2549" label="YLR229C" cy:nodeId="346">
    <graphics y="681.0" z="0.0" x="234.0">
      <att name="z" value="0.0" type="string"/>
    </graphics>
  </node>
  <node id="2160" label="YIL075C" cy:nodeId="735">
    <graphics y="92.0" z="0.0" x="826.0">
      <att name="z" value="0.0" type="string"/>
    </graphics>
  </node>
  <node id="2332" label="YKR082W" cy:nodeId="563">
    <graphics y="514.7890625" z="0.0" x="1429.112738908418">
      <att name="z" value="0.0" type="string"/>
    </graphics>
  </node>
  <node id="2263" label="YMR189W" cy:nodeId="632">
    <graphics y="722.0" z="0.0" x="1096.0">
      <att name="z" value="0.0" type="string"/>
    </graphics>
  </node>
  <node id="2189" label="YDR347W" cy:nodeId="706">
    <graphics y="507.39141845703125" z="0.0" x="605.2028743042866">
      <att name="z" value="0.0" type="string"/>
    </graphics>
  </node>
  <node id="2702" label="YGL212W" cy:nodeId="193">
    <graphics y="849.0" z="0.0" x="212.0">
      <att name="z" value="0.0" type="string"/>
    </graphics>
  </node>
  <node id="2428" label="YDL112W" cy:nodeId="467">
    <graphics y="674.0" z="0.0" x="1872.0">
      <att name="z" value="0.0" type="string"/>
    </graphics>
  </node>
  <node id="2578" label="YIL022W" cy:nodeId="317">
    <graphics y="720.0" z="0.0" x="196.0">
      <att name="z" value="0.0" type="string"/>
    </graphics>
  </node>
  <node id="2470" label="YIL131C" cy:nodeId="425">
    <graphics y="1175.0" z="0.0" x="459.0">
      <att name="z" value="0.0" type="string"/>
    </graphics>
  </node>
  <node id="2134" label="YOR230W" cy:nodeId="761">
    <graphics y="786.0" z="0.0" x="1088.0">
      <att name="z" value="0.0" type="string"/>
    </graphics>
  </node>
  <node id="2461" label="YBR202W" cy:nodeId="434">
    <graphics y="871.0" z="0.0" x="970.0">
      <att name="z" value="0.0" type="string"/>
    </graphics>
  </node>
  <node id="2414" label="YJL148W" cy:nodeId="481">
    <graphics y="726.0" z="0.0" x="1895.0">
      <att name="z" value="0.0" type="string"/>
    </graphics>
  </node>
  <node id="2656" label="YML077W" cy:nodeId="239">
    <graphics y="595.0" z="0.0" x="873.0">
      <att name="z" value="0.0" type="string"/>
    </graphics>
  </node>
  <node id="2743" label="YGR108W" cy:nodeId="152">
    <graphics y="1494.0" z="0.0" x="1264.0">
      <att name="z" value="0.0" type="string"/>
    </graphics>
  </node>
  <node id="2571" label="YGL099W" cy:nodeId="324">
    <graphics y="712.0" z="0.0" x="413.0">
      <att name="z" value="0.0" type="string"/>
    </graphics>
  </node>
  <node id="2407" label="YMR260C" cy:nodeId="488">
    <graphics y="985.0" z="0.0" x="1872.0">
      <att name="z" value="0.0" type="string"/>
    </graphics>
  </node>
  <node id="2505" label="YLR197W" cy:nodeId="390">
    <graphics y="1079.0" z="0.0" x="875.0">
      <att name="z" value="0.0" type="string"/>
    </graphics>
  </node>
  <node id="2715" label="11" cy:nodeId="180">
    <graphics y="1189.0" z="0.0" x="1148.0">
      <att name="z" value="0.0" type="string"/>
    </graphics>
  </node>
  <node id="2367" label="YKL037W" cy:nodeId="528">
    <graphics y="951.0" z="0.0" x="1864.0">
      <att name="z" value="0.0" type="string"/>
    </graphics>
  </node>
  <node id="2710" label="YML076C" cy:nodeId="185">
    <graphics y="681.0" z="0.0" x="205.0">
      <att name="z" value="0.0" type="string"/>
    </graphics>
  </node>
  <node id="2216" label="YKL008C" cy:nodeId="679">
    <graphics y="528.7575408012877" z="0.0" x="1481.25244140625">
      <att name="z" value="0.0" type="string"/>
    </graphics>
  </node>
  <node id="2649" label="YDR284C" cy:nodeId="246">
    <graphics y="1082.0" z="0.0" x="351.0">
      <att name="z" value="0.0" type="string"/>
    </graphics>
  </node>
  <node id="2447" label="YPL081W" cy:nodeId="448">
    <graphics y="856.0" z="0.0" x="1834.0">
      <att name="z" value="0.0" type="string"/>
    </graphics>
  </node>
  <node id="2346" label="YBR218C" cy:nodeId="549">
    <graphics y="1099.0" z="0.0" x="1450.0">
      <att name="z" value="0.0" type="string"/>
    </graphics>
  </node>
  <node id="2792" label="YIL109C" cy:nodeId="103">
    <graphics y="111.0" z="0.0" x="1277.0">
      <att name="z" value="0.0" type="string"/>
    </graphics>
  </node>
  <node id="2696" label="YKL038W" cy:nodeId="199">
    <graphics y="1165.0" z="0.0" x="567.0">
      <att name="z" value="0.0" type="string"/>
    </graphics>
  </node>
  <node id="2339" label="YDR011W" cy:nodeId="556">
    <graphics y="904.0" z="0.0" x="1766.0">
      <att name="z" value="0.0" type="string"/>
    </graphics>
  </node>
  <node id="2115" label="YNL145W" cy:nodeId="780">
    <graphics y="503.39141845703125" z="0.0" x="701.2029353394429">
      <att name="z" value="0.0" type="string"/>
    </graphics>
  </node>
  <node id="2244" label="YLR084C" cy:nodeId="651">
    <graphics y="1049.0" z="0.0" x="1347.0">
      <att name="z" value="0.0" type="string"/>
    </graphics>
  </node>
  <node id="2752" label="YDR093W" cy:nodeId="143">
    <graphics y="1469.0" z="0.0" x="1377.0">
      <att name="z" value="0.0" type="string"/>
    </graphics>
  </node>
  <node id="2068" label="YDR397C" cy:nodeId="827">
    <graphics y="811.0" z="0.0" x="1027.0">
      <att name="z" value="0.0" type="string"/>
    </graphics>
  </node>
  <node id="2697" label="YKL005C" cy:nodeId="198">
    <graphics y="528.0" z="0.0" x="291.0">
      <att name="z" value="0.0" type="string"/>
    </graphics>
  </node>
  <node id="2360" label="YPL226W" cy:nodeId="535">
    <graphics y="587.0" z="0.0" x="1776.0">
      <att name="z" value="0.0" type="string"/>
    </graphics>
  </node>
  <node id="2674" label="YBL052C" cy:nodeId="221">
    <graphics y="1041.0" z="0.0" x="399.0">
      <att name="z" value="0.0" type="string"/>
    </graphics>
  </node>
  <node id="2254" label="YBL017C" cy:nodeId="641">
    <graphics y="546.0" z="0.0" x="1693.0">
      <att name="z" value="0.0" type="string"/>
    </graphics>
  </node>
  <node id="2270" label="YPR143W" cy:nodeId="625">
    <graphics y="1087.0" z="0.0" x="1730.0">
      <att name="z" value="0.0" type="string"/>
    </graphics>
  </node>
  <node id="2381" label="YBR115C" cy:nodeId="514">
    <graphics y="656.0" z="0.0" x="1799.0">
      <att name="z" value="0.0" type="string"/>
    </graphics>
  </node>
  <node id="2198" label="YER155C" cy:nodeId="697">
    <graphics y="781.0" z="0.0" x="1120.0">
      <att name="z" value="0.0" type="string"/>
    </graphics>
  </node>
  <node id="2374" label="YLR355C" cy:nodeId="521">
    <graphics y="854.0" z="0.0" x="1862.0">
      <att name="z" value="0.0" type="string"/>
    </graphics>
  </node>
  <node id="2296" label="YLR186W" cy:nodeId="599">
    <graphics y="1032.0" z="0.0" x="1828.0">
      <att name="z" value="0.0" type="string"/>
    </graphics>
  </node>
  <node id="2683" label="YHL032C" cy:nodeId="212">
    <graphics y="633.0" z="0.0" x="382.0">
      <att name="z" value="0.0" type="string"/>
    </graphics>
  </node>
  <node id="2669" label="YLR413W" cy:nodeId="226">
    <graphics y="821.0" z="0.0" x="206.0">
      <att name="z" value="0.0" type="string"/>
    </graphics>
  </node>
  <node id="2353" label="YPR101W" cy:nodeId="542">
    <graphics y="917.0" z="0.0" x="1802.0">
      <att name="z" value="0.0" type="string"/>
    </graphics>
  </node>
  <node id="2388" label="YGL245W" cy:nodeId="507">
    <graphics y="781.0" z="0.0" x="1888.0">
      <att name="z" value="0.0" type="string"/>
    </graphics>
  </node>
  <node id="2564" label="YMR164C" cy:nodeId="331">
    <graphics y="1088.0" z="0.0" x="437.0">
      <att name="z" value="0.0" type="string"/>
    </graphics>
  </node>
  <node id="2106" label="YPL087W" cy:nodeId="789">
    <graphics y="225.0" z="0.0" x="1091.0">
      <att name="z" value="0.0" type="string"/>
    </graphics>
  </node>
  <node id="2701" label="YNL015W" cy:nodeId="194">
    <graphics y="737.0" z="0.0" x="304.0">
      <att name="z" value="0.0" type="string"/>
    </graphics>
  </node>
  <node id="2805" label="YDR129C" cy:nodeId="90">
    <graphics y="133.0" z="0.0" x="1226.0">
      <att name="z" value="0.0" type="string"/>
    </graphics>
  </node>
  <node id="2806" label="YIL076W" cy:nodeId="89">
    <graphics y="247.0" z="0.0" x="1438.0">
      <att name="z" value="0.0" type="string"/>
    </graphics>
  </node>
  <node id="2729" label="YGL006W" cy:nodeId="166">
    <graphics y="1508.0" z="0.0" x="1178.0">
      <att name="z" value="0.0" type="string"/>
    </graphics>
  </node>
  <node id="2780" label="YLR182W" cy:nodeId="115">
    <graphics y="1551.0" z="0.0" x="1292.0">
      <att name="z" value="0.0" type="string"/>
    </graphics>
  </node>
  <node id="2456" label="YKR057W" cy:nodeId="439">
    <graphics y="1097.0" z="0.0" x="408.0">
      <att name="z" value="0.0" type="string"/>
    </graphics>
  </node>
  <node id="2718" label="YBR095C" cy:nodeId="177">
    <graphics y="1496.0" z="0.0" x="1221.0">
      <att name="z" value="0.0" type="string"/>
    </graphics>
  </node>
  <node id="2511" label="YHR072W" cy:nodeId="384">
    <graphics y="860.0" z="0.0" x="287.0">
      <att name="z" value="0.0" type="string"/>
    </graphics>
  </node>
  <node id="2660" label="YOR295W" cy:nodeId="235">
    <graphics y="1008.0" z="0.0" x="329.0">
      <att name="z" value="0.0" type="string"/>
    </graphics>
  </node>
  <node id="2635" label="YLR055C" cy:nodeId="260">
    <graphics y="1064.0" z="0.0" x="513.0">
      <att name="z" value="0.0" type="string"/>
    </graphics>
  </node>
  <node id="2373" label="YKL172W" cy:nodeId="522">
    <graphics y="520.7890625" z="0.0" x="1472.112738908418">
      <att name="z" value="0.0" type="string"/>
    </graphics>
  </node>
  <node id="2119" label="YHR021C" cy:nodeId="776">
    <graphics y="15.0" z="0.0" x="1031.0">
      <att name="z" value="0.0" type="string"/>
    </graphics>
  </node>
  <node id="2325" label="YNR046W" cy:nodeId="570">
    <graphics y="810.0" z="0.0" x="1886.0">
      <att name="z" value="0.0" type="string"/>
    </graphics>
  </node>
  <node id="2791" label="YER009W" cy:nodeId="104">
    <graphics y="182.0" z="0.0" x="1288.0">
      <att name="z" value="0.0" type="string"/>
    </graphics>
  </node>
  <node id="2738" label="YOR234C" cy:nodeId="157">
    <graphics y="1542.0" z="0.0" x="1016.0">
      <att name="z" value="0.0" type="string"/>
    </graphics>
  </node>
  <node id="2557" label="YER008C" cy:nodeId="338">
    <graphics y="454.0" z="0.0" x="393.0">
      <att name="z" value="0.0" type="string"/>
    </graphics>
  </node>
  <node id="2621" label="YER056C" cy:nodeId="274">
    <graphics y="1139.0" z="0.0" x="507.0">
      <att name="z" value="0.0" type="string"/>
    </graphics>
  </node>
  <node id="2271" label="YNL308C" cy:nodeId="624">
    <graphics y="635.0" z="0.0" x="1845.0">
      <att name="z" value="0.0" type="string"/>
    </graphics>
  </node>
  <node id="2040" label="YEL031W" cy:nodeId="855">
    <graphics y="371.0" z="0.0" x="848.0">
      <att name="z" value="0.0" type="string"/>
    </graphics>
  </node>
  <node id="2276" label="YDR463W" cy:nodeId="619">
    <graphics y="835.0" z="0.0" x="1275.0">
      <att name="z" value="0.0" type="string"/>
    </graphics>
  </node>
  <node id="2525" label="YLR293C" cy:nodeId="370">
    <graphics y="753.0" z="0.0" x="275.0">
      <att name="z" value="0.0" type="string"/>
    </graphics>
  </node>
  <node id="2529" label="YPL038W-A" cy:nodeId="366">
    <graphics y="583.0" z="0.0" x="823.0">
      <att name="z" value="0.0" type="string"/>
    </graphics>
  </node>
  <node id="2606" label="YOL124C" cy:nodeId="289">
    <graphics y="896.0" z="0.0" x="240.0">
      <att name="z" value="0.0" type="string"/>
    </graphics>
  </node>
  <node id="2592" label="YBR154C" cy:nodeId="303">
    <graphics y="1105.0" z="0.0" x="460.0">
      <att name="z" value="0.0" type="string"/>
    </graphics>
  </node>
  <node id="2283" label="YKR093W" cy:nodeId="612">
    <graphics y="893.0" z="0.0" x="1068.0">
      <att name="z" value="0.0" type="string"/>
    </graphics>
  </node>
  <node id="2620" label="YCL030C" cy:nodeId="275">
    <graphics y="1074.0" z="0.0" x="387.0">
      <att name="z" value="0.0" type="string"/>
    </graphics>
  </node>
  <node id="2746" label="YMR242C" cy:nodeId="149">
    <graphics y="1557.0" z="0.0" x="1316.0">
      <att name="z" value="0.0" type="string"/>
    </graphics>
  </node>
  <node id="2145" label="YER056C-A" cy:nodeId="750">
    <graphics y="209.0" z="0.0" x="1057.0">
      <att name="z" value="0.0" type="string"/>
    </graphics>
  </node>
  <node id="2245" label="YER141W" cy:nodeId="650">
    <graphics y="1118.0" z="0.0" x="1353.0">
      <att name="z" value="0.0" type="string"/>
    </graphics>
  </node>
  <node id="2105" label="YBL026W" cy:nodeId="790">
    <graphics y="725.0" z="0.0" x="1191.0">
      <att name="z" value="0.0" type="string"/>
    </graphics>
  </node>
  <node id="2419" label="YDR188W" cy:nodeId="476">
    <graphics y="652.0" z="0.0" x="1860.0">
      <att name="z" value="0.0" type="string"/>
    </graphics>
  </node>
  <node id="2394" label="YMR194W" cy:nodeId="501">
    <graphics y="1066.0" z="0.0" x="1451.0">
      <att name="z" value="0.0" type="string"/>
    </graphics>
  </node>
  <node id="2112" label="YLR304C" cy:nodeId="783">
    <graphics y="71.0" z="0.0" x="990.0">
      <att name="z" value="0.0" type="string"/>
    </graphics>
  </node>
  <node id="2690" label="YMR091C" cy:nodeId="205">
    <graphics y="638.0" z="0.0" x="934.0">
      <att name="z" value="0.0" type="string"/>
    </graphics>
  </node>
  <node id="2819" label="YPR102C" cy:nodeId="76">
    <graphics y="93.0" z="0.0" x="1146.0">
      <att name="z" value="0.0" type="string"/>
    </graphics>
  </node>
  <node id="2550" label="YBR237W" cy:nodeId="345">
    <graphics y="1122.0" z="0.0" x="668.0">
      <att name="z" value="0.0" type="string"/>
    </graphics>
  </node>
  <node id="2182" label="YMR030W-A" cy:nodeId="713">
    <graphics y="24.0" z="0.0" x="968.0">
      <att name="z" value="0.0" type="string"/>
    </graphics>
  </node>
  <node id="2087" label="YKL068W" cy:nodeId="808">
    <graphics y="844.0" z="0.0" x="1061.0">
      <att name="z" value="0.0" type="string"/>
    </graphics>
  </node>
  <node id="2133" label="YOR120W" cy:nodeId="762">
    <graphics y="899.0" z="0.0" x="819.0">
      <att name="z" value="0.0" type="string"/>
    </graphics>
  </node>
  <node id="2497" label="YBL101C" cy:nodeId="398">
    <graphics y="1012.0" z="0.0" x="588.0">
      <att name="z" value="0.0" type="string"/>
    </graphics>
  </node>
  <node id="2098" label="YPR067W" cy:nodeId="797">
    <graphics y="575.1419747482619" z="0.0" x="1250.1961669921875">
      <att name="z" value="0.0" type="string"/>
    </graphics>
  </node>
  <node id="2387" label="YLR373C" cy:nodeId="508">
    <graphics y="879.0" z="0.0" x="1059.0">
      <att name="z" value="0.0" type="string"/>
    </graphics>
  </node>
  <node id="2543" label="YJR064W" cy:nodeId="352">
    <graphics y="478.0" z="0.0" x="349.0">
      <att name="z" value="0.0" type="string"/>
    </graphics>
  </node>
  <node id="2518" label="YLR436C" cy:nodeId="377">
    <graphics y="1092.0" z="0.0" x="699.0">
      <att name="z" value="0.0" type="string"/>
    </graphics>
  </node>
  <node id="2152" label="YGL092W" cy:nodeId="743">
    <graphics y="558.3914794921875" z="0.0" x="696.2029353394429">
      <att name="z" value="0.0" type="string"/>
    </graphics>
  </node>
  <node id="2634" label="YGR249W" cy:nodeId="261">
    <graphics y="1172.0" z="0.0" x="433.0">
      <att name="z" value="0.0" type="string"/>
    </graphics>
  </node>
  <node id="2091" label="YOR194C" cy:nodeId="804">
    <graphics y="563.3914794921875" z="0.0" x="666.2029353394429">
      <att name="z" value="0.0" type="string"/>
    </graphics>
  </node>
  <node id="2433" label="YBL063W" cy:nodeId="462">
    <graphics y="725.0" z="0.0" x="1063.0">
      <att name="z" value="0.0" type="string"/>
    </graphics>
  </node>
  <node id="2217" label="YHR133C" cy:nodeId="678">
    <graphics y="1104.0" z="0.0" x="1315.0">
      <att name="z" value="0.0" type="string"/>
    </graphics>
  </node>
  <node id="2297" label="YOR390W" cy:nodeId="598">
    <graphics y="618.0" z="0.0" x="1710.0">
      <att name="z" value="0.0" type="string"/>
    </graphics>
  </node>
  <node id="2207" label="YDR258C" cy:nodeId="688">
    <graphics y="2.0" z="0.0" x="888.0">
      <att name="z" value="0.0" type="string"/>
    </graphics>
  </node>
  <node id="2290" label="YKL014C" cy:nodeId="605">
    <graphics y="1173.0" z="0.0" x="1302.0">
      <att name="z" value="0.0" type="string"/>
    </graphics>
  </node>
  <node id="2725" label="YOR352W" cy:nodeId="170">
    <graphics y="1462.0" z="0.0" x="969.0">
      <att name="z" value="0.0" type="string"/>
    </graphics>
  </node>
  <node id="2126" label="YDL226C" cy:nodeId="769">
    <graphics y="438.39141845703125" z="0.0" x="650.2029048218648">
      <att name="z" value="0.0" type="string"/>
    </graphics>
  </node>
  <node id="2318" label="YER190W" cy:nodeId="577">
    <graphics y="860.0" z="0.0" x="1261.0">
      <att name="z" value="0.0" type="string"/>
    </graphics>
  </node>
  <node id="2226" label="TLC1" cy:nodeId="669">
    <graphics y="751.0" z="0.0" x="1004.0">
      <att name="z" value="0.0" type="string"/>
    </graphics>
  </node>
  <node id="2442" label="YJL189W" cy:nodeId="453">
    <graphics y="1109.0" z="0.0" x="1765.0">
      <att name="z" value="0.0" type="string"/>
    </graphics>
  </node>
  <node id="2084" label="YPL063W" cy:nodeId="811">
    <graphics y="173.0" z="0.0" x="1054.0">
      <att name="z" value="0.0" type="string"/>
    </graphics>
  </node>
  <node id="2311" label="YDR278C" cy:nodeId="584">
    <graphics y="964.4743585026237" z="0.0" x="1289.5441250520932">
      <att name="z" value="0.0" type="string"/>
    </graphics>
  </node>
  <node id="2663" label="YCR008W" cy:nodeId="232">
    <graphics y="793.0" z="0.0" x="370.0">
      <att name="z" value="0.0" type="string"/>
    </graphics>
  </node>
  <node id="2209" label="YOL071W" cy:nodeId="686">
    <graphics y="50.0" z="0.0" x="901.0">
      <att name="z" value="0.0" type="string"/>
    </graphics>
  </node>
  <node id="2593" label="YHR026W" cy:nodeId="302">
    <graphics y="560.0" z="0.0" x="908.0">
      <att name="z" value="0.0" type="string"/>
    </graphics>
  </node>
  <node id="2331" label="YML093W" cy:nodeId="564">
    <graphics y="498.78912353515625" z="0.0" x="1471.112738908418">
      <att name="z" value="0.0" type="string"/>
    </graphics>
  </node>
  <node id="2140" label="YCR077C" cy:nodeId="755">
    <graphics y="587.3914794921875" z="0.0" x="706.2029353394429">
      <att name="z" value="0.0" type="string"/>
    </graphics>
  </node>
  <node id="2408" label="YOR369C" cy:nodeId="487">
    <graphics y="1126.0" z="0.0" x="1451.0">
      <att name="z" value="0.0" type="string"/>
    </graphics>
  </node>
  <node id="2728" label="YPL079W" cy:nodeId="167">
    <graphics y="1440.0" z="0.0" x="1378.0">
      <att name="z" value="0.0" type="string"/>
    </graphics>
  </node>
  <node id="2077" label="YAL014C" cy:nodeId="818">
    <graphics y="467.0" z="0.0" x="885.0">
      <att name="z" value="0.0" type="string"/>
    </graphics>
  </node>
  <node id="2382" label="YNL182C" cy:nodeId="513">
    <graphics y="531.0" z="0.0" x="1717.0">
      <att name="z" value="0.0" type="string"/>
    </graphics>
  </node>
  <node id="2771" label="YBR130C" cy:nodeId="124">
    <graphics y="1469.0" z="0.0" x="1239.0">
      <att name="z" value="0.0" type="string"/>
    </graphics>
  </node>
  <node id="2298" label="YMR049C" cy:nodeId="597">
    <graphics y="1035.0" z="0.0" x="1799.0">
      <att name="z" value="0.0" type="string"/>
    </graphics>
  </node>
  <node id="2807" label="YCR033W" cy:nodeId="88">
    <graphics y="229.0" z="0.0" x="1401.0">
      <att name="z" value="0.0" type="string"/>
    </graphics>
  </node>
  <node id="2503" label="YGR097W" cy:nodeId="392">
    <graphics y="571.0" z="0.0" x="275.0">
      <att name="z" value="0.0" type="string"/>
    </graphics>
  </node>
  <node id="2648" label="YLR183C" cy:nodeId="247">
    <graphics y="738.0" z="0.0" x="223.0">
      <att name="z" value="0.0" type="string"/>
    </graphics>
  </node>
  <node id="2680" label="YKL092C" cy:nodeId="215">
    <graphics y="705.0" z="0.0" x="910.0">
      <att name="z" value="0.0" type="string"/>
    </graphics>
  </node>
  <node id="2168" label="YHR047C" cy:nodeId="727">
    <graphics y="817.0" z="0.0" x="1053.0">
      <att name="z" value="0.0" type="string"/>
    </graphics>
  </node>
  <node id="2195" label="YBL099W" cy:nodeId="700">
    <graphics y="538.3914794921875" z="0.0" x="662.2029353394429">
      <att name="z" value="0.0" type="string"/>
    </graphics>
  </node>
  <node id="2406" label="YLR333C" cy:nodeId="489">
    <graphics y="749.0" z="0.0" x="1885.0">
      <att name="z" value="0.0" type="string"/>
    </graphics>
  </node>
  <node id="2368" label="YGR159C" cy:nodeId="527">
    <graphics y="586.7891845703125" z="0.0" x="1453.112738908418">
      <att name="z" value="0.0" type="string"/>
    </graphics>
  </node>
  <node id="2757" label="YMR142C" cy:nodeId="138">
    <graphics y="1595.0" z="0.0" x="1114.0">
      <att name="z" value="0.0" type="string"/>
    </graphics>
  </node>
  <node id="2735" label="YDL137W" cy:nodeId="160">
    <graphics y="843.0" z="0.0" x="1203.0">
      <att name="z" value="0.0" type="string"/>
    </graphics>
  </node>
  <node id="2673" label="YPL255W" cy:nodeId="222">
    <graphics y="919.0" z="0.0" x="389.0">
      <att name="z" value="0.0" type="string"/>
    </graphics>
  </node>
  <node id="2538" label="YPL129W" cy:nodeId="357">
    <graphics y="869.0" z="0.0" x="236.0">
      <att name="z" value="0.0" type="string"/>
    </graphics>
  </node>
  <node id="2579" label="YOR276W" cy:nodeId="316">
    <graphics y="1133.0" z="0.0" x="837.0">
      <att name="z" value="0.0" type="string"/>
    </graphics>
  </node>
  <node id="2202" label="YNL121C" cy:nodeId="693">
    <graphics y="194.0" z="0.0" x="1084.0">
      <att name="z" value="0.0" type="string"/>
    </graphics>
  </node>
  <node id="2504" label="YDR277C" cy:nodeId="391">
    <graphics y="1126.0" z="0.0" x="356.0">
      <att name="z" value="0.0" type="string"/>
    </graphics>
  </node>
  <node id="2062" label="YNL047C" cy:nodeId="833">
    <graphics y="840.0" z="0.0" x="923.0">
      <att name="z" value="0.0" type="string"/>
    </graphics>
  </node>
  <node id="2607" label="YHR215W" cy:nodeId="288">
    <graphics y="698.0" z="0.0" x="254.0">
      <att name="z" value="0.0" type="string"/>
    </graphics>
  </node>
  <node id="2354" label="YNR052C" cy:nodeId="541">
    <graphics y="547.4835952262719" z="0.0" x="1668.0413465135287">
      <att name="z" value="0.0" type="string"/>
    </graphics>
  </node>
  <node id="2069" label="YJL074C" cy:nodeId="826">
    <graphics y="740.0" z="0.0" x="1160.0">
      <att name="z" value="0.0" type="string"/>
    </graphics>
  </node>
  <node id="2483" label="YBR279W" cy:nodeId="412">
    <graphics y="1087.0" z="0.0" x="539.0">
      <att name="z" value="0.0" type="string"/>
    </graphics>
  </node>
  <node id="2670" label="YKL101W" cy:nodeId="225">
    <graphics y="627.0" z="0.0" x="348.0">
      <att name="z" value="0.0" type="string"/>
    </graphics>
  </node>
  <node id="2800" label="YPL091W" cy:nodeId="95">
    <graphics y="175.0" z="0.0" x="1374.0">
      <att name="z" value="0.0" type="string"/>
    </graphics>
  </node>
  <node id="2304" label="YML022W" cy:nodeId="591">
    <graphics y="1051.0" z="0.0" x="1844.0">
      <att name="z" value="0.0" type="string"/>
    </graphics>
  </node>
  <node id="2401" label="YGR047C" cy:nodeId="494">
    <graphics y="571.0" z="0.0" x="1751.0">
      <att name="z" value="0.0" type="string"/>
    </graphics>
  </node>
  <node id="2345" label="YHR099W" cy:nodeId="550">
    <graphics y="1157.0" z="0.0" x="1410.0">
      <att name="z" value="0.0" type="string"/>
    </graphics>
  </node>
  <node id="2041" label="YJL183W" cy:nodeId="854">
    <graphics y="426.0" z="0.0" x="820.0">
      <att name="z" value="0.0" type="string"/>
    </graphics>
  </node>
  <node id="2048" label="YOR098C" cy:nodeId="847">
    <graphics y="818.0" z="0.0" x="1073.0">
      <att name="z" value="0.0" type="string"/>
    </graphics>
  </node>
  <node id="2359" label="YDL124W" cy:nodeId="536">
    <graphics y="523.7890625" z="0.0" x="1449.112738908418">
      <att name="z" value="0.0" type="string"/>
    </graphics>
  </node>
  <node id="2476" label="YLR335W" cy:nodeId="419">
    <graphics y="1057.5250244140625" z="0.0" x="262.0023978513294">
      <att name="z" value="0.0" type="string"/>
    </graphics>
  </node>
  <node id="2490" label="YIR003W" cy:nodeId="405">
    <graphics y="703.0" z="0.0" x="309.0">
      <att name="z" value="0.0" type="string"/>
    </graphics>
  </node>
  <node id="2055" label="YPR132W" cy:nodeId="840">
    <graphics y="437.0" z="0.0" x="782.0">
      <att name="z" value="0.0" type="string"/>
    </graphics>
  </node>
  <node id="2188" label="YJL209W" cy:nodeId="707">
    <graphics y="453.0" z="0.0" x="838.0">
      <att name="z" value="0.0" type="string"/>
    </graphics>
  </node>
  <node id="2551" label="YOR264W" cy:nodeId="344">
    <graphics y="1194.0" z="0.0" x="541.0">
      <att name="z" value="0.0" type="string"/>
    </graphics>
  </node>
  <node id="2340" label="YDR342C" cy:nodeId="555">
    <graphics y="1113.0" z="0.0" x="1792.0">
      <att name="z" value="0.0" type="string"/>
    </graphics>
  </node>
  <node id="2753" label="YDR164C" cy:nodeId="142">
    <graphics y="1537.0" z="0.0" x="1153.0">
      <att name="z" value="0.0" type="string"/>
    </graphics>
  </node>
  <node id="2681" label="YER059W" cy:nodeId="214">
    <graphics y="933.0" z="0.0" x="277.0">
      <att name="z" value="0.0" type="string"/>
    </graphics>
  </node>
  <node id="2471" label="YDR334W" cy:nodeId="424">
    <graphics y="763.0" z="0.0" x="218.0">
      <att name="z" value="0.0" type="string"/>
    </graphics>
  </node>
  <node id="2570" label="YCR018C" cy:nodeId="325">
    <graphics y="897.0" z="0.0" x="330.0">
      <att name="z" value="0.0" type="string"/>
    </graphics>
  </node>
  <node id="2284" label="YFR001W" cy:nodeId="611">
    <graphics y="1188.0" z="0.0" x="1509.0">
      <att name="z" value="0.0" type="string"/>
    </graphics>
  </node>
  <node id="2303" label="YPL279C" cy:nodeId="592">
    <graphics y="825.0" z="0.0" x="1911.0">
      <att name="z" value="0.0" type="string"/>
    </graphics>
  </node>
  <node id="2453" label="YBR080C" cy:nodeId="442">
    <graphics y="878.0" z="0.0" x="379.0">
      <att name="z" value="0.0" type="string"/>
    </graphics>
  </node>
  <node id="2289" label="YFL001W" cy:nodeId="606">
    <graphics y="1175.0" z="0.0" x="1470.0">
      <att name="z" value="0.0" type="string"/>
    </graphics>
  </node>
  <node id="2425" label="YMR304C-A" cy:nodeId="470">
    <graphics y="1078.0" z="0.0" x="1346.0">
      <att name="z" value="0.0" type="string"/>
    </graphics>
  </node>
  <node id="2056" label="YHR054C" cy:nodeId="839">
    <graphics y="614.3914794921875" z="0.0" x="706.2029353394429">
      <att name="z" value="0.0" type="string"/>
    </graphics>
  </node>
  <node id="2565" label="YHR136C" cy:nodeId="330">
    <graphics y="1136.0" z="0.0" x="581.0">
      <att name="z" value="0.0" type="string"/>
    </graphics>
  </node>
  <node id="2553" label="YER064C" cy:nodeId="342">
    <graphics y="597.0" z="0.0" x="355.0">
      <att name="z" value="0.0" type="string"/>
    </graphics>
  </node>
  <node id="2275" label="YLR257W" cy:nodeId="620">
    <graphics y="1087.0" z="0.0" x="1789.0">
      <att name="z" value="0.0" type="string"/>
    </graphics>
  </node>
  <node id="2104" label="YDR210W" cy:nodeId="791">
    <graphics y="792.0" z="0.0" x="1105.0">
      <att name="z" value="0.0" type="string"/>
    </graphics>
  </node>
  <node id="2418" label="YMR291W" cy:nodeId="477">
    <graphics y="1183.0" z="0.0" x="1449.0">
      <att name="z" value="0.0" type="string"/>
    </graphics>
  </node>
  <node id="2790" label="YAR015W" cy:nodeId="105">
    <graphics y="195.0" z="0.0" x="1421.0">
      <att name="z" value="0.0" type="string"/>
    </graphics>
  </node>
  <node id="2265" label="YPL085W" cy:nodeId="630">
    <graphics y="1073.0" z="0.0" x="1402.0">
      <att name="z" value="0.0" type="string"/>
    </graphics>
  </node>
  <node id="2118" label="YIL078W" cy:nodeId="777">
    <graphics y="113.0" z="0.0" x="739.0">
      <att name="z" value="0.0" type="string"/>
    </graphics>
  </node>
  <node id="2647" label="YGL071W" cy:nodeId="248">
    <graphics y="1190.0" z="0.0" x="597.0">
      <att name="z" value="0.0" type="string"/>
    </graphics>
  </node>
  <node id="2636" label="YPL115C" cy:nodeId="259">
    <graphics y="659.0" z="0.0" x="252.0">
      <att name="z" value="0.0" type="string"/>
    </graphics>
  </node>
  <node id="2076" label="YDR152W" cy:nodeId="819">
    <graphics y="413.0" z="0.0" x="792.0">
      <att name="z" value="0.0" type="string"/>
    </graphics>
  </node>
  <node id="2251" label="YAL032C" cy:nodeId="644">
    <graphics y="612.0" z="0.0" x="1791.0">
      <att name="z" value="0.0" type="string"/>
    </graphics>
  </node>
  <node id="2446" label="YPR065W" cy:nodeId="449">
    <graphics y="1110.0" z="0.0" x="1677.0">
      <att name="z" value="0.0" type="string"/>
    </graphics>
  </node>
  <node id="2395" label="YIR023W" cy:nodeId="500">
    <graphics y="1208.0" z="0.0" x="1499.0">
      <att name="z" value="0.0" type="string"/>
    </graphics>
  </node>
  <node id="2393" label="YMR033W" cy:nodeId="502">
    <graphics y="1182.0" z="0.0" x="1408.0">
      <att name="z" value="0.0" type="string"/>
    </graphics>
  </node>
  <node id="2700" label="YER110C" cy:nodeId="195">
    <graphics y="1192.0" z="0.0" x="512.0">
      <att name="z" value="0.0" type="string"/>
    </graphics>
  </node>
  <node id="2629" label="YGR041W" cy:nodeId="266">
    <graphics y="650.6944776730777" z="0.0" x="827.0859074922621">
      <att name="z" value="0.0" type="string"/>
    </graphics>
  </node>
  <node id="2818" label="YER117W" cy:nodeId="77">
    <graphics y="281.1503601074219" z="0.0" x="1449.375054480068">
      <att name="z" value="0.0" type="string"/>
    </graphics>
  </node>
  <node id="2766" label="YGR233C" cy:nodeId="129">
    <graphics y="1539.0" z="0.0" x="1119.0">
      <att name="z" value="0.0" type="string"/>
    </graphics>
  </node>
  <node id="2272" label="YJL158C" cy:nodeId="623">
    <graphics y="597.0" z="0.0" x="1815.0">
      <att name="z" value="0.0" type="string"/>
    </graphics>
  </node>
  <node id="2563" label="YDR418W" cy:nodeId="332">
    <graphics y="671.0" z="0.0" x="310.0">
      <att name="z" value="0.0" type="string"/>
    </graphics>
  </node>
  <node id="2626" label="YLR405W" cy:nodeId="269">
    <graphics y="533.0" z="0.0" x="836.0">
      <att name="z" value="0.0" type="string"/>
    </graphics>
  </node>
  <node id="2512" label="YGL237C" cy:nodeId="383">
    <graphics y="652.0" z="0.0" x="280.0">
      <att name="z" value="0.0" type="string"/>
    </graphics>
  </node>
  <node id="2317" label="YGR296W" cy:nodeId="578">
    <graphics y="932.0" z="0.0" x="1010.0">
      <att name="z" value="0.0" type="string"/>
    </graphics>
  </node>
  <node id="2707" label="YFR013W" cy:nodeId="188">
    <graphics y="703.0" z="0.0" x="212.0">
      <att name="z" value="0.0" type="string"/>
    </graphics>
  </node>
  <node id="2464" label="YLR381W" cy:nodeId="431">
    <graphics y="837.0" z="0.0" x="388.0">
      <att name="z" value="0.0" type="string"/>
    </graphics>
  </node>
  <node id="2698" label="YFL034W" cy:nodeId="197">
    <graphics y="469.0" z="0.0" x="372.0">
      <att name="z" value="0.0" type="string"/>
    </graphics>
  </node>
  <node id="2591" label="YNL151C" cy:nodeId="304">
    <graphics y="947.0" z="0.0" x="412.0">
      <att name="z" value="0.0" type="string"/>
    </graphics>
  </node>
  <node id="2312" label="YDR063W" cy:nodeId="583">
    <graphics y="1136.0" z="0.0" x="1704.0">
      <att name="z" value="0.0" type="string"/>
    </graphics>
  </node>
  <node id="2517" label="YPR051W" cy:nodeId="378">
    <graphics y="680.0" z="0.0" x="896.0">
      <att name="z" value="0.0" type="string"/>
    </graphics>
  </node>
  <node id="2153" label="YJL096W" cy:nodeId="742">
    <graphics y="470.39141845703125" z="0.0" x="621.2029048218648">
      <att name="z" value="0.0" type="string"/>
    </graphics>
  </node>
  <node id="2619" label="YLL036C" cy:nodeId="276">
    <graphics y="1121.0" z="0.0" x="816.0">
      <att name="z" value="0.0" type="string"/>
    </graphics>
  </node>
  <node id="2598" label="YDR293C" cy:nodeId="297">
    <graphics y="497.0" z="0.0" x="370.0">
      <att name="z" value="0.0" type="string"/>
    </graphics>
  </node>
  <node id="2400" label="YML017W" cy:nodeId="495">
    <graphics y="1000.0" z="0.0" x="1745.0">
      <att name="z" value="0.0" type="string"/>
    </graphics>
  </node>
  <node id="2526" label="YJL012C" cy:nodeId="369">
    <graphics y="1084.0" z="0.0" x="580.0">
      <att name="z" value="0.0" type="string"/>
    </graphics>
  </node>
  <node id="2376" label="YBR143C" cy:nodeId="519">
    <graphics y="1220.0" z="0.0" x="1476.0">
      <att name="z" value="0.0" type="string"/>
    </graphics>
  </node>
  <node id="2099" label="YKL204W" cy:nodeId="796">
    <graphics y="760.0" z="0.0" x="1233.0">
      <att name="z" value="0.0" type="string"/>
    </graphics>
  </node>
  <node id="2662" label="YLR006C" cy:nodeId="233">
    <graphics y="891.0" z="0.0" x="299.0">
      <att name="z" value="0.0" type="string"/>
    </graphics>
  </node>
  <node id="2754" label="YCL064C" cy:nodeId="141">
    <graphics y="1476.0" z="0.0" x="1108.0">
      <att name="z" value="0.0" type="string"/>
    </graphics>
  </node>
  <node id="2774" label="YJR125C" cy:nodeId="121">
    <graphics y="1526.0" z="0.0" x="965.0">
      <att name="z" value="0.0" type="string"/>
    </graphics>
  </node>
  <node id="2113" label="YHR005C-A" cy:nodeId="782">
    <graphics y="53.0" z="0.0" x="871.0">
      <att name="z" value="0.0" type="string"/>
    </graphics>
  </node>
  <node id="2327" label="YER063W" cy:nodeId="568">
    <graphics y="885.0" z="0.0" x="1855.0">
      <att name="z" value="0.0" type="string"/>
    </graphics>
  </node>
  <node id="2326" label="YBL033C" cy:nodeId="569">
    <graphics y="667.0" z="0.0" x="1737.0">
      <att name="z" value="0.0" type="string"/>
    </graphics>
  </node>
  <node id="2132" label="YDR429C" cy:nodeId="763">
    <graphics y="799.0" z="0.0" x="1203.0">
      <att name="z" value="0.0" type="string"/>
    </graphics>
  </node>
  <node id="2475" label="YGL083W" cy:nodeId="420">
    <graphics y="920.0" z="0.0" x="478.0">
      <att name="z" value="0.0" type="string"/>
    </graphics>
  </node>
  <node id="2672" label="YLR220W" cy:nodeId="223">
    <graphics y="784.0" z="0.0" x="260.0">
      <att name="z" value="0.0" type="string"/>
    </graphics>
  </node>
  <node id="2176" label="YDR504C" cy:nodeId="719">
    <graphics y="400.0" z="0.0" x="643.0">
      <att name="z" value="0.0" type="string"/>
    </graphics>
  </node>
  <node id="2546" label="YKL077W" cy:nodeId="349">
    <graphics y="1166.0" z="0.0" x="508.0">
      <att name="z" value="0.0" type="string"/>
    </graphics>
  </node>
  <node id="2580" label="YJR086W" cy:nodeId="315">
    <graphics y="595.0" z="0.0" x="429.0">
      <att name="z" value="0.0" type="string"/>
    </graphics>
  </node>
  <node id="2237" label="YOL061W" cy:nodeId="658">
    <graphics y="684.0" z="0.0" x="1809.0">
      <att name="z" value="0.0" type="string"/>
    </graphics>
  </node>
  <node id="2608" label="YML081W" cy:nodeId="287">
    <graphics y="1154.0" z="0.0" x="679.0">
      <att name="z" value="0.0" type="string"/>
    </graphics>
  </node>
  <node id="2654" label="YBR026C" cy:nodeId="241">
    <graphics y="815.0" z="0.0" x="228.0">
      <att name="z" value="0.0" type="string"/>
    </graphics>
  </node>
  <node id="2061" label="YOR020C" cy:nodeId="834">
    <graphics y="459.39141845703125" z="0.0" x="670.2029353394429">
      <att name="z" value="0.0" type="string"/>
    </graphics>
  </node>
  <node id="2763" label="YKL081W" cy:nodeId="132">
    <graphics y="1493.0" z="0.0" x="978.0">
      <att name="z" value="0.0" type="string"/>
    </graphics>
  </node>
  <node id="2489" label="YOL014W" cy:nodeId="406">
    <graphics y="744.0" z="0.0" x="196.0">
      <att name="z" value="0.0" type="string"/>
    </graphics>
  </node>
  <node id="2601" label="YNL021W" cy:nodeId="294">
    <graphics y="974.0" z="0.0" x="337.0">
      <att name="z" value="0.0" type="string"/>
    </graphics>
  </node>
  <node id="2085" label="YER058W" cy:nodeId="810">
    <graphics y="168.0" z="0.0" x="1079.0">
      <att name="z" value="0.0" type="string"/>
    </graphics>
  </node>
  <node id="2797" label="YOL123W" cy:nodeId="98">
    <graphics y="221.0" z="0.0" x="1427.0">
      <att name="z" value="0.0" type="string"/>
    </graphics>
  </node>
  <node id="2127" label="YBR265W" cy:nodeId="768">
    <graphics y="334.0" z="0.0" x="757.0">
      <att name="z" value="0.0" type="string"/>
    </graphics>
  </node>
  <node id="2726" label="YDR516C" cy:nodeId="169">
    <graphics y="1541.0" z="0.0" x="1341.0">
      <att name="z" value="0.0" type="string"/>
    </graphics>
  </node>
  <node id="2498" label="YHR183W" cy:nodeId="397">
    <graphics y="691.0" z="0.0" x="338.0">
      <att name="z" value="0.0" type="string"/>
    </graphics>
  </node>
  <node id="2502" label="YIR029W" cy:nodeId="393">
    <graphics y="670.0" z="0.0" x="376.0">
      <att name="z" value="0.0" type="string"/>
    </graphics>
  </node>
  <node id="2090" label="YNL071W" cy:nodeId="805">
    <graphics y="508.39141845703125" z="0.0" x="725.2029353394429">
      <att name="z" value="0.0" type="string"/>
    </graphics>
  </node>
  <node id="2223" label="YDR345C" cy:nodeId="672">
    <graphics y="1029.0" z="0.0" x="1859.0">
      <att name="z" value="0.0" type="string"/>
    </graphics>
  </node>
  <node id="2383" label="YDR399W" cy:nodeId="512">
    <graphics y="853.0" z="0.0" x="1909.0">
      <att name="z" value="0.0" type="string"/>
    </graphics>
  </node>
  <node id="2210" label="YDR337W" cy:nodeId="685">
    <graphics y="79.0" z="0.0" x="744.0">
      <att name="z" value="0.0" type="string"/>
    </graphics>
  </node>
  <node id="2224" label="YDL019C" cy:nodeId="671">
    <graphics y="556.0" z="0.0" x="1775.0">
      <att name="z" value="0.0" type="string"/>
    </graphics>
  </node>
  <node id="2708" label="YDR280W" cy:nodeId="187">
    <graphics y="1149.0" z="0.0" x="425.0">
      <att name="z" value="0.0" type="string"/>
    </graphics>
  </node>
  <node id="2435" label="YDR050C" cy:nodeId="460">
    <graphics y="839.0" z="0.0" x="1804.0">
      <att name="z" value="0.0" type="string"/>
    </graphics>
  </node>
  <node id="2573" label="YBR129C" cy:nodeId="322">
    <graphics y="716.0" z="0.0" x="233.0">
      <att name="z" value="0.0" type="string"/>
    </graphics>
  </node>
  <node id="2637" label="YPL228W" cy:nodeId="258">
    <graphics y="499.0" z="0.0" x="421.0">
      <att name="z" value="0.0" type="string"/>
    </graphics>
  </node>
  <node id="2756" label="YBL027W" cy:nodeId="139">
    <graphics y="1580.0" z="0.0" x="1052.0">
      <att name="z" value="0.0" type="string"/>
    </graphics>
  </node>
  <node id="2474" label="YHR206W" cy:nodeId="421">
    <graphics y="1193.0" z="0.0" x="571.0">
      <att name="z" value="0.0" type="string"/>
    </graphics>
  </node>
  <node id="2808" label="YLR060W" cy:nodeId="87">
    <graphics y="161.0" z="0.0" x="1261.0">
      <att name="z" value="0.0" type="string"/>
    </graphics>
  </node>
  <node id="2141" label="YOR014W" cy:nodeId="754">
    <graphics y="70.0" z="0.0" x="801.0">
      <att name="z" value="0.0" type="string"/>
    </graphics>
  </node>
  <node id="2484" label="YDR381W" cy:nodeId="411">
    <graphics y="959.0" z="0.0" x="449.0">
      <att name="z" value="0.0" type="string"/>
    </graphics>
  </node>
  <node id="2183" label="YNL220W" cy:nodeId="712">
    <graphics y="79.0" z="0.0" x="773.0">
      <att name="z" value="0.0" type="string"/>
    </graphics>
  </node>
  <node id="2552" label="YCL025C" cy:nodeId="343">
    <graphics y="1029.0" z="0.0" x="368.0">
      <att name="z" value="0.0" type="string"/>
    </graphics>
  </node>
  <node id="2454" label="YPL221W" cy:nodeId="441">
    <graphics y="1114.0" z="0.0" x="562.0">
      <att name="z" value="0.0" type="string"/>
    </graphics>
  </node>
  <node id="2717" label="YBR142W" cy:nodeId="178">
    <graphics y="1524.0" z="0.0" x="1280.0">
      <att name="z" value="0.0" type="string"/>
    </graphics>
  </node>
  <node id="2337" label="YDL064W" cy:nodeId="558">
    <graphics y="1073.0" z="0.0" x="1833.0">
      <att name="z" value="0.0" type="string"/>
    </graphics>
  </node>
  <node id="2196" label="YGR257C" cy:nodeId="699">
    <graphics y="477.39141845703125" z="0.0" x="715.2029353394429">
      <att name="z" value="0.0" type="string"/>
    </graphics>
  </node>
  <node id="2745" label="YHR025W" cy:nodeId="150">
    <graphics y="1551.0" z="0.0" x="990.0">
      <att name="z" value="0.0" type="string"/>
    </graphics>
  </node>
  <node id="2799" label="YMR086W" cy:nodeId="96">
    <graphics y="244.0" z="0.0" x="1371.0">
      <att name="z" value="0.0" type="string"/>
    </graphics>
  </node>
  <node id="2070" label="YGR218W" cy:nodeId="825">
    <graphics y="25.0" z="0.0" x="875.0">
      <att name="z" value="0.0" type="string"/>
    </graphics>
  </node>
  <node id="2320" label="YOR396W" cy:nodeId="575">
    <graphics y="858.0" z="0.0" x="1310.0">
      <att name="z" value="0.0" type="string"/>
    </graphics>
  </node>
  <node id="2689" label="YLL010C" cy:nodeId="206">
    <graphics y="663.0" z="0.0" x="850.0">
      <att name="z" value="0.0" type="string"/>
    </graphics>
  </node>
  <node id="2042" label="YBR151W" cy:nodeId="853">
    <graphics y="538.3914794921875" z="0.0" x="581.2028743042866">
      <att name="z" value="0.0" type="string"/>
    </graphics>
  </node>
</graph>
