# Supplementary material for: RNA regulatory networks diversified through curvature of the PUF protein scaffold
Source: Nat Commun. 2015 Sep 14;6:8213. doi: 10.1038/ncomms9213 (PMC4570272; doi:10.1038/ncomms9213)
Supplement: Supplementary Data 2 — Cytoscape network file. [file ncomms9213-s3.zip › CytoscapeSession-2014_01_31-11_11/tables/62-FINAL+list+for+cytoscape.txt/LOCAL_ATTRS-org.cytoscape.model.CyNode-FINAL+list+for+cytoscape.txt+default+node.cytable]

CyCSV-Version	1
SUID	name	selected
java.lang.Long	java.lang.String	java.lang.Boolean
FINAL list for cytoscape.txt default node
178	YBR142W	false
449	YPR065W	false
294	YNL021W	false
737	YNR017W	false
655	YOR009W	false
837	YIL021W	false
613	YGL048C	false
476	YDR188W	false
206	YLL010C	false
620	YLR257W	false
185	YML076C	false
774	YLR156W	false
660	YER120W	false
809	YPR114W	false
131	YOR219C	false
350	YGL041W-A	false
802	YEL043W	false
303	YBR154C	false
646	YER136W	false
420	YGL083W	false
192	YOL016C	false
746	YBR207W	false
557	YLR418C	false
114	YGR238C	false
139	YBL027W	false
322	YBR129C	false
765	YLR177W	false
176	YPL014W	false
234	YHR027C	false
486	YLR438C-A	false
376	YIL158W	false
495	YML017W	false
674	YHR117W	false
503	YGR081C	false
313	YER045C	false
830	YBR028C	false
758	YMR309C	false
199	YKL038W	false
603	YDR346C	false
213	YMR080C	false
610	YBR276C	false
403	YOR247W	false
564	YML093W	false
431	YLR381W	false
95	YPL091W	false
582	YGL257C	false
662	YJR117W	false
739	YLR429W	false
227	YER169W	false
841	YNL283C	false
367	YMR112C	false
284	YOL066C	false
467	YDL112W	false
848	YEL017W	false
701	YFR053C	false
257	YHR036W	false
711	YMR032W	false
683	9	false
340	YKL120W	false
89	YIL076W	false
708	YGL169W	false
171	YNL306W	false
784	YMR083W	false
819	YDR152W	false
546	YIL144W	false
130	YCR028C-A	false
124	YBR130C	false
75	YLR392C	false
574	YKL127W	false
781	YGR132C	false
266	YGR041W	false
385	YLR330W	false
117	YKL135C	false
260	YLR055C	false
413	YEL040W	false
612	YKR093W	false
312	YDR450W	false
680	YDR194C	false
110	YOL100W	false
728	YMR109W	false
673	YOR375C	false
96	YMR086W	false
690	YGL049C	false
255	YNL278W	false
392	YGR097W	false
638	YPR010C	false
584	YDR278C	false
331	YMR164C	false
285	YNL037C	false
520	YAL021C	false
241	YBR026C	false
148	YOR157C	false
358	YDR064W	false
157	YOR234C	false
123	YGR049W	false
565	YCL051W	false
791	YDR210W	false
631	YAL011W	false
411	YDR381W	false
537	YGL173C	false
757	YGL021W	false
164	YMR120C	false
248	YGL071W	false
103	YIL109C	false
393	YIR029W	false
654	YIL157C	false
766	YDL092W	false
468	YMR229C	false
838	YHR056C	false
179	YDL136W	false
849	YDR297W	false
461	YBL062W	false
447	YDL014W	false
547	YHR058C	false
344	YOR264W	false
630	YPL085W	false
509	YER070W	false
454	YOR224C	false
840	YPR132W	false
267	YBR233W-A	false
859	YCL035C	false
207	YDR301W	false
421	YHR206W	false
783	YLR304C	false
652	YKL201C	false
556	YDR011W	false
718	YDR505C	false
221	YBL052C	false
621	YMR146C	false
316	YOR276W	false
219	YEL018W	false
323	YDR471W	false
602	YNR053C	false
309	YDR245W	false
645	YAL055W	false
377	YLR436C	false
502	YMR033W	false
439	YKR057W	false
83	YOR170W	false
810	YER058W	false
281	YKR008W	false
233	YLR006C	false
801	YOR045W	false
330	YHR136C	false
747	YOL001W	false
193	YGL212W	false
402	YOL116W	false
274	YER056C	false
812	YDR174W	false
528	YKL037W	false
165	YGR264C	false
709	YGL168W	false
364	YHR013C	false
282	YDR351W	false
150	YHR025W	false
756	YJR059W	false
625	YPR143W	false
475	YJL010C	false
391	YDR277C	false
691	YLR090W	false
337	YKL018C-A	false
858	8	false
632	YMR189W	false
136	YDL082W	false
604	YNL113W	false
514	YBR115C	false
384	YHR072W	false
295	YOL004W	false
405	YIR003W	false
143	YDR093W	false
593	YPL211W	false
288	YHR215W	false
639	YLR401C	false
351	YBR092C	false
773	YLR157W-E	false
446	YOR108W	false
811	YPL063W	false
302	YHR026W	false
829	YPR019W	false
748	YER177W	false
734	YKL079W	false
700	YBL099W	false
398	YBL101C	false
129	YGR233C	false
357	YPL129W	false
792	YLR204W	false
682	YPL237W	false
247	YLR183C	false
727	YHR047C	false
489	YLR333C	false
412	YBR279W	false
663	YPL149W	false
482	YER159C	false
611	YFR001W	false
521	YLR355C	false
111	12	false
618	YDR157W	false
97	YBR034C	false
820	YHL030W	false
125	YIL041W	false
763	YDR429C	false
430	YDR034C	false
378	YPR051W	false
74	YDR232W	false
846	YJR161C	false
853	YBR151W	false
510	YGL172W	false
496	YJR109C	false
419	YLR335W	false
562	YBR061C	false
426	YDR453C	false
775	YLR159W	false
555	YDR342C	false
116	YJL130C	false
653	YER140W	false
220	YIR010W	false
343	YCL025C	false
218	YDL240W	false
88	YCR033W	false
455	YJR150C	false
681	YNL044W	false
541	YNR052C	false
315	YJR086W	false
268	YDR096W	false
789	YPL087W	false
644	YAL032C	false
474	YPR041W	false
576	YPR204W	false
329	YLR262C	false
692	YOR267C	false
768	YBR265W	false
84	YOR168W	false
672	YDR345C	false
173	YBR118W	false
741	YER026C	false
469	YMR305C	false
296	YMR250W	false
719	YDR504C	false
488	YMR260C	false
678	YHR133C	false
583	YDR063W	false
246	YDR284C	false
569	YBL033C	false
440	YBL032W	false
548	YKL156W	false
433	YKL025C	false
839	YHR054C	false
755	YCR077C	false
597	YMR049C	false
180	11	false
534	YPL030W	false
782	YHR005C-A	false
590	YER049W	false
371	YPR108W	false
749	YLL048C	false
310	YPR042C	false
460	YDR050C	false
513	YNL182C	false
633	YLR175W	false
619	YDR463W	false
262	YDR423C	false
643	YBR069C	false
338	YER008C	false
225	YKL101W	false
201	YDL180W	false
324	YGL099W	false
269	YLR405W	false
527	YGR159C	false
170	YOR352W	false
390	YLR197W	false
497	YGR157W	false
685	YDR337W	false
764	YOR007C	false
650	YER141W	false
98	YOL123W	false
91	YOL077C	false
259	YPL115C	false
228	YER171W	false
128	YBR198C	false
522	YKL172W	false
591	YML022W	false
671	YDL019C	false
273	YNL059C	false
191	YGR198W	false
287	YML081W	false
102	YCL050C	false
163	YHR135C	false
81	YPL049C	false
365	YPL039W	false
142	YDR164C	false
253	YNL277W-A	false
404	YDL225W	false
735	YIL075C	false
726	YDR023W	false
657	YDR201W	false
796	YKL204W	false
370	YLR293C	false
803	YFL048C	false
379	YDR447C	false
483	YNR047W	false
301	YJL122W	false
198	YKL005C	false
335	YPR097W	false
776	YHR021C	false
73	YIL162W	false
181	YHR128W	false
432	YOL089C	false
554	YER164W	false
501	YMR194W	false
706	YDR347W	false
831	YBR027C	false
126	YBR016W	false
200	YMR270C	false
108	YDR055W	false
328	YLR261C	false
226	YLR413W	false
699	YGR257C	false
720	YDR037W	false
664	YER067W	false
480	YDL201W	false
137	YMR141C	false
418	YBR152W	false
473	YDR060W	false
713	YMR030W-A	false
119	YLR285W	false
577	YER190W	false
847	YOR098C	false
754	YOR014W	false
297	YDR293C	false
563	YKR082W	false
145	YBR081C	false
568	YER063W	false
540	YIL127C	false
356	YHR083W	false
535	YPL226W	false
605	YKL014C	false
290	YDR016C	false
549	YBR218C	false
172	YDL113C	false
235	YOR295W	false
307	YOR006C	false
245	YGL101W	false
670	YKL148C	false
817	YOR288C	false
740	YOL023W	false
151	YLR109W	false
101	YPL232W	false
325	YCR018C	false
818	YAL014C	false
308	YGR037C	false
99	YCL011C	false
684	YER131W	false
380	YPL106C	false
162	YIL148W	false
599	YLR186W	false
318	YOR099W	false
804	YOR194C	false
832	YDR532C	false
606	YFL001W	false
463	YML123C	false
651	YLR084C	false
526	YLR291C	false
279	YIL095W	false
208	YGR274C	false
707	YJL209W	false
444	YPL090C	false
346	YLR229C	false
254	YHR037W	false
743	YGL092W	false
750	YER056C-A	false
352	YJR064W	false
665	YHR123W	false
300	YJR141W	false
452	YLR419W	false
373	YLR388W	false
491	YKR095W	false
417	YBR153W	false
761	YOR230W	false
507	YGL245W	false
634	YPR187W	false
721	YOL158C	false
127	YNL327W	false
90	YDR129C	false
790	YBL026W	false
118	YDL037C	false
445	10	false
656	YGR071C	false
261	YGR249W	false
272	YDL056W	false
190	YPR148C	false
753	YKR011C	false
770	YLL040C	false
100	YIL053W	false
543	YOR089C	false
481	YJL148W	false
698	YER154W	false
712	YNL220W	false
336	YOR281C	false
589	YHR162W	false
732	YJR101W	false
298	YPR020W	false
795	YHR052W	false
153	YAL060W	false
823	YFL039C	false
624	YNL308C	false
571	YAR018C	false
472	YBR121C	false
462	YBL063W	false
434	YBR202W	false
550	YHR099W	false
816	YAL015C	false
134	YOL120C	false
327	YDL144C	false
627	YNL061W	false
453	YJL189W	false
152	YGR108W	false
289	YOL124C	false
299	YNL248C	false
381	YOR227W	false
500	YIR023W	false
389	YAL007C	false
236	YOR151C	false
777	YIL078W	false
109	YNL288W	false
270	YNL152W	false
725	YDL145C	false
508	YLR373C	false
523	YGL215W	false
427	YCL063W	false
679	YKL008C	false
144	YDR094W	false
516	YDL066W	false
596	YBR189W	false
82	YPR182W	false
424	YDR334W	false
353	YJL187C	false
396	YOL012C	false
693	YNL121C	false
834	YOR020C	false
578	YGR296W	false
72	YFR037C	false
788	YIL093C	false
209	YJL011C	false
715	YOR273C	false
560	YHR170W	false
499	YGR009C	false
648	YKL112W	false
617	YNL112W	false
175	YAL034W-A	false
203	YIL119C	false
515	YHR165C	false
416	YOL115W	false
135	YNR031C	false
751	YMR125W	false
443	YBR221C	false
217	YKL032C	false
551	YNL147W	false
798	YAL035W	false
182	YER030W	false
457	YGL097W	false
372	YBR060C	false
397	YHR183W	false
478	YHR144C	false
168	YIL069C	false
317	YIL022W	false
230	YLR052W	false
579	YDR545W	false
532	YBL028C	false
805	YNL071W	false
607	YDL060W	false
826	YJL074C	false
742	YJL096W	false
669	TLC1	false
450	YDR101C	false
280	YNL066W	false
86	YAL053W	false
189	YNL183C	false
161	YER055C	false
833	YNL047C	false
196	YNL141W	false
326	YFL045C	false
762	YOR120W	false
722	YMR307W	false
271	YDL074C	false
492	YIL036W	false
345	YBR237W	false
542	YPR101W	false
399	YNL062C	false
237	YER073W	false
676	YJR070C	false
490	YBL004W	false
626	YDR071C	false
485	YER115C	false
406	YOL014W	false
855	YEL031W	false
561	YLR019W	false
769	YDL226C	false
677	YBL045C	false
697	YER155C	false
133	YLR027C	false
368	YPL105C	false
78	YBR158W	false
659	YNL188W	false
435	YDR404C	false
388	YGL148W	false
154	YDL153C	false
854	YJL183W	false
251	YNL075W	false
752	YPR171W	false
140	YEL026W	false
354	YPR034W	false
845	YDR098C	false
666	YDR074W	false
852	YLR398C	false
745	YEL036C	false
733	YBL086C	false
738	YJL143W	false
92	YJL080C	false
704	YGL056C	false
188	YFR013W	false
464	YGR116W	false
425	YIL131C	false
824	YGR260W	false
533	YLR372W	false
731	YIL149C	false
694	YMR317W	false
244	YDL039C	false
635	YLR363W-A	false
787	YKL192C	false
224	YFL049W	false
588	YMR014W	false
687	YLR259C	false
375	YKL009W	false
382	YKL056C	false
815	YLR448W	false
471	YBR088C	false
570	YNR046W	false
147	YNL243W	false
598	YOR390W	false
363	YBR286W	false
580	YEL077C	false
723	YOR182C	false
442	YBR080C	false
85	YPL210C	false
341	YMR233W	false
505	YNL212W	false
407	YPL139C	false
696	YJL197W	false
465	YLR222C	false
668	YMR241W	false
160	YDL137W	false
215	YKL092C	false
238	YNR038W	false
531	YPR164W	false
714	YCR084C	false
616	YPL266W	false
524	YKL164C	false
348	YDR087C	false
80	YEL051W	false
649	YIL084C	false
210	YIL126W	false
484	YOL139C	false
334	YNR032C-A	false
778	YGL220W	false
451	YPR137W	false
498	YPL082C	false
256	YGR143W	false
169	YDR516C	false
545	YFL017W-A	false
197	YFL034W	false
202	YER109C	false
263	YDR110W	false
566	YOR272W	false
573	YDR363W-A	false
216	YPL186C	false
120	YNL325C	false
797	YPR067W	false
844	YFR033C	false
552	YMR044W	false
658	YOL061W	false
642	YPR124W	false
538	YNL217W	false
559	YOR094W	false
229	YJR031C	false
243	YIL156W	false
806	YPL217C	false
211	YDR119W-A	false
107	YPL026C	false
106	YPR138C	false
183	YBR106W	false
456	YHR195W	false
132	YKL081W	false
194	YNL015W	false
401	YOR248W	false
252	YBL076C	false
539	YMR161W	false
277	YJL212C	false
793	YGR082W	false
587	YBR010W	false
121	YJR125C	false
174	YLL021W	false
355	YNL056W	false
291	YKL180W	false
641	YBL017C	false
636	YPR133C	false
387	YER025W	false
383	YGL237C	false
306	YGL123W	false
320	YOR079C	false
629	YKR081C	false
292	YAR071W	false
166	YGL006W	false
767	YNL259C	false
667	YOR061W	false
79	YDL155W	false
807	YLR100W	false
493	YDR412W	false
518	YBL104C	false
800	YIR008C	false
222	YPL255W	false
730	YBL021C	false
362	YLR061W	false
93	YML048W	false
825	YGR218W	false
779	YDR247W	false
415	YMR006C	false
814	YBR283C	false
525	YJR063W	false
369	YJL012C	false
394	YJL172W	false
760	YKL004W	false
278	YDR075W	false
821	YHR080C	false
479	YAL005C	false
695	YBL011W	false
615	YKR024C	false
705	YJL063C	false
622	YOR103C	false
786	YMR054W	false
187	YDR280W	false
594	YHR143W-A	false
686	YOL071W	false
828	YCR035C	false
470	YMR304C-A	false
581	YLR328W	false
530	YAL025C	false
141	YCL064C	false
264	YBR140C	false
232	YCR008W	false
744	YCR031C	false
717	YPL248C	false
77	YER117W	false
544	YBL079W	false
155	YOR123C	false
710	YKR067W	false
333	YDR158W	false
408	YDR388W	false
843	YKL100C	false
429	YGR271W	false
242	YIL038C	false
112	YFR004W	false
567	YJL093C	false
553	YLR069C	false
436	YJR066W	false
857	YHL034C	false
422	YOR095C	false
601	YPL093W	false
703	YOR187W	false
249	YHR141C	false
319	YER020W	false
772	YLR161W	false
504	YDR159W	false
184	YKL061W	false
835	YDR154C	false
614	YLR196W	false
105	YAR015W	false
409	YLR327C	false
506	YGR094W	false
374	YDR400W	false
239	YML077W	false
177	YBR095C	false
850	YGL122C	false
305	YDR365C	false
558	YDL064W	false
608	YGL062W	false
511	YKL174C	false
724	YMR047C	false
572	YER094C	false
361	YML024W	false
159	YDR477W	false
231	YDL160C	false
628	YDL208W	false
609	YBR252W	false
459	YPR135W	false
623	YJL158C	false
487	YOR369C	false
856	YOR330C	false
347	YMR297W	false
808	YKL068W	false
494	YGR047C	false
794	YOR232W	false
276	YLL036C	false
265	YLR425W	false
517	YNL132W	false
146	YJR149W	false
595	YPR145C-A	false
286	YBL037W	false
205	YMR091C	false
448	YPL081W	false
321	YKR022C	false
600	YGR204W	false
395	YDR035W	false
512	YDR399W	false
441	YPL221W	false
342	YER064C	false
359	YGR103W	false
637	YMR178W	false
647	YNL098C	false
122	YGL178W	false
836	YHR010W	false
661	YPL037C	false
466	YDR212W	false
519	YBR143C	false
283	YBR150C	false
212	YHL032C	false
94	YML047W-A	false
640	YPL143W	false
349	YKL077W	false
400	YJL109C	false
214	YER059W	false
759	YJL014W	false
293	YDR420W	false
314	YJR087W	false
386	YMR231W	false
813	YNL080C	false
536	YDL124W	false
250	YGR185C	false
158	YDL192W	false
138	YMR142C	false
799	YJR076C	false
585	YJL134W	false
586	YOL097C	false
76	YPR102C	false
780	YNL145W	false
437	YGL022W	false
240	YMR316W	false
736	YLR354C	false
366	YPL038W-A	false
675	YEL054C	false
332	YDR418W	false
304	YNL151C	false
258	YPL228W	false
87	YLR060W	false
851	YJL050W	false
149	YMR242C	false
423	YLR321C	false
827	YDR397C	false
311	YGL076C	false
115	YLR182W	false
785	YDR487C	false
414	YNL173C	false
186	YKR028W	false
822	YGL037C	false
410	YLR455W	false
689	YOR314W-A	false
529	YDL031W	false
702	YFR052C-A	false
688	YDR258C	false
204	YDR045C	false
477	YMR291W	false
339	YBL039C	false
275	YCL030C	false
156	YER089C	false
438	YCR034W	false
771	YBR163W	false
104	YER009W	false
428	YMR282C	false
729	YKL117W	false
360	YIL009W	false
458	YLR017W	false
195	YER110C	false
575	YOR396W	false
716	YOR257W	false
167	YPL079W	false
842	YDL227C	false
113	YLR344W	false
592	YPL279C	false
223	YLR220W	false
