# Supplementary material for: RNA regulatory networks diversified through curvature of the PUF protein scaffold
Source: Nat Commun. 2015 Sep 14;6:8213. doi: 10.1038/ncomms9213 (PMC4570272; doi:10.1038/ncomms9213)
Supplement: Supplementary Data 2 — Cytoscape network file. [file ncomms9213-s3.zip › CytoscapeSession-2014_01_31-11_11/tables/36-FINAL+list+for+cytoscape.txt/SHARED_ATTRS-org.cytoscape.model.CyNode-false+root+shared++node.cytable]

CyCSV-Version	1
SUID	shared name
java.lang.Long	java.lang.String
false root shared node
322	YBR129C
176	YPL014W
376	YIL158W
610	YBR276C
227	YER169W
367	YMR112C
655	YOR009W
774	YLR156W
303	YBR154C
746	YBR207W
557	YLR418C
431	YLR381W
467	YDL112W
620	YLR257W
646	YER136W
139	YBL027W
765	YLR177W
758	YMR309C
199	YKL038W
603	YDR346C
737	YNR017W
420	YGL083W
662	YJR117W
739	YLR429W
131	YOR219C
350	YGL041W-A
114	YGR238C
234	YHR027C
486	YLR438C-A
95	YPL091W
841	YNL283C
613	YGL048C
476	YDR188W
206	YLL010C
192	YOL016C
674	YHR117W
403	YOR247W
582	YGL257C
284	YOL066C
178	YBR142W
449	YPR065W
294	YNL021W
185	YML076C
809	YPR114W
503	YGR081C
213	YMR080C
564	YML093W
837	YIL021W
660	YER120W
802	YEL043W
495	YML017W
313	YER045C
830	YBR028C
701	YFR053C
683	9
340	YKL120W
612	YKR093W
110	YOL100W
791	YDR210W
631	YAL011W
757	YGL021W
711	YMR032W
784	YMR083W
130	YCR028C-A
266	YGR041W
260	YLR055C
312	YDR450W
96	YMR086W
257	YHR036W
574	YKL127W
781	YGR132C
520	YAL021C
358	YDR064W
537	YGL173C
171	YNL306W
117	YKL135C
255	YNL278W
123	YGR049W
89	YIL076W
124	YBR130C
385	YLR330W
673	YOR375C
584	YDR278C
411	YDR381W
164	YMR120C
819	YDR152W
690	YGL049C
638	YPR010C
148	YOR157C
157	YOR234C
565	YCL051W
708	YGL169W
75	YLR392C
285	YNL037C
241	YBR026C
848	YEL017W
546	YIL144W
413	YEL040W
680	YDR194C
728	YMR109W
392	YGR097W
331	YMR164C
248	YGL071W
103	YIL109C
556	YDR011W
621	YMR146C
83	YOR170W
528	YKL037W
454	YOR224C
421	YHR206W
221	YBL052C
316	YOR276W
602	YNR053C
281	YKR008W
630	YPL085W
509	YER070W
840	YPR132W
859	YCL035C
645	YAL055W
810	YER058W
812	YDR174W
393	YIR029W
766	YDL092W
838	YHR056C
179	YDL136W
849	YDR297W
377	YLR436C
447	YDL014W
323	YDR471W
309	YDR245W
233	YLR006C
165	YGR264C
654	YIL157C
468	YMR229C
207	YDR301W
783	YLR304C
502	YMR033W
330	YHR136C
193	YGL212W
747	YOL001W
402	YOL116W
274	YER056C
344	YOR264W
718	YDR505C
439	YKR057W
801	YOR045W
461	YBL062W
547	YHR058C
267	YBR233W-A
652	YKL201C
219	YEL018W
337	YKL018C-A
351	YBR092C
792	YLR204W
820	YHL030W
125	YIL041W
430	YDR034C
150	YHR025W
475	YJL010C
858	8
593	YPL211W
288	YHR215W
682	YPL237W
691	YLR090W
604	YNL113W
639	YLR401C
811	YPL063W
111	12
391	YDR277C
773	YLR157W-E
446	YOR108W
748	YER177W
282	YDR351W
625	YPR143W
302	YHR026W
700	YBL099W
129	YGR233C
727	YHR047C
756	YJR059W
632	YMR189W
829	YPR019W
489	YLR333C
412	YBR279W
482	YER159C
611	YFR001W
709	YGL168W
295	YOL004W
357	YPL129W
247	YLR183C
663	YPL149W
521	YLR355C
763	YDR429C
364	YHR013C
136	YDL082W
514	YBR115C
384	YHR072W
405	YIR003W
143	YDR093W
734	YKL079W
398	YBL101C
618	YDR157W
97	YBR034C
74	YDR232W
343	YCL025C
789	YPL087W
433	YKL025C
541	YNR052C
329	YLR262C
84	YOR168W
569	YBL033C
534	YPL030W
782	YHR005C-A
371	YPR108W
853	YBR151W
775	YLR159W
555	YDR342C
315	YJR086W
296	YMR250W
583	YDR063W
510	YGL172W
576	YPR204W
692	YOR267C
846	YJR161C
88	YCR033W
681	YNL044W
474	YPR041W
741	YER026C
246	YDR284C
440	YBL032W
839	YHR054C
755	YCR077C
426	YDR453C
116	YJL130C
653	YER140W
644	YAL032C
768	YBR265W
672	YDR345C
548	YKL156W
180	11
597	YMR049C
419	YLR335W
562	YBR061C
220	YIR010W
455	YJR150C
268	YDR096W
173	YBR118W
469	YMR305C
488	YMR260C
678	YHR133C
378	YPR051W
496	YJR109C
218	YDL240W
719	YDR504C
590	YER049W
269	YLR405W
527	YGR159C
390	YLR197W
650	YER141W
522	YKL172W
370	YLR293C
633	YLR175W
643	YBR069C
324	YGL099W
170	YOR352W
228	YER171W
91	YOL077C
191	YGR198W
287	YML081W
726	YDR023W
513	YNL182C
460	YDR050C
201	YDL180W
128	YBR198C
142	YDR164C
735	YIL075C
657	YDR201W
619	YDR463W
225	YKL101W
163	YHR135C
365	YPL039W
803	YFL048C
301	YJL122W
749	YLL048C
685	YDR337W
102	YCL050C
483	YNR047W
98	YOL123W
259	YPL115C
671	YDL019C
310	YPR042C
262	YDR423C
338	YER008C
497	YGR157W
764	YOR007C
591	YML022W
273	YNL059C
81	YPL049C
253	YNL277W-A
404	YDL225W
796	YKL204W
379	YDR447C
776	YHR021C
501	YMR194W
831	YBR027C
108	YDR055W
226	YLR413W
577	YER190W
151	YLR109W
335	YPR097W
699	YGR257C
145	YBR081C
290	YDR016C
740	YOL023W
73	YIL162W
554	YER164W
480	YDL201W
473	YDR060W
754	YOR014W
847	YOR098C
540	YIL127C
568	YER063W
101	YPL232W
720	YDR037W
535	YPL226W
172	YDL113C
126	YBR016W
713	YMR030W-A
119	YLR285W
235	YOR295W
432	YOL089C
328	YLR261C
664	YER067W
297	YDR293C
605	YKL014C
549	YBR218C
817	YOR288C
181	YHR128W
137	YMR141C
563	YKR082W
245	YGL101W
198	YKL005C
706	YDR347W
200	YMR270C
418	YBR152W
356	YHR083W
307	YOR006C
670	YKL148C
651	YLR084C
300	YJR141W
761	YOR230W
634	YPR187W
90	YDR129C
325	YCR018C
318	YOR099W
463	YML123C
452	YLR419W
491	YKR095W
380	YPL106C
208	YGR274C
444	YPL090C
352	YJR064W
507	YGL245W
445	10
272	YDL056W
99	YCL011C
346	YLR229C
254	YHR037W
743	YGL092W
750	YER056C-A
656	YGR071C
684	YER131W
804	YOR194C
832	YDR532C
526	YLR291C
707	YJL209W
373	YLR388W
190	YPR148C
162	YIL148W
599	YLR186W
606	YFL001W
721	YOL158C
790	YBL026W
118	YDL037C
308	YGR037C
818	YAL014C
261	YGR249W
279	YIL095W
665	YHR123W
417	YBR153W
127	YNL327W
543	YOR089C
732	YJR101W
624	YNL308C
236	YOR151C
270	YNL152W
596	YBR189W
82	YPR182W
72	YFR037C
589	YHR162W
571	YAR018C
500	YIR023W
508	YLR373C
427	YCL063W
834	YOR020C
788	YIL093C
336	YOR281C
462	YBL063W
627	YNL061W
453	YJL189W
523	YGL215W
353	YJL187C
424	YDR334W
396	YOL012C
153	YAL060W
134	YOL120C
381	YOR227W
389	YAL007C
516	YDL066W
693	YNL121C
712	YNL220W
816	YAL015C
289	YOL124C
481	YJL148W
698	YER154W
152	YGR108W
100	YIL053W
298	YPR020W
795	YHR052W
472	YBR121C
434	YBR202W
327	YDL144C
299	YNL248C
777	YIL078W
725	YDL145C
679	YKL008C
578	YGR296W
753	YKR011C
770	YLL040C
823	YFL039C
550	YHR099W
109	YNL288W
144	YDR094W
168	YIL069C
326	YFL045C
762	YOR120W
345	YBR237W
237	YER073W
515	YHR165C
532	YBL028C
196	YNL141W
722	YMR307W
492	YIL036W
542	YPR101W
485	YER115C
855	YEL031W
648	YKL112W
372	YBR060C
406	YOL014W
175	YAL034W-A
443	YBR221C
217	YKL032C
551	YNL147W
317	YIL022W
280	YNL066W
86	YAL053W
626	YDR071C
617	YNL112W
579	YDR545W
742	YJL096W
669	TLC1
833	YNL047C
271	YDL074C
135	YNR031C
182	YER030W
457	YGL097W
826	YJL074C
399	YNL062C
490	YBL004W
209	YJL011C
203	YIL119C
751	YMR125W
798	YAL035W
478	YHR144C
230	YLR052W
805	YNL071W
189	YNL183C
161	YER055C
676	YJR070C
715	YOR273C
560	YHR170W
499	YGR009C
416	YOL115W
397	YHR183W
607	YDL060W
450	YDR101C
154	YDL153C
140	YEL026W
745	YEL036C
425	YIL131C
694	YMR317W
787	YKL192C
78	YBR158W
388	YGL148W
188	YFR013W
824	YGR260W
769	YDL226C
659	YNL188W
435	YDR404C
92	YJL080C
382	YKL056C
471	YBR088C
666	YDR074W
852	YLR398C
738	YJL143W
704	YGL056C
224	YFL049W
677	YBL045C
697	YER155C
854	YJL183W
733	YBL086C
561	YLR019W
368	YPL105C
752	YPR171W
354	YPR034W
533	YLR372W
244	YDL039C
363	YBR286W
133	YLR027C
251	YNL075W
635	YLR363W-A
588	YMR014W
815	YLR448W
570	YNR046W
147	YNL243W
845	YDR098C
464	YGR116W
731	YIL149C
375	YKL009W
687	YLR259C
598	YOR390W
696	YJL197W
169	YDR516C
566	YOR272W
216	YPL186C
243	YIL156W
160	YDL137W
531	YPR164W
524	YKL164C
80	YEL051W
334	YNR032C-A
263	YDR110W
552	YMR044W
341	YMR233W
616	YPL266W
545	YFL017W-A
797	YPR067W
538	YNL217W
238	YNR038W
348	YDR087C
210	YIL126W
658	YOL061W
580	YEL077C
465	YLR222C
714	YCR084C
484	YOL139C
844	YFR033C
723	YOR182C
649	YIL084C
498	YPL082C
229	YJR031C
806	YPL217C
505	YNL212W
407	YPL139C
668	YMR241W
778	YGL220W
451	YPR137W
256	YGR143W
642	YPR124W
559	YOR094W
442	YBR080C
85	YPL210C
215	YKL092C
197	YFL034W
202	YER109C
120	YNL325C
573	YDR363W-A
107	YPL026C
401	YOR248W
121	YJR125C
807	YLR100W
362	YLR061W
525	YJR063W
369	YJL012C
760	YKL004W
686	YOL071W
252	YBL076C
539	YMR161W
793	YGR082W
174	YLL021W
320	YOR079C
767	YNL259C
518	YBL104C
730	YBL021C
695	YBL011W
194	YNL015W
277	YJL212C
383	YGL237C
667	YOR061W
800	YIR008C
825	YGR218W
415	YMR006C
394	YJL172W
622	YOR103C
106	YPR138C
132	YKL081W
587	YBR010W
291	YKL180W
493	YDR412W
93	YML048W
705	YJL063C
187	YDR280W
786	YMR054W
183	YBR106W
355	YNL056W
211	YDR119W-A
636	YPR133C
629	YKR081C
166	YGL006W
814	YBR283C
278	YDR075W
821	YHR080C
615	YKR024C
828	YCR035C
456	YHR195W
387	YER025W
306	YGL123W
292	YAR071W
79	YDL155W
222	YPL255W
479	YAL005C
594	YHR143W-A
470	YMR304C-A
641	YBL017C
779	YDR247W
544	YBL079W
553	YLR069C
857	YHL034C
184	YKL061W
835	YDR154C
506	YGR094W
374	YDR400W
581	YLR328W
333	YDR158W
843	YKL100C
608	YGL062W
429	YGR271W
703	YOR187W
319	YER020W
504	YDR159W
264	YBR140C
155	YOR123C
408	YDR388W
567	YJL093C
436	YJR066W
601	YPL093W
249	YHR141C
772	YLR161W
361	YML024W
530	YAL025C
232	YCR008W
112	YFR004W
105	YAR015W
850	YGL122C
305	YDR365C
724	YMR047C
159	YDR477W
141	YCL064C
710	YKR067W
242	YIL038C
409	YLR327C
558	YDL064W
511	YKL174C
77	YER117W
239	YML077W
744	YCR031C
717	YPL248C
422	YOR095C
614	YLR196W
177	YBR095C
572	YER094C
794	YOR232W
265	YLR425W
395	YDR035W
276	YLL036C
836	YHR010W
466	YDR212W
212	YHL032C
94	YML047W-A
349	YKL077W
759	YJL014W
231	YDL160C
856	YOR330C
314	YJR087W
347	YMR297W
517	YNL132W
286	YBL037W
321	YKR022C
342	YER064C
293	YDR420W
205	YMR091C
600	YGR204W
512	YDR399W
661	YPL037C
214	YER059W
386	YMR231W
459	YPR135W
494	YGR047C
595	YPR145C-A
359	YGR103W
519	YBR143C
400	YJL109C
628	YDL208W
609	YBR252W
623	YJL158C
808	YKL068W
637	YMR178W
122	YGL178W
647	YNL098C
487	YOR369C
146	YJR149W
448	YPL081W
441	YPL221W
283	YBR150C
640	YPL143W
204	YDR045C
275	YCL030C
113	YLR344W
536	YDL124W
250	YGR185C
76	YPR102C
149	YMR242C
827	YDR397C
529	YDL031W
702	YFR052C-A
339	YBL039C
729	YKL117W
167	YPL079W
158	YDL192W
138	YMR142C
675	YEL054C
688	YDR258C
104	YER009W
575	YOR396W
258	YPL228W
785	YDR487C
477	YMR291W
771	YBR163W
428	YMR282C
716	YOR257W
842	YDL227C
223	YLR220W
780	YNL145W
311	YGL076C
414	YNL173C
156	YER089C
438	YCR034W
799	YJR076C
332	YDR418W
87	YLR060W
186	YKR028W
410	YLR455W
458	YLR017W
586	YOL097C
736	YLR354C
366	YPL038W-A
304	YNL151C
689	YOR314W-A
360	YIL009W
592	YPL279C
813	YNL080C
585	YJL134W
437	YGL022W
240	YMR316W
851	YJL050W
423	YLR321C
115	YLR182W
822	YGL037C
195	YER110C
