# Supplementary material for: RNA regulatory networks diversified through curvature of the PUF protein scaffold
Source: Nat Commun. 2015 Sep 14;6:8213. doi: 10.1038/ncomms9213 (PMC4570272; doi:10.1038/ncomms9213)
Supplement: Supplementary Data 2 — Cytoscape network file. [file ncomms9213-s3.zip › CytoscapeSession-2014_01_31-11_11/tables/36-FINAL+list+for+cytoscape.txt/SHARED_ATTRS-org.cytoscape.model.CyEdge-false+root+shared++edge.cytable]

CyCSV-Version	1
SUID	shared interaction	shared name
java.lang.Long	java.lang.String	java.lang.String
false root shared edge
1182	pp	YBR286W (pp) 10
1693	pp	YGL169W (pp) 12
1458	pp	YKR082W (pp) 9
1533	pp	YDL060W (pp) 11
1944	pp	YBR028C (pp) 10
1728	pp	YHR047C (pp) 11
1683	pp	YGL056C (pp) 8
1205	pp	YPR051W (pp) 10
1168	pp	YBR092C (pp) 10
1176	pp	YDR064W (pp) 10
951	pp	YHR135C (pp) 11
1927	pp	YHR080C (pp) 8
1027	pp	YLR052W (pp) 10
1049	pp	YHR141C (pp) 10
1897	pp	YKL068W (pp) 8
1012	pp	YKL092C (pp) 10
1210	pp	YGL237C (pp) 10
1605	pp	YKL201C (pp) 11
1052	pp	YBL076C (pp) 12
1062	pp	YGR249W (pp) 10
1125	pp	YGL076C (pp) 10
965	pp	YBR095C (pp) 11
923	pp	YDL082W (pp) 11
1177	pp	YGR103W (pp) 12
1810	pp	YLR177W (pp) 10
1097	pp	YHR215W (pp) 10
1749	pp	YLR354C (pp) 8
1739	pp	YIL149C (pp) 8
1851	pp	YPL087W (pp) 12
1800	pp	YKL004W (pp) 12
865	pp	YER117W (pp) 12
1287	pp	YDR101C (pp) 9
1038	pp	YML077W (pp) 10
1280	pp	YBR080C (pp) 10
1453	pp	YHR170W (pp) 9
970	pp	YER030W (pp) 10
1985	pp	YEL017W (pp) 12
1154	pp	YER008C (pp) 10
937	pp	YHR025W (pp) 11
1823	pp	YLL040C (pp) 9
876	pp	YCR033W (pp) 12
1711	pp	YPL248C (pp) 8
1467	pp	YJL093C (pp) 12
1076	pp	YDL074C (pp) 10
1444	pp	YLR069C (pp) 9
1566	pp	YNL061W (pp) 9
1063	pp	YDR423C (pp) 10
956	pp	YIL069C (pp) 11
1577	pp	YMR189W (pp) 9
893	pp	YAR015W (pp) 12
1191	pp	YPL105C (pp) 11
1330	pp	YDR188W (pp) 9
1954	pp	YNL047C (pp) 8
1795	pp	YGL021W (pp) 11
1718	pp	YOL158C (pp) 12
1965	pp	YHR056C (pp) 10
1500	pp	YDR063W (pp) 9
1972	pp	YNL283C (pp) 12
1594	pp	YAL032C (pp) 9
1549	pp	YKR024C (pp) 9
1868	pp	YKL204W (pp) 8
1294	pp	YJR150C (pp) 9
879	pp	YOL077C (pp) 12
1904	pp	YDR174W (pp) 10
1163	pp	YMR297W (pp) 10
1627	pp	YMR241W (pp) 12
1481	pp	YOR396W (pp) 9
1759	pp	YER026C (pp) 10
1877	pp	YOR045W (pp) 10
1019	pp	YPL255W (pp) 10
1139	pp	YGL099W (pp) 10
1387	pp	YNL182C (pp) 9
1831	pp	YHR021C (pp) 8
1486	pp	YER190W (pp) 11
1289	pp	YLR419W (pp) 9
1075	pp	YNL152W (pp) 10
1008	pp	YHL032C (pp) 10
1344	pp	YLR438C-A (pp) 11
1886	pp	YNL071W (pp) 10
1495	pp	YEL077C (pp) 11
1011	pp	YKL092C (pp) 12
1121	pp	YGR037C (pp) 10
1373	pp	YNL212W (pp) 9
887	pp	YCL011C (pp) 12
1509	pp	YER049W (pp) 9
1372	pp	YNL212W (pp) 11
1640	pp	YJR070C (pp) 9
914	pp	YNL327W (pp) 11
1587	pp	YPR010C (pp) 9
1791	pp	YCR077C (pp) 8
1472	pp	YNR046W (pp) 9
999	pp	YLL010C (pp) 10
1224	pp	YIR029W (pp) 10
909	pp	YGL178W (pp) 11
1190	pp	YMR112C (pp) 10
1204	pp	YPR051W (pp) 12
869	pp	YPL049C (pp) 12
1649	pp	YPL237W (pp) 9
1784	pp	YPR171W (pp) 10
894	pp	YPR138C (pp) 12
1401	pp	YGL215W (pp) 12
1654	pp	YLR259C (pp) 8
1422	pp	YGL173C (pp) 9
1992	pp	YJL050W (pp) 10
900	pp	YLR344W (pp) 11
1528	pp	YNL113W (pp) 9
1635	pp	YOR375C (pp) 9
1767	pp	YEL036C (pp) 12
866	pp	YBR158W (pp) 12
1926	pp	YHR080C (pp) 11
927	pp	YEL026W (pp) 11
1032	pp	YOR295W (pp) 10
1849	pp	YIL093C (pp) 12
1162	pp	YLR229C (pp) 10
1249	pp	YNL173C (pp) 10
1735	pp	YBL021C (pp) 10
1937	pp	YCR035C (pp) 11
1417	pp	YLR372W (pp) 9
1359	pp	YPL082C (pp) 9
1408	pp	YGR159C (pp) 9
1277	pp	YKR057W (pp) 10
1066	pp	YLR425W (pp) 12
1255	pp	YGL083W (pp) 10
1621	pp	YER067W (pp) 12
1955	pp	YOR020C (pp) 10
1094	pp	YBL037W (pp) 12
1792	pp	YJR059W (pp) 12
984	pp	YNL015W (pp) 10
1238	pp	YOL014W (pp) 10
1103	pp	YNL021W (pp) 10
980	pp	YPR148C (pp) 10
1146	pp	YHR136C (pp) 10
1740	pp	YJR101W (pp) 10
1196	pp	YBR060C (pp) 10
1903	pp	YDR174W (pp) 12
1317	pp	YMR229C (pp) 9
1523	pp	YNR053C (pp) 12
1431	pp	YIL144W (pp) 12
1983	pp	YOR098C (pp) 11
1514	pp	YPR145C-A (pp) 9
1260	pp	YIL131C (pp) 10
1879	pp	YEL043W (pp) 12
1782	pp	YMR125W (pp) 8
1263	pp	YMR282C (pp) 10
1858	pp	YLR204W (pp) 11
1538	pp	YBR252W (pp) 9
1624	pp	YHR123W (pp) 9
1436	pp	YKL156W (pp) 9
1464	pp	YOR272W (pp) 12
1585	pp	YMR178W (pp) 9
1869	pp	YPR067W (pp) 9
1571	pp	YPL085W (pp) 11
1938	pp	YCR035C (pp) 9
1024	pp	YER169W (pp) 10
1221	pp	YLR197W (pp) 10
1461	pp	YCL051W (pp) 12
1917	pp	YOR288C (pp) 8
1044	pp	YDL039C (pp) 10
1768	pp	YEL036C (pp) 10
1848	pp	YKL192C (pp) 8
1300	pp	YLR017W (pp) 9
1093	pp	YNL037C (pp) 10
1266	pp	YLR381W (pp) 10
1393	pp	YBL104C (pp) 11
1663	pp	YMR317W (pp) 8
1543	pp	YKR093W (pp) 9
1590	pp	YPL143W (pp) 9
1447	pp	YDR011W (pp) 9
1604	pp	YLR084C (pp) 9
1489	pp	YGR296W (pp) 11
1548	pp	YLR196W (pp) 9
877	pp	YIL076W (pp) 12
1035	pp	YNR038W (pp) 12
973	pp	YKL061W (pp) 12
1975	pp	YNL283C (pp) 8
1169	pp	YJR064W (pp) 10
1576	pp	YMR189W (pp) 10
1641	pp	YBL045C (pp) 11
1820	pp	YDL226C (pp) 10
1084	pp	YJL212C (pp) 10
1450	pp	YOR094W (pp) 12
945	pp	YDL192W (pp) 11
868	pp	YEL051W (pp) 12
2010	pp	YCL035C (pp) 12
1338	pp	YDL201W (pp) 9
1933	pp	YJL074C (pp) 11
1803	pp	YOR230W (pp) 8
1386	pp	YDR399W (pp) 9
1211	pp	YHR072W (pp) 10
1155	pp	YBL039C (pp) 10
952	pp	YMR120C (pp) 11
1056	pp	YNL278W (pp) 10
1763	pp	YGL092W (pp) 10
1777	pp	YER177W (pp) 8
1895	pp	YKL068W (pp) 10
1358	pp	YPL082C (pp) 12
1235	pp	YOR247W (pp) 10
1400	pp	YKL172W (pp) 9
1039	pp	YMR316W (pp) 11
1610	pp	YIL157C (pp) 9
1908	pp	YBR283C (pp) 10
1183	pp	YHR013C (pp) 10
1281	pp	YBR221C (pp) 10
1838	pp	YNL145W (pp) 8
1252	pp	YBR153W (pp) 10
1726	pp	YDL145C (pp) 8
2003	pp	YEL031W (pp) 8
994	pp	YIL119C (pp) 10
1102	pp	YDR420W (pp) 10
1503	pp	YJL134W (pp) 10
1365	pp	YMR194W (pp) 9
1120	pp	YGR037C (pp) 12
906	pp	YLR285W (pp) 11
1478	pp	YKL127W (pp) 9
1531	pp	YFL001W (pp) 11
1239	pp	YPL139C (pp) 11
895	pp	YPL026C (pp) 12
1207	pp	YPL106C (pp) 10
1797	pp	YGL021W (pp) 8
1161	pp	YBR237W (pp) 10
1384	pp	YGL172W (pp) 9
1557	pp	YMR146C (pp) 9
1662	pp	YMR317W (pp) 12
1009	pp	YMR080C (pp) 10
1216	pp	YGL148W (pp) 12
1853	pp	YBL026W (pp) 12
955	pp	YPL079W (pp) 11
1648	pp	YNL044W (pp) 9
1366	pp	YMR033W (pp) 11
1952	pp	YNL047C (pp) 11
1562	pp	YJL158C (pp) 9
990	pp	YKL038W (pp) 10
1423	pp	YNL217W (pp) 9
1065	pp	YBR140C (pp) 10
1149	pp	YDR158W (pp) 10
1288	pp	YPR137W (pp) 9
1844	pp	YDR487C (pp) 8
1757	pp	YOL023W (pp) 10
1409	pp	YKL037W (pp) 9
1029	pp	YCR008W (pp) 10
1947	pp	YBR027C (pp) 10
1802	pp	YOR230W (pp) 11
1816	pp	YNL259C (pp) 8
899	pp	YFR004W (pp) 12
1244	pp	YLR455W (pp) 10
1916	pp	YOR288C (pp) 10
934	pp	YNL243W (pp) 11
1257	pp	YOR095C (pp) 10
1170	pp	YJL187C (pp) 10
1112	pp	YHR026W (pp) 10
1179	pp	YIL009W (pp) 10
1140	pp	YCR018C (pp) 10
991	pp	YMR270C (pp) 10
1712	pp	YDR505C (pp) 10
1002	pp	YGR274C (pp) 11
1375	pp	YGR094W (pp) 10
867	pp	YDL155W (pp) 12
1337	pp	YDL201W (pp) 10
1684	pp	YJL063C (pp) 12
1741	pp	YJR101W (pp) 8
1416	pp	YBL028C (pp) 9
1414	pp	YPR164W (pp) 9
2002	pp	YEL031W (pp) 10
1034	pp	YER073W (pp) 10
2011	pp	YCL035C (pp) 10
1698	pp	YGL168W (pp) 8
1074	pp	YLR405W (pp) 10
1316	pp	YMR229C (pp) 11
1909	pp	YBR283C (pp) 8
1430	pp	YFL017W-A (pp) 9
1328	pp	YJL010C (pp) 11
1655	pp	YDR258C (pp) 8
962	pp	YLL021W (pp) 11
1148	pp	YDR418W (pp) 10
1599	pp	YIL084C (pp) 12
1924	pp	YHL030W (pp) 10
1811	pp	YLR177W (pp) 8
1020	pp	YLR220W (pp) 10
1113	pp	YBR154C (pp) 10
1356	pp	YJR109C (pp) 9
1783	pp	YPR171W (pp) 12
1790	pp	YCR077C (pp) 10
1475	pp	YDR363W-A (pp) 12
1262	pp	YCL063W (pp) 10
1670	pp	YER154W (pp) 10
1925	pp	YHL030W (pp) 8
1054	pp	YNL277W-A (pp) 10
1647	pp	YDR194C (pp) 9
1130	pp	YOR276W (pp) 11
1267	pp	YOL089C (pp) 10
886	pp	YOL123W (pp) 12
1234	pp	YOL116W (pp) 10
1980	pp	YFR033C (pp) 8
1880	pp	YEL043W (pp) 10
1152	pp	YOR281C (pp) 10
1685	pp	YJL063C (pp) 10
926	pp	YBL027W (pp) 11
972	pp	YBR106W (pp) 10
860	pp	YFR037C (pp) 12
1540	pp	YFR001W (pp) 11
1303	pp	YDR050C (pp) 9
1988	pp	YDR297W (pp) 11
1875	pp	YIR008C (pp) 10
963	pp	YAL034W-A (pp) 11
1974	pp	YNL283C (pp) 9
1057	pp	YGR143W (pp) 10
1131	pp	YOR276W (pp) 10
1017	pp	YIR010W (pp) 10
1727	pp	YDR023W (pp) 8
1180	pp	YML024W (pp) 10
1171	pp	YPR034W (pp) 10
1830	pp	YLR159W (pp) 8
1611	pp	YOR009W (pp) 11
1966	pp	YHR056C (pp) 8
1403	pp	YKL164C (pp) 9
1902	pp	YPL063W (pp) 8
1272	pp	YBR202W (pp) 10
1607	pp	YER140W (pp) 11
1616	pp	YNL188W (pp) 9
1347	pp	YOR369C (pp) 9
1229	pp	YHR183W (pp) 10
1010	pp	YER059W (pp) 10
1861	pp	YOR232W (pp) 9
1460	pp	YML093W (pp) 9
1357	pp	YGR157W (pp) 9
917	pp	YCR028C-A (pp) 11
1517	pp	YOR390W (pp) 9
1889	pp	YPL217C (pp) 10
1671	pp	YER154W (pp) 8
898	pp	YOL100W (pp) 12
916	pp	YGR233C (pp) 11
1506	pp	YBR010W (pp) 9
1568	pp	YDL208W (pp) 9
1961	pp	YHR010W (pp) 10
1085	pp	YDR075W (pp) 10
983	pp	YGL212W (pp) 10
1394	pp	YBL104C (pp) 9
1892	pp	YLR100W (pp) 10
1319	pp	YMR305C (pp) 9
1189	pp	YMR112C (pp) 11
935	pp	YOR157C (pp) 11
1208	pp	YOR227W (pp) 10
1769	pp	YEL036C (pp) 8
1713	pp	YDR505C (pp) 8
1582	pp	YLR363W-A (pp) 11
1997	pp	YBR151W (pp) 8
1946	pp	YBR027C (pp) 11
944	pp	YOR234C (pp) 11
1483	pp	YPR204W (pp) 11
1825	pp	YBR163W (pp) 10
1488	pp	YGR296W (pp) 12
1866	pp	YKL204W (pp) 11
1455	pp	YLR019W (pp) 9
1254	pp	YLR335W (pp) 10
1953	pp	YNL047C (pp) 10
1967	pp	YHR054C (pp) 10
1901	pp	YPL063W (pp) 12
1050	pp	YGR185C (pp) 10
1687	pp	YDR347W (pp) 12
1001	pp	YDR301W (pp) 10
1037	pp	YML077W (pp) 12
1554	pp	YDR463W (pp) 11
1219	pp	YAL007C (pp) 10
1064	pp	YDR110W (pp) 10
1501	pp	YDR278C (pp) 11
1932	pp	YJL074C (pp) 12
1047	pp	YLR183C (pp) 10
1808	pp	YDR429C (pp) 8
1529	pp	YKL014C (pp) 11
1367	pp	YMR033W (pp) 9
1960	pp	YDR154C (pp) 8
1867	pp	YKL204W (pp) 9
1346	pp	YOR369C (pp) 11
1839	pp	YGR132C (pp) 8
1092	pp	YOL066C (pp) 10
1715	pp	YDR504C (pp) 8
1511	pp	YPL279C (pp) 9
1939	pp	YCR035C (pp) 8
1761	pp	YJL096W (pp) 10
1754	pp	YLR429W (pp) 9
1678	pp	YFR052C-A (pp) 10
1706	pp	YOR273C (pp) 11
1638	pp	YEL054C (pp) 9
1045	pp	YGL101W (pp) 10
1656	pp	YOR314W-A (pp) 8
1534	pp	YDL060W (pp) 9
1291	pp	YOR224C (pp) 12
954	pp	YGL006W (pp) 11
992	pp	YDL180W (pp) 10
1433	pp	YHR058C (pp) 12
1424	pp	YMR161W (pp) 9
1206	pp	YDR447C (pp) 10
1805	pp	YOR120W (pp) 8
1339	pp	YJL148W (pp) 9
1385	pp	YKL174C (pp) 9
1836	pp	YDR247W (pp) 8
1819	pp	YBR265W (pp) 8
1847	pp	YKL192C (pp) 12
1596	pp	YER136W (pp) 9
1794	pp	YJR059W (pp) 8
1141	pp	YFL045C (pp) 10
1516	pp	YMR049C (pp) 9
1364	pp	YMR194W (pp) 11
1301	pp	YPR135W (pp) 11
1822	pp	YLL040C (pp) 10
1392	pp	YNL132W (pp) 9
1236	pp	YDL225W (pp) 10
1699	pp	YKR067W (pp) 11
1178	pp	YGR103W (pp) 10
1402	pp	YGL215W (pp) 9
1593	pp	YBR069C (pp) 9
1123	pp	YPR042C (pp) 10
907	pp	YNL325C (pp) 11
1881	pp	YEL043W (pp) 8
1282	pp	YPL090C (pp) 10
1771	pp	YBR207W (pp) 10
1668	pp	YER155C (pp) 11
1583	pp	YLR363W-A (pp) 9
1395	pp	YBR143C (pp) 11
1780	pp	YER056C-A (pp) 8
1981	pp	YDR098C (pp) 8
1309	pp	YBL063W (pp) 9
1537	pp	YBR252W (pp) 11
1374	pp	YGR094W (pp) 11
911	pp	YBR130C (pp) 11
1160	pp	YOR264W (pp) 10
1452	pp	YHR170W (pp) 11
1137	pp	YBR129C (pp) 10
1850	pp	YIL093C (pp) 8
1095	pp	YBL037W (pp) 10
1311	pp	YGR116W (pp) 9
1705	pp	YCR084C (pp) 8
1833	pp	YGL220W (pp) 12
1368	pp	YGR081C (pp) 11
1354	pp	YGR047C (pp) 9
1922	pp	YDR152W (pp) 10
1619	pp	YJR117W (pp) 9
1247	pp	YEL040W (pp) 10
1978	pp	YDL227C (pp) 8
904	pp	YKL135C (pp) 11
1329	pp	YJL010C (pp) 9
1275	pp	YGL022W (pp) 10
2005	pp	YOR330C (pp) 10
1188	pp	YMR112C (pp) 12
1153	pp	YKL018C-A (pp) 10
1432	pp	YIL144W (pp) 9
1629	pp	TLC1 (pp) 12
2009	pp	YHL034C (pp) 8
1893	pp	YLR100W (pp) 8
1181	pp	YLR061W (pp) 10
1226	pp	YJL172W (pp) 10
1626	pp	YOR061W (pp) 9
1565	pp	YDR071C (pp) 9
1109	pp	YJR141W (pp) 10
1072	pp	YDR096W (pp) 10
1919	pp	YAL014C (pp) 10
1151	pp	YPR097W (pp) 10
1198	pp	YLR388W (pp) 10
1480	pp	YOR396W (pp) 11
1542	pp	YKR093W (pp) 10
1114	pp	YNL151C (pp) 10
861	pp	YIL162W (pp) 12
1910	pp	YLR448W (pp) 10
925	pp	YMR142C (pp) 11
1608	pp	YER140W (pp) 9
1128	pp	YJR087W (pp) 10
1318	pp	YMR305C (pp) 11
1639	pp	YJR070C (pp) 11
1349	pp	YLR333C (pp) 9
897	pp	YNL288W (pp) 12
1874	pp	YIR008C (pp) 12
1026	pp	YJR031C (pp) 10
1677	pp	YFR053C (pp) 8
1142	pp	YDL144C (pp) 11
996	pp	YMR091C (pp) 12
1018	pp	YBL052C (pp) 10
1733	pp	YKL117W (pp) 8
982	pp	YOL016C (pp) 10
1445	pp	YER164W (pp) 9
1696	pp	YGL168W (pp) 12
1931	pp	YGR218W (pp) 8
1959	pp	YDR154C (pp) 10
1991	pp	YGL122C (pp) 8
1560	pp	YOR103C (pp) 10
1994	pp	YLR398C (pp) 10
1789	pp	YOR014W (pp) 8
2008	pp	YHL034C (pp) 10
1265	pp	YDR034C (pp) 10
1762	pp	YJL096W (pp) 8
989	pp	YKL005C (pp) 10
1003	pp	YGR274C (pp) 10
1086	pp	YIL095W (pp) 10
1864	pp	YHR052W (pp) 9
1888	pp	YPL217C (pp) 12
1463	pp	YCL051W (pp) 9
1081	pp	YCL030C (pp) 10
1526	pp	YDR346C (pp) 9
1968	pp	YHR054C (pp) 8
1290	pp	YJL189W (pp) 9
1491	pp	YDR545W (pp) 12
1186	pp	YPL038W-A (pp) 12
939	pp	YGR108W (pp) 11
874	pp	YAL053W (pp) 12
1745	pp	YKL079W (pp) 10
1209	pp	YKL056C (pp) 10
1425	pp	YIL127C (pp) 9
888	pp	YIL053W (pp) 12
1340	pp	YER159C (pp) 9
974	pp	YKL061W (pp) 10
1382	pp	YGL172W (pp) 12
967	pp	YDL136W (pp) 11
946	pp	YDR477W (pp) 11
1724	pp	YOR182C (pp) 8
1391	pp	YNL132W (pp) 12
1977	pp	YDL227C (pp) 9
1860	pp	YGR082W (pp) 8
1498	pp	YGL257C (pp) 11
953	pp	YGR264C (pp) 11
1714	pp	YDR504C (pp) 10
875	pp	YLR060W (pp) 12
1686	pp	YJL063C (pp) 8
1809	pp	YOR007C (pp) 8
918	pp	YOR219C (pp) 11
1855	pp	YBL026W (pp) 8
1732	pp	YKL117W (pp) 12
1298	pp	YGL097W (pp) 9
1837	pp	YNL145W (pp) 10
1900	pp	YER058W (pp) 8
1570	pp	YKR081C (pp) 9
932	pp	YBR081C (pp) 11
1335	pp	YAL005C (pp) 11
1214	pp	YMR231W (pp) 10
1734	pp	YBL021C (pp) 12
1588	pp	YLR401C (pp) 10
1200	pp	YDR400W (pp) 10
889	pp	YPL232W (pp) 12
1058	pp	YHR036W (pp) 10
1067	pp	YLR425W (pp) 10
1053	pp	YBL076C (pp) 10
1283	pp	YOR108W (pp) 10
1036	pp	YNR038W (pp) 10
1473	pp	YAR018C (pp) 9
905	pp	YDL037C (pp) 11
1950	pp	YDR532C (pp) 10
1755	pp	YLR429W (pp) 8
1070	pp	YBR233W-A (pp) 12
1986	pp	YEL017W (pp) 11
1707	pp	YOR273C (pp) 8
1442	pp	YNL147W (pp) 9
1804	pp	YOR120W (pp) 11
1646	pp	YKL008C (pp) 9
1396	pp	YBR143C (pp) 9
1100	pp	YKL180W (pp) 10
1799	pp	YJL014W (pp) 8
1679	pp	YFR052C-A (pp) 8
1143	pp	YDL144C (pp) 10
1555	pp	YDR463W (pp) 9
1377	pp	YGL245W (pp) 9
1873	pp	YJR076C (pp) 8
1814	pp	YNL259C (pp) 12
1519	pp	YGR204W (pp) 12
1743	pp	YBL086C (pp) 10
1129	pp	YJR086W (pp) 10
1657	pp	YGL049C (pp) 8
1042	pp	YIL038C (pp) 10
1237	pp	YIR003W (pp) 10
1832	pp	YIL078W (pp) 8
1264	pp	YGR271W (pp) 10
1742	pp	YBL086C (pp) 12
1770	pp	YBR207W (pp) 12
2006	pp	YOR330C (pp) 8
976	pp	YKR028W (pp) 10
1669	pp	YER155C (pp) 8
1476	pp	YDR363W-A (pp) 9
1697	pp	YGL168W (pp) 10
1676	pp	YFR053C (pp) 10
1327	pp	YJL010C (pp) 12
1752	pp	YJL143W (pp) 11
1890	pp	YPL217C (pp) 8
1470	pp	YER063W (pp) 9
1999	pp	YJL183W (pp) 10
1004	pp	YJL011C (pp) 12
1308	pp	YBL063W (pp) 10
1059	pp	YPL228W (pp) 10
1545	pp	YGL048C (pp) 11
1101	pp	YAR071W (pp) 10
1508	pp	YHR162W (pp) 9
1863	pp	YHR052W (pp) 12
960	pp	YDL113C (pp) 11
1435	pp	YKL156W (pp) 11
1122	pp	YDR245W (pp) 10
1031	pp	YHR027C (pp) 10
1788	pp	YKR011C (pp) 8
1412	pp	YAL025C (pp) 9
1485	pp	YER190W (pp) 12
1273	pp	YDR404C (pp) 10
938	pp	YLR109W (pp) 11
1689	pp	YDR347W (pp) 8
1259	pp	YDR334W (pp) 10
1532	pp	YFL001W (pp) 9
1348	pp	YMR260C (pp) 9
1326	pp	YPR041W (pp) 9
1527	pp	YNL113W (pp) 11
1278	pp	YBL032W (pp) 10
1979	pp	YKL100C (pp) 8
1827	pp	YLR161W (pp) 8
1918	pp	YAL014C (pp) 12
1363	pp	YIR023W (pp) 9
1341	pp	YNR047W (pp) 9
1930	pp	YGR260W (pp) 8
995	pp	YDR045C (pp) 10
1636	pp	YHR117W (pp) 9
1911	pp	YLR448W (pp) 8
1659	pp	YOR267C (pp) 8
1760	pp	YER026C (pp) 8
1087	pp	YNL066W (pp) 10
896	pp	YDR055W (pp) 12
1941	pp	YPR019W (pp) 10
1645	pp	YKL008C (pp) 12
947	pp	YDL137W (pp) 12
1725	pp	YMR047C (pp) 8
1108	pp	YNL248C (pp) 10
1115	pp	YDR365C (pp) 12
981	pp	YGR198W (pp) 10
1842	pp	YMR083W (pp) 8
1628	pp	YMR241W (pp) 9
1250	pp	YMR006C (pp) 10
1591	pp	YBL017C (pp) 9
890	pp	YCL050C (pp) 12
1150	pp	YNR032C-A (pp) 10
1245	pp	YDR381W (pp) 10
1405	pp	YJR063W (pp) 9
924	pp	YMR141C (pp) 11
1421	pp	YDL124W (pp) 9
910	pp	YGR049W (pp) 11
1426	pp	YNR052C (pp) 9
1136	pp	YKR022C (pp) 10
1882	pp	YFL048C (pp) 10
1650	pp	YER131W (pp) 12
1513	pp	YHR143W-A (pp) 9
1016	pp	YEL018W (pp) 10
1539	pp	YBR276C (pp) 9
913	pp	YBR016W (pp) 11
975	pp	YML076C (pp) 10
1448	pp	YLR418C (pp) 9
1073	pp	YLR405W (pp) 12
1704	pp	YCR084C (pp) 12
1089	pp	YDR351W (pp) 10
1390	pp	YDL066W (pp) 9
1637	pp	YEL054C (pp) 12
1172	pp	YNL056W (pp) 10
1817	pp	YBR265W (pp) 12
1376	pp	YGR094W (pp) 9
1951	pp	YDR532C (pp) 8
1940	pp	YPR019W (pp) 11
1334	pp	YHR144C (pp) 9
1187	pp	YPL038W-A (pp) 10
1609	pp	YIL157C (pp) 11
1806	pp	YDR429C (pp) 11
1598	pp	YKL112W (pp) 9
961	pp	YBR118W (pp) 11
1462	pp	YCL051W (pp) 10
1231	pp	YNL062C (pp) 10
1457	pp	YKR082W (pp) 12
1383	pp	YGL172W (pp) 11
1518	pp	YLR186W (pp) 9
1299	pp	YLR017W (pp) 11
1159	pp	YCL025C (pp) 10
1504	pp	YJL134W (pp) 9
1708	pp	YOR257W (pp) 10
883	pp	YPL091W (pp) 12
880	pp	YJL080C (pp) 12
1404	pp	YJR063W (pp) 12
1573	pp	YAL011W (pp) 11
1958	pp	YDR154C (pp) 11
1989	pp	YDR297W (pp) 8
1048	pp	YGL071W (pp) 10
1434	pp	YHR058C (pp) 9
1852	pp	YPL087W (pp) 8
1623	pp	YHR123W (pp) 12
1872	pp	YJR076C (pp) 12
1215	pp	YER025W (pp) 10
1284	pp	YDL014W (pp) 9
873	pp	YPL210C (pp) 12
1443	pp	YMR044W (pp) 9
1544	pp	YGL048C (pp) 12
1304	pp	YBL062W (pp) 12
1796	pp	YGL021W (pp) 10
1415	pp	YBL028C (pp) 12
1256	pp	YHR206W (pp) 10
1293	pp	YJR150C (pp) 12
1552	pp	YDR157W (pp) 9
1173	pp	YHR083W (pp) 12
920	pp	YLR027C (pp) 11
1835	pp	YDR247W (pp) 10
1614	pp	YDR201W (pp) 9
1717	pp	YDR037W (pp) 8
1080	pp	YER056C (pp) 10
1923	pp	YDR152W (pp) 8
1580	pp	YPR187W (pp) 12
1865	pp	YHR052W (pp) 8
1601	pp	YER141W (pp) 11
1201	pp	YKL009W (pp) 10
1126	pp	YDR450W (pp) 10
933	pp	YJR149W (pp) 11
1891	pp	YLR100W (pp) 12
1217	pp	YGL148W (pp) 10
1969	pp	YPR132W (pp) 12
1563	pp	YNL308C (pp) 9
862	pp	YDR232W (pp) 12
919	pp	YKL081W (pp) 11
1490	pp	YGR296W (pp) 9
1023	pp	YLR413W (pp) 10
1471	pp	YBL033C (pp) 9
1781	pp	YMR125W (pp) 10
998	pp	YLL010C (pp) 12
1351	pp	YKR095W (pp) 9
1398	pp	YLR355C (pp) 9
1996	pp	YBR151W (pp) 10
1824	pp	YLL040C (pp) 8
1736	pp	YBL021C (pp) 8
1617	pp	YER120W (pp) 9
1507	pp	YMR014W (pp) 9
1984	pp	YOR098C (pp) 8
977	pp	YDR280W (pp) 10
1420	pp	YDL124W (pp) 12
1324	pp	YDR060W (pp) 9
1744	pp	YBL086C (pp) 8
1731	pp	YMR109W (pp) 8
1370	pp	YDR159W (pp) 11
1553	pp	YDR463W (pp) 12
1015	pp	YDL240W (pp) 10
1369	pp	YGR081C (pp) 9
1675	pp	YBL099W (pp) 8
1787	pp	YKR011C (pp) 10
1535	pp	YGL062W (pp) 11
1355	pp	YML017W (pp) 9
1962	pp	YHR010W (pp) 8
1499	pp	YGL257C (pp) 9
863	pp	YLR392C (pp) 12
1379	pp	YLR373C (pp) 9
1993	pp	YJL050W (pp) 8
1680	pp	YOR187W (pp) 10
1307	pp	YBL063W (pp) 12
1834	pp	YGL220W (pp) 8
1270	pp	YBR202W (pp) 12
1071	pp	YBR233W-A (pp) 10
1079	pp	YNL059C (pp) 10
1845	pp	YMR054W (pp) 12
1753	pp	YJL143W (pp) 8
1998	pp	YJL183W (pp) 12
1427	pp	YPR101W (pp) 9
1479	pp	YOR396W (pp) 12
1567	pp	YDL208W (pp) 11
1028	pp	YDL160C (pp) 10
1971	pp	YPR132W (pp) 8
1043	pp	YIL156W (pp) 10
1098	pp	YOL124C (pp) 10
1758	pp	YOL023W (pp) 8
1165	pp	YDR087C (pp) 10
1883	pp	YFL048C (pp) 8
1397	pp	YAL021C (pp) 9
1362	pp	YIR023W (pp) 11
1595	pp	YAL055W (pp) 9
1558	pp	YOR103C (pp) 12
966	pp	YBR142W (pp) 11
987	pp	YNL141W (pp) 10
959	pp	YNL306W (pp) 11
1666	pp	YJL197W (pp) 11
1005	pp	YJL011C (pp) 10
1644	pp	YHR133C (pp) 9
1722	pp	YMR307W (pp) 10
1321	pp	YMR304C-A (pp) 9
891	pp	YIL109C (pp) 12
1703	pp	YMR030W-A (pp) 8
1651	pp	YER131W (pp) 9
1658	pp	YLR090W (pp) 8
1228	pp	YOL012C (pp) 10
1312	pp	YLR222C (pp) 9
1957	pp	YDR154C (pp) 12
1158	pp	YER064C (pp) 10
1934	pp	YJL074C (pp) 8
1694	pp	YGL169W (pp) 10
1333	pp	YHR144C (pp) 11
941	pp	YDL153C (pp) 11
1310	pp	YML123C (pp) 9
1948	pp	YBR027C (pp) 8
1521	pp	YPL093W (pp) 12
1773	pp	YOL001W (pp) 12
969	pp	YER030W (pp) 12
1135	pp	YOR079C (pp) 10
1564	pp	YPR143W (pp) 9
1920	pp	YAL014C (pp) 8
1764	pp	YGL092W (pp) 8
1465	pp	YOR272W (pp) 10
1600	pp	YIL084C (pp) 9
1088	pp	YKR008W (pp) 10
1482	pp	YPR204W (pp) 12
1440	pp	YHR099W (pp) 9
1510	pp	YML022W (pp) 9
882	pp	YML047W-A (pp) 12
1451	pp	YOR094W (pp) 9
1929	pp	YFL039C (pp) 8
1242	pp	YLR327C (pp) 12
1876	pp	YIR008C (pp) 8
1862	pp	YOR232W (pp) 8
1248	pp	YNL173C (pp) 11
1778	pp	YLL048C (pp) 8
1912	pp	YAL015C (pp) 12
1342	pp	YOL139C (pp) 9
1709	pp	YOR257W (pp) 8
1586	pp	YPR010C (pp) 11
1620	pp	YPL149W (pp) 9
1285	pp	YPL081W (pp) 9
1454	pp	YLR019W (pp) 11
1184	pp	YPL039W (pp) 12
1099	pp	YDR016C (pp) 10
1107	pp	YPR020W (pp) 10
1225	pp	YJL172W (pp) 12
1631	pp	TLC1 (pp) 9
1212	pp	YLR330W (pp) 12
1051	pp	YNL075W (pp) 10
1536	pp	YGL062W (pp) 9
881	pp	YML048W (pp) 12
2012	pp	YCL035C (pp) 8
1493	pp	YDR545W (pp) 9
1320	pp	YMR304C-A (pp) 11
1976	pp	YDL227C (pp) 11
912	pp	YIL041W (pp) 11
1296	pp	YHR195W (pp) 9
1681	pp	YOR187W (pp) 8
1606	pp	YKL201C (pp) 9
1688	pp	YDR347W (pp) 10
2007	pp	YHL034C (pp) 12
1116	pp	YDR365C (pp) 10
1898	pp	YPR114W (pp) 8
1407	pp	YGR159C (pp) 12
1581	pp	YPR187W (pp) 9
1193	pp	YJL012C (pp) 10
1156	pp	YKL120W (pp) 10
1572	pp	YPL085W (pp) 9
1826	pp	YBR163W (pp) 8
1230	pp	YBL101C (pp) 10
1197	pp	YLR388W (pp) 12
1885	pp	YOR194C (pp) 8
1667	pp	YJL197W (pp) 8
1871	pp	YAL035W (pp) 8
1292	pp	YOR224C (pp) 9
1468	pp	YJL093C (pp) 11
948	pp	YDL137W (pp) 11
1857	pp	YDR210W (pp) 8
1652	pp	YDR337W (pp) 8
1520	pp	YGR204W (pp) 9
1702	pp	YNL220W (pp) 8
902	pp	YLR182W (pp) 11
1765	pp	YCR031C (pp) 10
1643	pp	YHR133C (pp) 11
1524	pp	YNR053C (pp) 9
1956	pp	YOR020C (pp) 8
1633	pp	YDL019C (pp) 9
1166	pp	YKL077W (pp) 10
1406	pp	YLR291C (pp) 9
1220	pp	YLR197W (pp) 11
1786	pp	YKR011C (pp) 12
1821	pp	YDL226C (pp) 8
872	pp	YOR168W (pp) 12
1592	pp	YPR124W (pp) 9
1428	pp	YOR089C (pp) 9
1747	pp	YKL079W (pp) 8
1175	pp	YPL129W (pp) 10
1674	pp	YBL099W (pp) 10
1716	pp	YDR037W (pp) 11
1271	pp	YBR202W (pp) 11
1145	pp	YLR262C (pp) 10
1772	pp	YBR207W (pp) 8
1970	pp	YPR132W (pp) 10
1695	pp	YGL169W (pp) 8
1399	pp	YKL172W (pp) 12
1117	pp	YGL123W (pp) 12
1550	pp	YPL266W (pp) 9
1779	pp	YER056C-A (pp) 12
1352	pp	YIL036W (pp) 9
1812	pp	YDL092W (pp) 10
1899	pp	YER058W (pp) 12
930	pp	YDR093W (pp) 11
1561	pp	YOR103C (pp) 9
1380	pp	YER070W (pp) 11
1723	pp	YMR307W (pp) 8
1157	pp	YMR233W (pp) 10
1634	pp	YDR345C (pp) 9
1144	pp	YLR261C (pp) 10
1253	pp	YBR152W (pp) 10
1913	pp	YAL015C (pp) 10
1371	pp	YDR159W (pp) 9
1497	pp	YLR328W (pp) 9
1360	pp	YGR009C (pp) 11
1389	pp	YHR165C (pp) 9
1807	pp	YDR429C (pp) 9
1243	pp	YLR327C (pp) 10
1990	pp	YGL122C (pp) 10
1963	pp	YIL021W (pp) 10
1361	pp	YGR009C (pp) 9
1943	pp	YBR028C (pp) 11
986	pp	YNL141W (pp) 12
1915	pp	YOR288C (pp) 12
1203	pp	YLR436C (pp) 10
1793	pp	YJR059W (pp) 10
1737	pp	YIL149C (pp) 12
903	pp	YJL130C (pp) 11
1030	pp	YLR006C (pp) 10
1798	pp	YMR309C (pp) 8
1437	pp	YBR218C (pp) 11
1378	pp	YLR373C (pp) 10
1750	pp	YNR017W (pp) 11
1061	pp	YLR055C (pp) 10
1306	pp	YBL062W (pp) 9
1515	pp	YBR189W (pp) 9
1730	pp	YMR109W (pp) 11
988	pp	YFL034W (pp) 10
1025	pp	YER171W (pp) 10
1410	pp	YDL031W (pp) 9
1040	pp	YMR316W (pp) 10
1192	pp	YPL105C (pp) 10
1502	pp	YDR278C (pp) 9
2001	pp	YEL031W (pp) 12
958	pp	YOR352W (pp) 11
1258	pp	YLR321C (pp) 10
1589	pp	YLR401C (pp) 9
1313	pp	YDR212W (pp) 12
1068	pp	YGR041W (pp) 12
1496	pp	YEL077C (pp) 9
949	pp	YER055C (pp) 11
997	pp	YMR091C (pp) 10
1487	pp	YER190W (pp) 9
1077	pp	YDL056W (pp) 10
2004	pp	YOR330C (pp) 12
1134	pp	YER020W (pp) 10
1942	pp	YPR019W (pp) 8
1987	pp	YEL017W (pp) 8
1492	pp	YDR545W (pp) 11
1603	pp	YLR084C (pp) 11
1691	pp	YJL209W (pp) 10
1642	pp	YBL045C (pp) 9
978	pp	YFR013W (pp) 10
1222	pp	YDR277C (pp) 10
1350	pp	YBL004W (pp) 9
1612	pp	YOR009W (pp) 9
1575	pp	YMR189W (pp) 12
1756	pp	YOL023W (pp) 12
1673	pp	YGR257C (pp) 8
940	pp	YAL060W (pp) 11
1091	pp	YBR150C (pp) 10
1921	pp	YDR152W (pp) 12
931	pp	YDR094W (pp) 11
921	pp	YOL120C (pp) 11
1578	pp	YLR175W (pp) 12
871	pp	YOR170W (pp) 12
878	pp	YDR129C (pp) 12
1014	pp	YKL032C (pp) 10
1082	pp	YLL036C (pp) 11
1928	pp	YGL037C (pp) 8
1469	pp	YJL093C (pp) 9
1949	pp	YDR532C (pp) 11
1323	pp	YBR121C (pp) 9
1078	pp	YNL059C (pp) 12
1006	pp	YIL126W (pp) 10
1233	pp	YOR248W (pp) 10
1829	pp	YLR156W (pp) 8
1419	pp	YPL226W (pp) 9
1185	pp	YPL039W (pp) 10
1194	pp	YLR293C (pp) 10
1738	pp	YIL149C (pp) 10
1388	pp	YBR115C (pp) 9
1446	pp	YDR342C (pp) 9
1664	pp	YBL011W (pp) 11
1906	pp	YNL080C (pp) 10
864	pp	YPR102C (pp) 12
1164	pp	YDR087C (pp) 12
1127	pp	YER045C (pp) 10
1935	pp	YDR397C (pp) 11
1110	pp	YJL122W (pp) 10
1884	pp	YOR194C (pp) 10
1332	pp	YMR291W (pp) 9
1775	pp	YOL001W (pp) 9
1630	pp	TLC1 (pp) 10
1119	pp	YOR006C (pp) 10
1413	pp	YPR164W (pp) 12
1438	pp	YBR218C (pp) 9
1302	pp	YPR135W (pp) 9
1325	pp	YPR041W (pp) 12
1441	pp	YNL147W (pp) 11
1625	pp	YDR074W (pp) 9
1766	pp	YCR031C (pp) 8
1106	pp	YDR293C (pp) 10
1105	pp	YMR250W (pp) 10
1547	pp	YGL048C (pp) 9
1353	pp	YDR412W (pp) 9
1870	pp	YPR067W (pp) 8
968	pp	YHR128W (pp) 10
1720	pp	YOL158C (pp) 10
1701	pp	YMR032W (pp) 8
1213	pp	YLR330W (pp) 10
1276	pp	YCR034W (pp) 10
1021	pp	YFL049W (pp) 10
1429	pp	YBL079W (pp) 9
1840	pp	YHR005C-A (pp) 8
1223	pp	YGR097W (pp) 10
1622	pp	YER067W (pp) 9
1719	pp	YOL158C (pp) 11
1381	pp	YER070W (pp) 9
1195	pp	YPR108W (pp) 10
1801	pp	YKL004W (pp) 8
1279	pp	YPL221W (pp) 10
1096	pp	YML081W (pp) 10
1854	pp	YBL026W (pp) 11
936	pp	YMR242C (pp) 11
1653	pp	YOL071W (pp) 8
892	pp	YER009W (pp) 12
1418	pp	YPL030W (pp) 9
1261	pp	YDR453C (pp) 10
950	pp	YIL148W (pp) 11
1336	pp	YAL005C (pp) 9
1896	pp	YKL068W (pp) 9
1512	pp	YPL211W (pp) 9
1484	pp	YPR204W (pp) 9
901	pp	YGR238C (pp) 11
2000	pp	YJL183W (pp) 8
1843	pp	YDR487C (pp) 12
1551	pp	YNL112W (pp) 9
885	pp	YBR034C (pp) 12
1133	pp	YOR099W (pp) 10
1147	pp	YMR164C (pp) 10
1556	pp	YLR257W (pp) 9
929	pp	YDR164C (pp) 11
1174	pp	YHR083W (pp) 10
1297	pp	YGL097W (pp) 11
1286	pp	YPR065W (pp) 9
1314	pp	YDR212W (pp) 9
1818	pp	YBR265W (pp) 10
1240	pp	YPL139C (pp) 10
1138	pp	YDR471W (pp) 10
1682	pp	YGL056C (pp) 10
1632	pp	YKL148C (pp) 9
884	pp	YMR086W (pp) 12
1069	pp	YGR041W (pp) 10
971	pp	YBR106W (pp) 12
1477	pp	YKL127W (pp) 11
1569	pp	YKR081C (pp) 11
1041	pp	YBR026C (pp) 10
1167	pp	YGL041W-A (pp) 10
1692	pp	YJL209W (pp) 8
1584	pp	YPR133C (pp) 9
964	pp	YPL014W (pp) 11
1251	pp	YOL115W (pp) 10
1905	pp	YDR174W (pp) 8
1710	pp	YPL248C (pp) 10
1661	pp	YNL121C (pp) 8
985	pp	YER110C (pp) 10
908	pp	YJR125C (pp) 11
1033	pp	YOR151C (pp) 10
1815	pp	YNL259C (pp) 9
1331	pp	YMR291W (pp) 11
1202	pp	YIL158W (pp) 10
1751	pp	YNR017W (pp) 8
1060	pp	YPL115C (pp) 10
1856	pp	YDR210W (pp) 11
1602	pp	YER141W (pp) 9
1964	pp	YIL021W (pp) 8
1907	pp	YNL080C (pp) 8
1055	pp	YHR037W (pp) 10
1046	pp	YDR284C (pp) 10
1574	pp	YAL011W (pp) 9
1474	pp	YER094C (pp) 9
1295	pp	YHR195W (pp) 11
1343	pp	YER115C (pp) 9
943	pp	YER089C (pp) 11
957	pp	YDR516C (pp) 11
1530	pp	YKL014C (pp) 9
1022	pp	YKL101W (pp) 10
1466	pp	YOR272W (pp) 9
1525	pp	YDR346C (pp) 11
1494	pp	YEL077C (pp) 12
1124	pp	YGL076C (pp) 11
1459	pp	YML093W (pp) 12
1541	pp	YFR001W (pp) 9
1615	pp	YOL061W (pp) 9
1505	pp	YOL097C (pp) 9
1132	pp	YIL022W (pp) 10
1700	pp	YKR067W (pp) 8
1982	pp	YJR161C (pp) 8
1322	pp	YBR088C (pp) 9
1007	pp	YDR119W-A (pp) 10
1449	pp	YDL064W (pp) 9
928	pp	YCL064C (pp) 11
993	pp	YER109C (pp) 10
1439	pp	YHR099W (pp) 11
1660	pp	YNL121C (pp) 12
1995	pp	YLR398C (pp) 8
1227	pp	YDR035W (pp) 10
1846	pp	YMR054W (pp) 8
1748	pp	YIL075C (pp) 8
1721	pp	YOL158C (pp) 8
1199	pp	YDR400W (pp) 12
1914	pp	YAL015C (pp) 8
1813	pp	YDL092W (pp) 8
1597	pp	YNL098C (pp) 9
1618	pp	YPL037C (pp) 9
1878	pp	YOR045W (pp) 8
1411	pp	YAL025C (pp) 12
1456	pp	YBR061C (pp) 9
922	pp	YNR031C (pp) 11
1665	pp	YBL011W (pp) 8
1945	pp	YBR028C (pp) 8
1000	pp	YDR301W (pp) 12
1828	pp	YLR157W-E (pp) 8
1672	pp	YGR257C (pp) 10
1859	pp	YLR204W (pp) 8
1111	pp	YHR026W (pp) 12
1522	pp	YPL093W (pp) 9
1305	pp	YBL062W (pp) 10
1090	pp	YBR150C (pp) 12
979	pp	YNL183C (pp) 10
1218	pp	YAL007C (pp) 11
1268	pp	YKL025C (pp) 12
1579	pp	YLR175W (pp) 9
942	pp	YOR123C (pp) 11
1546	pp	YGL048C (pp) 10
870	pp	YPR182W (pp) 12
1776	pp	YOL001W (pp) 8
1746	pp	YKL079W (pp) 9
1315	pp	YDL112W (pp) 9
1613	pp	YGR071C (pp) 9
1887	pp	YNL071W (pp) 8
1118	pp	YGL123W (pp) 10
1785	pp	YPR171W (pp) 8
1936	pp	YDR397C (pp) 8
1246	pp	YBR279W (pp) 10
1232	pp	YJL109C (pp) 10
1345	pp	YLR438C-A (pp) 9
1559	pp	YOR103C (pp) 11
1269	pp	YKL025C (pp) 10
1894	pp	YKL068W (pp) 11
1241	pp	YDR388W (pp) 10
915	pp	YBR198C (pp) 11
1774	pp	YOL001W (pp) 10
1841	pp	YLR304C (pp) 8
1013	pp	YPL186C (pp) 10
1274	pp	YJR066W (pp) 10
1083	pp	YLL036C (pp) 10
1104	pp	YOL004W (pp) 10
1729	pp	YHR047C (pp) 8
1690	pp	YJL209W (pp) 12
1973	pp	YNL283C (pp) 10
