# Supplementary material for: RNA regulatory networks diversified through curvature of the PUF protein scaffold
Source: Nat Commun. 2015 Sep 14;6:8213. doi: 10.1038/ncomms9213 (PMC4570272; doi:10.1038/ncomms9213)
Supplement: Supplementary Data 2 — Cytoscape network file. [file ncomms9213-s3.zip › CytoscapeSession-2014_01_31-11_11/tables/36-FINAL+list+for+cytoscape.txt/LOCAL_ATTRS-org.cytoscape.model.CyNetwork-false+root+default++network.cytable]

"CyCSV-Version","1"
"SUID","name","selected"
"java.lang.Long","java.lang.String","java.lang.Boolean"
"","",""
"false root default  network",""
"36","FINAL list for cytoscape.txt","false"
