# Supplementary material for: RNA regulatory networks diversified through curvature of the PUF protein scaffold
Source: Nat Commun. 2015 Sep 14;6:8213. doi: 10.1038/ncomms9213 (PMC4570272; doi:10.1038/ncomms9213)
Supplement: Supplementary Data 2 — Cytoscape network file. [file ncomms9213-s3.zip › CytoscapeSession-2014_01_31-11_11/tables/36-FINAL+list+for+cytoscape.txt/SHARED_ATTRS-org.cytoscape.model.CyNetwork-false+root+shared++network.cytable]

"CyCSV-Version","1"
"SUID","__Annotations","shared name"
"java.lang.Long","java.util.List<java.lang.String>","java.lang.String"
"","mutable",""
"false root shared  network",""
"62","","FINAL list for cytoscape.txt"
