# Supplementary material for: RNA regulatory networks diversified through curvature of the PUF protein scaffold
Source: Nat Commun. 2015 Sep 14;6:8213. doi: 10.1038/ncomms9213 (PMC4570272; doi:10.1038/ncomms9213)
Supplement: Supplementary Data 2 — Cytoscape network file. [file ncomms9213-s3.zip › CytoscapeSession-2014_01_31-11_11/tables/62-FINAL+list+for+cytoscape.txt/LOCAL_ATTRS-org.cytoscape.model.CyEdge-FINAL+list+for+cytoscape.txt+default+edge.cytable]

CyCSV-Version	1
SUID	interaction	name	selected
java.lang.Long	java.lang.String	java.lang.String	java.lang.Boolean
FINAL list for cytoscape.txt default edge
1182	pp	YBR286W (pp) 10	false
1012	pp	YKL092C (pp) 10	false
1577	pp	YMR189W (pp) 9	false
1693	pp	YGL169W (pp) 12	false
1210	pp	YGL237C (pp) 10	false
893	pp	YAR015W (pp) 12	false
1458	pp	YKR082W (pp) 9	false
1191	pp	YPL105C (pp) 11	false
1533	pp	YDL060W (pp) 11	false
1330	pp	YDR188W (pp) 9	false
1944	pp	YBR028C (pp) 10	false
1605	pp	YKL201C (pp) 11	false
1038	pp	YML077W (pp) 10	false
1954	pp	YNL047C (pp) 8	false
1280	pp	YBR080C (pp) 10	false
1453	pp	YHR170W (pp) 9	false
970	pp	YER030W (pp) 10	false
1985	pp	YEL017W (pp) 12	false
1728	pp	YHR047C (pp) 11	false
1795	pp	YGL021W (pp) 11	false
1718	pp	YOL158C (pp) 12	false
1052	pp	YBL076C (pp) 12	false
1965	pp	YHR056C (pp) 10	false
1500	pp	YDR063W (pp) 9	false
1972	pp	YNL283C (pp) 12	false
1594	pp	YAL032C (pp) 9	false
1549	pp	YKR024C (pp) 9	false
1868	pp	YKL204W (pp) 8	false
1154	pp	YER008C (pp) 10	false
1125	pp	YGL076C (pp) 10	false
1062	pp	YGR249W (pp) 10	false
1294	pp	YJR150C (pp) 9	false
965	pp	YBR095C (pp) 11	false
879	pp	YOL077C (pp) 12	false
937	pp	YHR025W (pp) 11	false
923	pp	YDL082W (pp) 11	false
1683	pp	YGL056C (pp) 8	false
1904	pp	YDR174W (pp) 10	false
1205	pp	YPR051W (pp) 10	false
1163	pp	YMR297W (pp) 10	false
1177	pp	YGR103W (pp) 12	false
1627	pp	YMR241W (pp) 12	false
1168	pp	YBR092C (pp) 10	false
1810	pp	YLR177W (pp) 10	false
1097	pp	YHR215W (pp) 10	false
1823	pp	YLL040C (pp) 9	false
1749	pp	YLR354C (pp) 8	false
876	pp	YCR033W (pp) 12	false
1711	pp	YPL248C (pp) 8	false
1481	pp	YOR396W (pp) 9	false
1176	pp	YDR064W (pp) 10	false
951	pp	YHR135C (pp) 11	false
1927	pp	YHR080C (pp) 8	false
1467	pp	YJL093C (pp) 12	false
1076	pp	YDL074C (pp) 10	false
1759	pp	YER026C (pp) 10	false
1877	pp	YOR045W (pp) 10	false
1739	pp	YIL149C (pp) 8	false
1851	pp	YPL087W (pp) 12	false
1019	pp	YPL255W (pp) 10	false
1139	pp	YGL099W (pp) 10	false
1027	pp	YLR052W (pp) 10	false
1387	pp	YNL182C (pp) 9	false
1831	pp	YHR021C (pp) 8	false
1444	pp	YLR069C (pp) 9	false
1566	pp	YNL061W (pp) 9	false
1063	pp	YDR423C (pp) 10	false
1486	pp	YER190W (pp) 11	false
1049	pp	YHR141C (pp) 10	false
1800	pp	YKL004W (pp) 12	false
1897	pp	YKL068W (pp) 8	false
956	pp	YIL069C (pp) 11	false
865	pp	YER117W (pp) 12	false
1289	pp	YLR419W (pp) 9	false
1287	pp	YDR101C (pp) 9	false
1408	pp	YGR159C (pp) 9	false
1277	pp	YKR057W (pp) 10	false
1784	pp	YPR171W (pp) 10	false
1260	pp	YIL131C (pp) 10	false
1075	pp	YNL152W (pp) 10	false
1255	pp	YGL083W (pp) 10	false
1066	pp	YLR425W (pp) 12	false
1008	pp	YHL032C (pp) 10	false
1621	pp	YER067W (pp) 12	false
1955	pp	YOR020C (pp) 10	false
1094	pp	YBL037W (pp) 12	false
1344	pp	YLR438C-A (pp) 11	false
894	pp	YPR138C (pp) 12	false
1401	pp	YGL215W (pp) 12	false
1886	pp	YNL071W (pp) 10	false
1792	pp	YJR059W (pp) 12	false
1495	pp	YEL077C (pp) 11	false
1654	pp	YLR259C (pp) 8	false
1011	pp	YKL092C (pp) 12	false
1422	pp	YGL173C (pp) 9	false
984	pp	YNL015W (pp) 10	false
1992	pp	YJL050W (pp) 10	false
1879	pp	YEL043W (pp) 12	false
1782	pp	YMR125W (pp) 8	false
1238	pp	YOL014W (pp) 10	false
1103	pp	YNL021W (pp) 10	false
1121	pp	YGR037C (pp) 10	false
900	pp	YLR344W (pp) 11	false
1373	pp	YNL212W (pp) 9	false
887	pp	YCL011C (pp) 12	false
980	pp	YPR148C (pp) 10	false
1528	pp	YNL113W (pp) 9	false
1767	pp	YEL036C (pp) 12	false
1635	pp	YOR375C (pp) 9	false
1509	pp	YER049W (pp) 9	false
1372	pp	YNL212W (pp) 11	false
1263	pp	YMR282C (pp) 10	false
866	pp	YBR158W (pp) 12	false
1640	pp	YJR070C (pp) 9	false
1926	pp	YHR080C (pp) 11	false
1146	pp	YHR136C (pp) 10	false
1858	pp	YLR204W (pp) 11	false
914	pp	YNL327W (pp) 11	false
1740	pp	YJR101W (pp) 10	false
1538	pp	YBR252W (pp) 9	false
927	pp	YEL026W (pp) 11	false
1587	pp	YPR010C (pp) 9	false
1196	pp	YBR060C (pp) 10	false
1032	pp	YOR295W (pp) 10	false
1903	pp	YDR174W (pp) 12	false
1317	pp	YMR229C (pp) 9	false
1523	pp	YNR053C (pp) 12	false
1849	pp	YIL093C (pp) 12	false
1791	pp	YCR077C (pp) 8	false
1431	pp	YIL144W (pp) 12	false
1162	pp	YLR229C (pp) 10	false
1624	pp	YHR123W (pp) 9	false
1472	pp	YNR046W (pp) 9	false
1249	pp	YNL173C (pp) 10	false
1735	pp	YBL021C (pp) 10	false
999	pp	YLL010C (pp) 10	false
1224	pp	YIR029W (pp) 10	false
1436	pp	YKL156W (pp) 9	false
909	pp	YGL178W (pp) 11	false
1190	pp	YMR112C (pp) 10	false
1937	pp	YCR035C (pp) 11	false
1204	pp	YPR051W (pp) 12	false
1417	pp	YLR372W (pp) 9	false
869	pp	YPL049C (pp) 12	false
1359	pp	YPL082C (pp) 9	false
1983	pp	YOR098C (pp) 11	false
1514	pp	YPR145C-A (pp) 9	false
1649	pp	YPL237W (pp) 9	false
1641	pp	YBL045C (pp) 11	false
1820	pp	YDL226C (pp) 10	false
1084	pp	YJL212C (pp) 10	false
1035	pp	YNR038W (pp) 12	false
973	pp	YKL061W (pp) 12	false
1663	pp	YMR317W (pp) 8	false
1464	pp	YOR272W (pp) 12	false
1056	pp	YNL278W (pp) 10	false
1895	pp	YKL068W (pp) 10	false
1450	pp	YOR094W (pp) 12	false
945	pp	YDL192W (pp) 11	false
1585	pp	YMR178W (pp) 9	false
1024	pp	YER169W (pp) 10	false
1610	pp	YIL157C (pp) 9	false
1543	pp	YKR093W (pp) 9	false
1869	pp	YPR067W (pp) 9	false
1221	pp	YLR197W (pp) 10	false
868	pp	YEL051W (pp) 12	false
2010	pp	YCL035C (pp) 12	false
1908	pp	YBR283C (pp) 10	false
1461	pp	YCL051W (pp) 12	false
1917	pp	YOR288C (pp) 8	false
1338	pp	YDL201W (pp) 9	false
1183	pp	YHR013C (pp) 10	false
1933	pp	YJL074C (pp) 11	false
1571	pp	YPL085W (pp) 11	false
1590	pp	YPL143W (pp) 9	false
1447	pp	YDR011W (pp) 9	false
1975	pp	YNL283C (pp) 8	false
1803	pp	YOR230W (pp) 8	false
1358	pp	YPL082C (pp) 12	false
1281	pp	YBR221C (pp) 10	false
1938	pp	YCR035C (pp) 9	false
1044	pp	YDL039C (pp) 10	false
1235	pp	YOR247W (pp) 10	false
1838	pp	YNL145W (pp) 8	false
1386	pp	YDR399W (pp) 9	false
1768	pp	YEL036C (pp) 10	false
1604	pp	YLR084C (pp) 9	false
1400	pp	YKL172W (pp) 9	false
1489	pp	YGR296W (pp) 11	false
1548	pp	YLR196W (pp) 9	false
1848	pp	YKL192C (pp) 8	false
1300	pp	YLR017W (pp) 9	false
1169	pp	YJR064W (pp) 10	false
1039	pp	YMR316W (pp) 11	false
1093	pp	YNL037C (pp) 10	false
1252	pp	YBR153W (pp) 10	false
877	pp	YIL076W (pp) 12	false
1763	pp	YGL092W (pp) 10	false
1266	pp	YLR381W (pp) 10	false
1576	pp	YMR189W (pp) 10	false
1726	pp	YDL145C (pp) 8	false
1211	pp	YHR072W (pp) 10	false
1393	pp	YBL104C (pp) 11	false
1777	pp	YER177W (pp) 8	false
1155	pp	YBL039C (pp) 10	false
952	pp	YMR120C (pp) 11	false
2003	pp	YEL031W (pp) 8	false
994	pp	YIL119C (pp) 10	false
1648	pp	YNL044W (pp) 9	false
1416	pp	YBL028C (pp) 9	false
1366	pp	YMR033W (pp) 11	false
1414	pp	YPR164W (pp) 9	false
1170	pp	YJL187C (pp) 10	false
1112	pp	YHR026W (pp) 10	false
1952	pp	YNL047C (pp) 11	false
1102	pp	YDR420W (pp) 10	false
2002	pp	YEL031W (pp) 10	false
1034	pp	YER073W (pp) 10	false
1503	pp	YJL134W (pp) 10	false
1179	pp	YIL009W (pp) 10	false
2011	pp	YCL035C (pp) 10	false
1562	pp	YJL158C (pp) 9	false
990	pp	YKL038W (pp) 10	false
1140	pp	YCR018C (pp) 10	false
1698	pp	YGL168W (pp) 8	false
991	pp	YMR270C (pp) 10	false
1365	pp	YMR194W (pp) 9	false
1074	pp	YLR405W (pp) 10	false
1316	pp	YMR229C (pp) 11	false
1909	pp	YBR283C (pp) 8	false
1430	pp	YFL017W-A (pp) 9	false
1120	pp	YGR037C (pp) 12	false
1712	pp	YDR505C (pp) 10	false
1423	pp	YNL217W (pp) 9	false
906	pp	YLR285W (pp) 11	false
1065	pp	YBR140C (pp) 10	false
1149	pp	YDR158W (pp) 10	false
1288	pp	YPR137W (pp) 9	false
1328	pp	YJL010C (pp) 11	false
1844	pp	YDR487C (pp) 8	false
1478	pp	YKL127W (pp) 9	false
1757	pp	YOL023W (pp) 10	false
1531	pp	YFL001W (pp) 11	false
1655	pp	YDR258C (pp) 8	false
1239	pp	YPL139C (pp) 11	false
895	pp	YPL026C (pp) 12	false
1409	pp	YKL037W (pp) 9	false
962	pp	YLL021W (pp) 11	false
1148	pp	YDR418W (pp) 10	false
1599	pp	YIL084C (pp) 12	false
1924	pp	YHL030W (pp) 10	false
1811	pp	YLR177W (pp) 8	false
1029	pp	YCR008W (pp) 10	false
1020	pp	YLR220W (pp) 10	false
1947	pp	YBR027C (pp) 10	false
1002	pp	YGR274C (pp) 11	false
1113	pp	YBR154C (pp) 10	false
1207	pp	YPL106C (pp) 10	false
1797	pp	YGL021W (pp) 8	false
1161	pp	YBR237W (pp) 10	false
1356	pp	YJR109C (pp) 9	false
1802	pp	YOR230W (pp) 11	false
1384	pp	YGL172W (pp) 9	false
1557	pp	YMR146C (pp) 9	false
1816	pp	YNL259C (pp) 8	false
1783	pp	YPR171W (pp) 12	false
1375	pp	YGR094W (pp) 10	false
867	pp	YDL155W (pp) 12	false
1662	pp	YMR317W (pp) 12	false
1337	pp	YDL201W (pp) 10	false
1790	pp	YCR077C (pp) 10	false
899	pp	YFR004W (pp) 12	false
1009	pp	YMR080C (pp) 10	false
1475	pp	YDR363W-A (pp) 12	false
1216	pp	YGL148W (pp) 12	false
1684	pp	YJL063C (pp) 12	false
1262	pp	YCL063W (pp) 10	false
1741	pp	YJR101W (pp) 8	false
1853	pp	YBL026W (pp) 12	false
1670	pp	YER154W (pp) 10	false
1244	pp	YLR455W (pp) 10	false
1916	pp	YOR288C (pp) 10	false
934	pp	YNL243W (pp) 11	false
955	pp	YPL079W (pp) 11	false
1257	pp	YOR095C (pp) 10	false
1319	pp	YMR305C (pp) 9	false
1272	pp	YBR202W (pp) 10	false
1303	pp	YDR050C (pp) 9	false
1189	pp	YMR112C (pp) 11	false
1607	pp	YER140W (pp) 11	false
935	pp	YOR157C (pp) 11	false
1208	pp	YOR227W (pp) 10	false
1988	pp	YDR297W (pp) 11	false
1616	pp	YNL188W (pp) 9	false
1875	pp	YIR008C (pp) 10	false
1925	pp	YHL030W (pp) 8	false
1347	pp	YOR369C (pp) 9	false
1054	pp	YNL277W-A (pp) 10	false
963	pp	YAL034W-A (pp) 11	false
1229	pp	YHR183W (pp) 10	false
1974	pp	YNL283C (pp) 9	false
1769	pp	YEL036C (pp) 8	false
1647	pp	YDR194C (pp) 9	false
1057	pp	YGR143W (pp) 10	false
1010	pp	YER059W (pp) 10	false
1861	pp	YOR232W (pp) 9	false
1713	pp	YDR505C (pp) 8	false
1130	pp	YOR276W (pp) 11	false
1460	pp	YML093W (pp) 9	false
1267	pp	YOL089C (pp) 10	false
1357	pp	YGR157W (pp) 9	false
917	pp	YCR028C-A (pp) 11	false
1131	pp	YOR276W (pp) 10	false
1582	pp	YLR363W-A (pp) 11	false
1997	pp	YBR151W (pp) 8	false
1017	pp	YIR010W (pp) 10	false
1517	pp	YOR390W (pp) 9	false
1727	pp	YDR023W (pp) 8	false
1946	pp	YBR027C (pp) 11	false
944	pp	YOR234C (pp) 11	false
886	pp	YOL123W (pp) 12	false
1889	pp	YPL217C (pp) 10	false
1180	pp	YML024W (pp) 10	false
1671	pp	YER154W (pp) 8	false
1483	pp	YPR204W (pp) 11	false
1980	pp	YFR033C (pp) 8	false
1234	pp	YOL116W (pp) 10	false
898	pp	YOL100W (pp) 12	false
916	pp	YGR233C (pp) 11	false
1506	pp	YBR010W (pp) 9	false
1171	pp	YPR034W (pp) 10	false
1825	pp	YBR163W (pp) 10	false
1568	pp	YDL208W (pp) 9	false
1830	pp	YLR159W (pp) 8	false
1880	pp	YEL043W (pp) 10	false
1152	pp	YOR281C (pp) 10	false
1685	pp	YJL063C (pp) 10	false
1961	pp	YHR010W (pp) 10	false
926	pp	YBL027W (pp) 11	false
1611	pp	YOR009W (pp) 11	false
1488	pp	YGR296W (pp) 12	false
1085	pp	YDR075W (pp) 10	false
1866	pp	YKL204W (pp) 11	false
1966	pp	YHR056C (pp) 8	false
1403	pp	YKL164C (pp) 9	false
972	pp	YBR106W (pp) 10	false
1455	pp	YLR019W (pp) 9	false
983	pp	YGL212W (pp) 10	false
860	pp	YFR037C (pp) 12	false
1902	pp	YPL063W (pp) 8	false
1892	pp	YLR100W (pp) 10	false
1540	pp	YFR001W (pp) 11	false
1394	pp	YBL104C (pp) 9	false
992	pp	YDL180W (pp) 10	false
1433	pp	YHR058C (pp) 12	false
1236	pp	YDL225W (pp) 10	false
1141	pp	YFL045C (pp) 10	false
1960	pp	YDR154C (pp) 8	false
1699	pp	YKR067W (pp) 11	false
1516	pp	YMR049C (pp) 9	false
1867	pp	YKL204W (pp) 9	false
1064	pp	YDR110W (pp) 10	false
1932	pp	YJL074C (pp) 12	false
1501	pp	YDR278C (pp) 11	false
1424	pp	YMR161W (pp) 9	false
1178	pp	YGR103W (pp) 10	false
1047	pp	YLR183C (pp) 10	false
1346	pp	YOR369C (pp) 11	false
1706	pp	YOR273C (pp) 11	false
1839	pp	YGR132C (pp) 8	false
1254	pp	YLR335W (pp) 10	false
1638	pp	YEL054C (pp) 9	false
1364	pp	YMR194W (pp) 11	false
1953	pp	YNL047C (pp) 10	false
1206	pp	YDR447C (pp) 10	false
1402	pp	YGL215W (pp) 9	false
1301	pp	YPR135W (pp) 11	false
1805	pp	YOR120W (pp) 8	false
1967	pp	YHR054C (pp) 10	false
1593	pp	YBR069C (pp) 9	false
1901	pp	YPL063W (pp) 12	false
1339	pp	YJL148W (pp) 9	false
1092	pp	YOL066C (pp) 10	false
1715	pp	YDR504C (pp) 8	false
1123	pp	YPR042C (pp) 10	false
907	pp	YNL325C (pp) 11	false
1385	pp	YKL174C (pp) 9	false
1050	pp	YGR185C (pp) 10	false
1687	pp	YDR347W (pp) 12	false
1045	pp	YGL101W (pp) 10	false
1881	pp	YEL043W (pp) 8	false
1808	pp	YDR429C (pp) 8	false
1511	pp	YPL279C (pp) 9	false
1001	pp	YDR301W (pp) 10	false
1836	pp	YDR247W (pp) 8	false
1819	pp	YBR265W (pp) 8	false
1847	pp	YKL192C (pp) 12	false
1534	pp	YDL060W (pp) 9	false
1529	pp	YKL014C (pp) 11	false
1822	pp	YLL040C (pp) 10	false
1939	pp	YCR035C (pp) 8	false
1761	pp	YJL096W (pp) 10	false
1367	pp	YMR033W (pp) 9	false
1037	pp	YML077W (pp) 12	false
1392	pp	YNL132W (pp) 9	false
1282	pp	YPL090C (pp) 10	false
1754	pp	YLR429W (pp) 9	false
1596	pp	YER136W (pp) 9	false
1656	pp	YOR314W-A (pp) 8	false
1554	pp	YDR463W (pp) 11	false
1291	pp	YOR224C (pp) 12	false
1678	pp	YFR052C-A (pp) 10	false
954	pp	YGL006W (pp) 11	false
1219	pp	YAL007C (pp) 10	false
1794	pp	YJR059W (pp) 8	false
1565	pp	YDR071C (pp) 9	false
1354	pp	YGR047C (pp) 9	false
1874	pp	YIR008C (pp) 12	false
1771	pp	YBR207W (pp) 10	false
1668	pp	YER155C (pp) 11	false
1026	pp	YJR031C (pp) 10	false
1677	pp	YFR053C (pp) 8	false
1109	pp	YJR141W (pp) 10	false
1072	pp	YDR096W (pp) 10	false
1922	pp	YDR152W (pp) 10	false
1583	pp	YLR363W-A (pp) 9	false
1395	pp	YBR143C (pp) 11	false
1780	pp	YER056C-A (pp) 8	false
1919	pp	YAL014C (pp) 10	false
1981	pp	YDR098C (pp) 8	false
1309	pp	YBL063W (pp) 9	false
1142	pp	YDL144C (pp) 11	false
1619	pp	YJR117W (pp) 9	false
1537	pp	YBR252W (pp) 11	false
996	pp	YMR091C (pp) 12	false
1018	pp	YBL052C (pp) 10	false
1374	pp	YGR094W (pp) 11	false
1480	pp	YOR396W (pp) 11	false
1198	pp	YLR388W (pp) 10	false
1151	pp	YPR097W (pp) 10	false
1978	pp	YDL227C (pp) 8	false
1247	pp	YEL040W (pp) 10	false
1733	pp	YKL117W (pp) 8	false
904	pp	YKL135C (pp) 11	false
911	pp	YBR130C (pp) 11	false
1329	pp	YJL010C (pp) 9	false
1160	pp	YOR264W (pp) 10	false
982	pp	YOL016C (pp) 10	false
1275	pp	YGL022W (pp) 10	false
2005	pp	YOR330C (pp) 10	false
1445	pp	YER164W (pp) 9	false
1542	pp	YKR093W (pp) 10	false
1452	pp	YHR170W (pp) 11	false
1137	pp	YBR129C (pp) 10	false
1696	pp	YGL168W (pp) 12	false
1114	pp	YNL151C (pp) 10	false
1931	pp	YGR218W (pp) 8	false
861	pp	YIL162W (pp) 12	false
1910	pp	YLR448W (pp) 10	false
1959	pp	YDR154C (pp) 10	false
1991	pp	YGL122C (pp) 8	false
1560	pp	YOR103C (pp) 10	false
1188	pp	YMR112C (pp) 12	false
925	pp	YMR142C (pp) 11	false
1153	pp	YKL018C-A (pp) 10	false
1994	pp	YLR398C (pp) 10	false
1432	pp	YIL144W (pp) 9	false
1629	pp	TLC1 (pp) 12	false
2009	pp	YHL034C (pp) 8	false
1850	pp	YIL093C (pp) 8	false
1095	pp	YBL037W (pp) 10	false
2008	pp	YHL034C (pp) 10	false
1789	pp	YOR014W (pp) 8	false
1311	pp	YGR116W (pp) 9	false
1265	pp	YDR034C (pp) 10	false
1608	pp	YER140W (pp) 9	false
1128	pp	YJR087W (pp) 10	false
1762	pp	YJL096W (pp) 8	false
989	pp	YKL005C (pp) 10	false
1318	pp	YMR305C (pp) 11	false
1893	pp	YLR100W (pp) 8	false
1705	pp	YCR084C (pp) 8	false
1639	pp	YJR070C (pp) 11	false
1003	pp	YGR274C (pp) 10	false
1833	pp	YGL220W (pp) 12	false
1349	pp	YLR333C (pp) 9	false
1181	pp	YLR061W (pp) 10	false
1226	pp	YJL172W (pp) 10	false
1368	pp	YGR081C (pp) 11	false
897	pp	YNL288W (pp) 12	false
1626	pp	YOR061W (pp) 9	false
1864	pp	YHR052W (pp) 9	false
1086	pp	YIL095W (pp) 10	false
1200	pp	YDR400W (pp) 10	false
1799	pp	YJL014W (pp) 8	false
889	pp	YPL232W (pp) 12	false
1058	pp	YHR036W (pp) 10	false
1067	pp	YLR425W (pp) 10	false
1724	pp	YOR182C (pp) 8	false
1053	pp	YBL076C (pp) 10	false
1391	pp	YNL132W (pp) 12	false
1977	pp	YDL227C (pp) 9	false
1860	pp	YGR082W (pp) 8	false
1283	pp	YOR108W (pp) 10	false
1888	pp	YPL217C (pp) 12	false
1498	pp	YGL257C (pp) 11	false
953	pp	YGR264C (pp) 11	false
1714	pp	YDR504C (pp) 10	false
1679	pp	YFR052C-A (pp) 8	false
875	pp	YLR060W (pp) 12	false
1036	pp	YNR038W (pp) 10	false
1686	pp	YJL063C (pp) 8	false
1473	pp	YAR018C (pp) 9	false
1463	pp	YCL051W (pp) 9	false
1143	pp	YDL144C (pp) 10	false
1809	pp	YOR007C (pp) 8	false
905	pp	YDL037C (pp) 11	false
1555	pp	YDR463W (pp) 9	false
918	pp	YOR219C (pp) 11	false
1081	pp	YCL030C (pp) 10	false
1950	pp	YDR532C (pp) 10	false
1855	pp	YBL026W (pp) 8	false
1755	pp	YLR429W (pp) 8	false
1070	pp	YBR233W-A (pp) 12	false
1873	pp	YJR076C (pp) 8	false
1377	pp	YGL245W (pp) 9	false
1814	pp	YNL259C (pp) 12	false
1526	pp	YDR346C (pp) 9	false
1968	pp	YHR054C (pp) 8	false
1519	pp	YGR204W (pp) 12	false
1732	pp	YKL117W (pp) 12	false
1298	pp	YGL097W (pp) 9	false
1986	pp	YEL017W (pp) 11	false
1707	pp	YOR273C (pp) 8	false
1442	pp	YNL147W (pp) 9	false
1837	pp	YNL145W (pp) 10	false
1290	pp	YJL189W (pp) 9	false
1900	pp	YER058W (pp) 8	false
1570	pp	YKR081C (pp) 9	false
1491	pp	YDR545W (pp) 12	false
1743	pp	YBL086C (pp) 10	false
1129	pp	YJR086W (pp) 10	false
1186	pp	YPL038W-A (pp) 12	false
939	pp	YGR108W (pp) 11	false
874	pp	YAL053W (pp) 12	false
932	pp	YBR081C (pp) 11	false
1745	pp	YKL079W (pp) 10	false
1209	pp	YKL056C (pp) 10	false
1335	pp	YAL005C (pp) 11	false
1425	pp	YIL127C (pp) 9	false
1657	pp	YGL049C (pp) 8	false
1214	pp	YMR231W (pp) 10	false
1734	pp	YBL021C (pp) 12	false
1804	pp	YOR120W (pp) 11	false
1646	pp	YKL008C (pp) 9	false
1340	pp	YER159C (pp) 9	false
888	pp	YIL053W (pp) 12	false
1042	pp	YIL038C (pp) 10	false
1396	pp	YBR143C (pp) 9	false
974	pp	YKL061W (pp) 10	false
1588	pp	YLR401C (pp) 10	false
1382	pp	YGL172W (pp) 12	false
1100	pp	YKL180W (pp) 10	false
967	pp	YDL136W (pp) 11	false
946	pp	YDR477W (pp) 11	false
1237	pp	YIR003W (pp) 10	false
1645	pp	YKL008C (pp) 12	false
1545	pp	YGL048C (pp) 11	false
1101	pp	YAR071W (pp) 10	false
1508	pp	YHR162W (pp) 9	false
1278	pp	YBL032W (pp) 10	false
947	pp	YDL137W (pp) 12	false
1725	pp	YMR047C (pp) 8	false
1832	pp	YIL078W (pp) 8	false
1863	pp	YHR052W (pp) 12	false
1979	pp	YKL100C (pp) 8	false
1108	pp	YNL248C (pp) 10	false
960	pp	YDL113C (pp) 11	false
1435	pp	YKL156W (pp) 11	false
1122	pp	YDR245W (pp) 10	false
1827	pp	YLR161W (pp) 8	false
1918	pp	YAL014C (pp) 12	false
1264	pp	YGR271W (pp) 10	false
1115	pp	YDR365C (pp) 12	false
981	pp	YGR198W (pp) 10	false
1842	pp	YMR083W (pp) 8	false
1628	pp	YMR241W (pp) 9	false
1742	pp	YBL086C (pp) 12	false
1250	pp	YMR006C (pp) 10	false
1591	pp	YBL017C (pp) 9	false
1031	pp	YHR027C (pp) 10	false
890	pp	YCL050C (pp) 12	false
1770	pp	YBR207W (pp) 12	false
2006	pp	YOR330C (pp) 8	false
1363	pp	YIR023W (pp) 9	false
976	pp	YKR028W (pp) 10	false
1341	pp	YNR047W (pp) 9	false
1788	pp	YKR011C (pp) 8	false
1412	pp	YAL025C (pp) 9	false
1669	pp	YER155C (pp) 8	false
1150	pp	YNR032C-A (pp) 10	false
1485	pp	YER190W (pp) 12	false
1697	pp	YGL168W (pp) 10	false
1476	pp	YDR363W-A (pp) 9	false
1676	pp	YFR053C (pp) 10	false
1930	pp	YGR260W (pp) 8	false
995	pp	YDR045C (pp) 10	false
1636	pp	YHR117W (pp) 9	false
1327	pp	YJL010C (pp) 12	false
1245	pp	YDR381W (pp) 10	false
1273	pp	YDR404C (pp) 10	false
1405	pp	YJR063W (pp) 9	false
938	pp	YLR109W (pp) 11	false
1689	pp	YDR347W (pp) 8	false
1259	pp	YDR334W (pp) 10	false
924	pp	YMR141C (pp) 11	false
1421	pp	YDL124W (pp) 9	false
1752	pp	YJL143W (pp) 11	false
910	pp	YGR049W (pp) 11	false
1532	pp	YFL001W (pp) 9	false
1890	pp	YPL217C (pp) 8	false
1911	pp	YLR448W (pp) 8	false
1470	pp	YER063W (pp) 9	false
1348	pp	YMR260C (pp) 9	false
1426	pp	YNR052C (pp) 9	false
1136	pp	YKR022C (pp) 10	false
1999	pp	YJL183W (pp) 10	false
1882	pp	YFL048C (pp) 10	false
1659	pp	YOR267C (pp) 8	false
1004	pp	YJL011C (pp) 12	false
1760	pp	YER026C (pp) 8	false
1308	pp	YBL063W (pp) 10	false
1087	pp	YNL066W (pp) 10	false
896	pp	YDR055W (pp) 12	false
1941	pp	YPR019W (pp) 10	false
1326	pp	YPR041W (pp) 9	false
1650	pp	YER131W (pp) 12	false
1527	pp	YNL113W (pp) 11	false
1059	pp	YPL228W (pp) 10	false
920	pp	YLR027C (pp) 11	false
1835	pp	YDR247W (pp) 10	false
1513	pp	YHR143W-A (pp) 9	false
1016	pp	YEL018W (pp) 10	false
1462	pp	YCL051W (pp) 10	false
1614	pp	YDR201W (pp) 9	false
1231	pp	YNL062C (pp) 10	false
1717	pp	YDR037W (pp) 8	false
1539	pp	YBR276C (pp) 9	false
1573	pp	YAL011W (pp) 11	false
913	pp	YBR016W (pp) 11	false
1958	pp	YDR154C (pp) 11	false
1457	pp	YKR082W (pp) 12	false
975	pp	YML076C (pp) 10	false
1080	pp	YER056C (pp) 10	false
1923	pp	YDR152W (pp) 8	false
1989	pp	YDR297W (pp) 8	false
1048	pp	YGL071W (pp) 10	false
1580	pp	YPR187W (pp) 12	false
1865	pp	YHR052W (pp) 8	false
1448	pp	YLR418C (pp) 9	false
1434	pp	YHR058C (pp) 9	false
1073	pp	YLR405W (pp) 12	false
1601	pp	YER141W (pp) 11	false
1383	pp	YGL172W (pp) 11	false
1852	pp	YPL087W (pp) 8	false
1704	pp	YCR084C (pp) 12	false
1623	pp	YHR123W (pp) 12	false
1872	pp	YJR076C (pp) 12	false
1089	pp	YDR351W (pp) 10	false
1201	pp	YKL009W (pp) 10	false
1126	pp	YDR450W (pp) 10	false
933	pp	YJR149W (pp) 11	false
1891	pp	YLR100W (pp) 12	false
1637	pp	YEL054C (pp) 12	false
1390	pp	YDL066W (pp) 9	false
1215	pp	YER025W (pp) 10	false
1518	pp	YLR186W (pp) 9	false
1299	pp	YLR017W (pp) 11	false
1284	pp	YDL014W (pp) 9	false
1217	pp	YGL148W (pp) 10	false
873	pp	YPL210C (pp) 12	false
1172	pp	YNL056W (pp) 10	false
1817	pp	YBR265W (pp) 12	false
1969	pp	YPR132W (pp) 12	false
1443	pp	YMR044W (pp) 9	false
1563	pp	YNL308C (pp) 9	false
1159	pp	YCL025C (pp) 10	false
1376	pp	YGR094W (pp) 9	false
862	pp	YDR232W (pp) 12	false
1544	pp	YGL048C (pp) 12	false
919	pp	YKL081W (pp) 11	false
1951	pp	YDR532C (pp) 8	false
1504	pp	YJL134W (pp) 9	false
1708	pp	YOR257W (pp) 10	false
1940	pp	YPR019W (pp) 11	false
1334	pp	YHR144C (pp) 9	false
1304	pp	YBL062W (pp) 12	false
1796	pp	YGL021W (pp) 10	false
1415	pp	YBL028C (pp) 12	false
1256	pp	YHR206W (pp) 10	false
1609	pp	YIL157C (pp) 11	false
1187	pp	YPL038W-A (pp) 10	false
883	pp	YPL091W (pp) 12	false
880	pp	YJL080C (pp) 12	false
1490	pp	YGR296W (pp) 9	false
1023	pp	YLR413W (pp) 10	false
1806	pp	YDR429C (pp) 11	false
1471	pp	YBL033C (pp) 9	false
1781	pp	YMR125W (pp) 10	false
1293	pp	YJR150C (pp) 12	false
1598	pp	YKL112W (pp) 9	false
1552	pp	YDR157W (pp) 9	false
1173	pp	YHR083W (pp) 12	false
961	pp	YBR118W (pp) 11	false
1404	pp	YJR063W (pp) 12	false
1028	pp	YDL160C (pp) 10	false
1355	pp	YML017W (pp) 9	false
1962	pp	YHR010W (pp) 8	false
1499	pp	YGL257C (pp) 9	false
1666	pp	YJL197W (pp) 11	false
1351	pp	YKR095W (pp) 9	false
998	pp	YLL010C (pp) 12	false
1971	pp	YPR132W (pp) 8	false
1043	pp	YIL156W (pp) 10	false
863	pp	YLR392C (pp) 12	false
1005	pp	YJL011C (pp) 10	false
1398	pp	YLR355C (pp) 9	false
1098	pp	YOL124C (pp) 10	false
1996	pp	YBR151W (pp) 10	false
1644	pp	YHR133C (pp) 9	false
1824	pp	YLL040C (pp) 8	false
1722	pp	YMR307W (pp) 10	false
1736	pp	YBL021C (pp) 8	false
1379	pp	YLR373C (pp) 9	false
1617	pp	YER120W (pp) 9	false
1507	pp	YMR014W (pp) 9	false
1758	pp	YOL023W (pp) 8	false
1321	pp	YMR304C-A (pp) 9	false
1165	pp	YDR087C (pp) 10	false
891	pp	YIL109C (pp) 12	false
1984	pp	YOR098C (pp) 8	false
977	pp	YDR280W (pp) 10	false
1883	pp	YFL048C (pp) 8	false
1420	pp	YDL124W (pp) 12	false
1703	pp	YMR030W-A (pp) 8	false
1324	pp	YDR060W (pp) 9	false
1744	pp	YBL086C (pp) 8	false
1993	pp	YJL050W (pp) 8	false
1397	pp	YAL021C (pp) 9	false
1731	pp	YMR109W (pp) 8	false
1680	pp	YOR187W (pp) 10	false
1362	pp	YIR023W (pp) 11	false
1370	pp	YDR159W (pp) 11	false
1595	pp	YAL055W (pp) 9	false
1307	pp	YBL063W (pp) 12	false
1834	pp	YGL220W (pp) 8	false
1270	pp	YBR202W (pp) 12	false
1071	pp	YBR233W-A (pp) 10	false
1651	pp	YER131W (pp) 9	false
1658	pp	YLR090W (pp) 8	false
1558	pp	YOR103C (pp) 12	false
1079	pp	YNL059C (pp) 10	false
1228	pp	YOL012C (pp) 10	false
1553	pp	YDR463W (pp) 12	false
966	pp	YBR142W (pp) 11	false
1369	pp	YGR081C (pp) 9	false
1015	pp	YDL240W (pp) 10	false
1312	pp	YLR222C (pp) 9	false
1845	pp	YMR054W (pp) 12	false
1675	pp	YBL099W (pp) 8	false
1753	pp	YJL143W (pp) 8	false
1957	pp	YDR154C (pp) 12	false
987	pp	YNL141W (pp) 10	false
1787	pp	YKR011C (pp) 10	false
1998	pp	YJL183W (pp) 12	false
1535	pp	YGL062W (pp) 11	false
1427	pp	YPR101W (pp) 9	false
1479	pp	YOR396W (pp) 12	false
1158	pp	YER064C (pp) 10	false
1567	pp	YDL208W (pp) 11	false
959	pp	YNL306W (pp) 11	false
1116	pp	YDR365C (pp) 10	false
882	pp	YML047W-A (pp) 12	false
1934	pp	YJL074C (pp) 8	false
1898	pp	YPR114W (pp) 8	false
1107	pp	YPR020W (pp) 10	false
1407	pp	YGR159C (pp) 12	false
1225	pp	YJL172W (pp) 12	false
1451	pp	YOR094W (pp) 9	false
1929	pp	YFL039C (pp) 8	false
1631	pp	TLC1 (pp) 9	false
1242	pp	YLR327C (pp) 12	false
1694	pp	YGL169W (pp) 10	false
1333	pp	YHR144C (pp) 11	false
1876	pp	YIR008C (pp) 8	false
1581	pp	YPR187W (pp) 9	false
941	pp	YDL153C (pp) 11	false
1862	pp	YOR232W (pp) 8	false
1310	pp	YML123C (pp) 9	false
1248	pp	YNL173C (pp) 11	false
1193	pp	YJL012C (pp) 10	false
1948	pp	YBR027C (pp) 8	false
1572	pp	YPL085W (pp) 9	false
1156	pp	YKL120W (pp) 10	false
1521	pp	YPL093W (pp) 12	false
1826	pp	YBR163W (pp) 8	false
1230	pp	YBL101C (pp) 10	false
1197	pp	YLR388W (pp) 12	false
1778	pp	YLL048C (pp) 8	false
1912	pp	YAL015C (pp) 12	false
1212	pp	YLR330W (pp) 12	false
1885	pp	YOR194C (pp) 8	false
1667	pp	YJL197W (pp) 8	false
1871	pp	YAL035W (pp) 8	false
1051	pp	YNL075W (pp) 10	false
1536	pp	YGL062W (pp) 9	false
881	pp	YML048W (pp) 12	false
1773	pp	YOL001W (pp) 12	false
1342	pp	YOL139C (pp) 9	false
2012	pp	YCL035C (pp) 8	false
1292	pp	YOR224C (pp) 9	false
1493	pp	YDR545W (pp) 9	false
969	pp	YER030W (pp) 12	false
1709	pp	YOR257W (pp) 8	false
1135	pp	YOR079C (pp) 10	false
1468	pp	YJL093C (pp) 11	false
1564	pp	YPR143W (pp) 9	false
1320	pp	YMR304C-A (pp) 11	false
1976	pp	YDL227C (pp) 11	false
1586	pp	YPR010C (pp) 11	false
1920	pp	YAL014C (pp) 8	false
1620	pp	YPL149W (pp) 9	false
1285	pp	YPL081W (pp) 9	false
1454	pp	YLR019W (pp) 11	false
912	pp	YIL041W (pp) 11	false
1296	pp	YHR195W (pp) 9	false
1764	pp	YGL092W (pp) 8	false
948	pp	YDL137W (pp) 11	false
1681	pp	YOR187W (pp) 8	false
1465	pp	YOR272W (pp) 10	false
1600	pp	YIL084C (pp) 9	false
1606	pp	YKL201C (pp) 9	false
1184	pp	YPL039W (pp) 12	false
1857	pp	YDR210W (pp) 8	false
1099	pp	YDR016C (pp) 10	false
1088	pp	YKR008W (pp) 10	false
1482	pp	YPR204W (pp) 12	false
1440	pp	YHR099W (pp) 9	false
1688	pp	YDR347W (pp) 10	false
1510	pp	YML022W (pp) 9	false
2007	pp	YHL034C (pp) 12	false
1515	pp	YBR189W (pp) 9	false
1144	pp	YLR261C (pp) 10	false
1652	pp	YDR337W (pp) 8	false
1730	pp	YMR109W (pp) 11	false
1520	pp	YGR204W (pp) 9	false
1253	pp	YBR152W (pp) 10	false
1913	pp	YAL015C (pp) 10	false
1702	pp	YNL220W (pp) 8	false
1497	pp	YLR328W (pp) 9	false
1371	pp	YDR159W (pp) 9	false
902	pp	YLR182W (pp) 11	false
988	pp	YFL034W (pp) 10	false
1674	pp	YBL099W (pp) 10	false
1360	pp	YGR009C (pp) 11	false
1716	pp	YDR037W (pp) 11	false
1025	pp	YER171W (pp) 10	false
1765	pp	YCR031C (pp) 10	false
1271	pp	YBR202W (pp) 11	false
1410	pp	YDL031W (pp) 9	false
1389	pp	YHR165C (pp) 9	false
1807	pp	YDR429C (pp) 9	false
1145	pp	YLR262C (pp) 10	false
1040	pp	YMR316W (pp) 10	false
1643	pp	YHR133C (pp) 11	false
1243	pp	YLR327C (pp) 10	false
1990	pp	YGL122C (pp) 10	false
1524	pp	YNR053C (pp) 9	false
1192	pp	YPL105C (pp) 10	false
1963	pp	YIL021W (pp) 10	false
1956	pp	YOR020C (pp) 8	false
1633	pp	YDL019C (pp) 9	false
1502	pp	YDR278C (pp) 9	false
1772	pp	YBR207W (pp) 8	false
2001	pp	YEL031W (pp) 12	false
1361	pp	YGR009C (pp) 9	false
1970	pp	YPR132W (pp) 10	false
1166	pp	YKL077W (pp) 10	false
1406	pp	YLR291C (pp) 9	false
1695	pp	YGL169W (pp) 8	false
1943	pp	YBR028C (pp) 11	false
1399	pp	YKL172W (pp) 12	false
958	pp	YOR352W (pp) 11	false
1258	pp	YLR321C (pp) 10	false
1220	pp	YLR197W (pp) 11	false
986	pp	YNL141W (pp) 12	false
1786	pp	YKR011C (pp) 12	false
1589	pp	YLR401C (pp) 9	false
1821	pp	YDL226C (pp) 8	false
1915	pp	YOR288C (pp) 12	false
1313	pp	YDR212W (pp) 12	false
1203	pp	YLR436C (pp) 10	false
1117	pp	YGL123W (pp) 12	false
872	pp	YOR168W (pp) 12	false
1068	pp	YGR041W (pp) 12	false
1550	pp	YPL266W (pp) 9	false
1496	pp	YEL077C (pp) 9	false
1793	pp	YJR059W (pp) 10	false
1779	pp	YER056C-A (pp) 12	false
1352	pp	YIL036W (pp) 9	false
1737	pp	YIL149C (pp) 12	false
1592	pp	YPR124W (pp) 9	false
1899	pp	YER058W (pp) 12	false
1812	pp	YDL092W (pp) 10	false
930	pp	YDR093W (pp) 11	false
903	pp	YJL130C (pp) 11	false
1030	pp	YLR006C (pp) 10	false
1561	pp	YOR103C (pp) 9	false
1380	pp	YER070W (pp) 11	false
1798	pp	YMR309C (pp) 8	false
1437	pp	YBR218C (pp) 11	false
949	pp	YER055C (pp) 11	false
1378	pp	YLR373C (pp) 10	false
1723	pp	YMR307W (pp) 8	false
1747	pp	YKL079W (pp) 8	false
1428	pp	YOR089C (pp) 9	false
1750	pp	YNR017W (pp) 11	false
1157	pp	YMR233W (pp) 10	false
1061	pp	YLR055C (pp) 10	false
1306	pp	YBL062W (pp) 9	false
1634	pp	YDR345C (pp) 9	false
1175	pp	YPL129W (pp) 10	false
1949	pp	YDR532C (pp) 11	false
1438	pp	YBR218C (pp) 9	false
940	pp	YAL060W (pp) 11	false
997	pp	YMR091C (pp) 10	false
1487	pp	YER190W (pp) 9	false
1077	pp	YDL056W (pp) 10	false
1091	pp	YBR150C (pp) 10	false
2004	pp	YOR330C (pp) 12	false
1302	pp	YPR135W (pp) 9	false
1134	pp	YER020W (pp) 10	false
1325	pp	YPR041W (pp) 12	false
1441	pp	YNL147W (pp) 11	false
1921	pp	YDR152W (pp) 12	false
931	pp	YDR094W (pp) 11	false
921	pp	YOL120C (pp) 11	false
1323	pp	YBR121C (pp) 9	false
1078	pp	YNL059C (pp) 12	false
1578	pp	YLR175W (pp) 12	false
1942	pp	YPR019W (pp) 8	false
1987	pp	YEL017W (pp) 8	false
1006	pp	YIL126W (pp) 10	false
1233	pp	YOR248W (pp) 10	false
1829	pp	YLR156W (pp) 8	false
1185	pp	YPL039W (pp) 10	false
1419	pp	YPL226W (pp) 9	false
1625	pp	YDR074W (pp) 9	false
1194	pp	YLR293C (pp) 10	false
871	pp	YOR170W (pp) 12	false
1492	pp	YDR545W (pp) 11	false
1738	pp	YIL149C (pp) 10	false
1603	pp	YLR084C (pp) 11	false
1766	pp	YCR031C (pp) 8	false
878	pp	YDR129C (pp) 12	false
1691	pp	YJL209W (pp) 10	false
1014	pp	YKL032C (pp) 10	false
1642	pp	YBL045C (pp) 9	false
1388	pp	YBR115C (pp) 9	false
1446	pp	YDR342C (pp) 9	false
978	pp	YFR013W (pp) 10	false
1222	pp	YDR277C (pp) 10	false
1350	pp	YBL004W (pp) 9	false
1664	pp	YBL011W (pp) 11	false
1106	pp	YDR293C (pp) 10	false
1612	pp	YOR009W (pp) 9	false
1906	pp	YNL080C (pp) 10	false
1105	pp	YMR250W (pp) 10	false
864	pp	YPR102C (pp) 12	false
1164	pp	YDR087C (pp) 12	false
1547	pp	YGL048C (pp) 9	false
1082	pp	YLL036C (pp) 11	false
1928	pp	YGL037C (pp) 8	false
1353	pp	YDR412W (pp) 9	false
1575	pp	YMR189W (pp) 12	false
1127	pp	YER045C (pp) 10	false
1870	pp	YPR067W (pp) 8	false
1935	pp	YDR397C (pp) 11	false
1469	pp	YJL093C (pp) 9	false
1110	pp	YJL122W (pp) 10	false
1884	pp	YOR194C (pp) 10	false
1775	pp	YOL001W (pp) 9	false
1332	pp	YMR291W (pp) 9	false
968	pp	YHR128W (pp) 10	false
1720	pp	YOL158C (pp) 10	false
1630	pp	TLC1 (pp) 10	false
1119	pp	YOR006C (pp) 10	false
1213	pp	YLR330W (pp) 10	false
1701	pp	YMR032W (pp) 8	false
1756	pp	YOL023W (pp) 12	false
1276	pp	YCR034W (pp) 10	false
1021	pp	YFL049W (pp) 10	false
1429	pp	YBL079W (pp) 9	false
1673	pp	YGR257C (pp) 8	false
1413	pp	YPR164W (pp) 12	false
1484	pp	YPR204W (pp) 9	false
1632	pp	YKL148C (pp) 9	false
1840	pp	YHR005C-A (pp) 8	false
901	pp	YGR238C (pp) 11	false
1223	pp	YGR097W (pp) 10	false
2000	pp	YJL183W (pp) 8	false
1843	pp	YDR487C (pp) 12	false
1551	pp	YNL112W (pp) 9	false
1622	pp	YER067W (pp) 9	false
1719	pp	YOL158C (pp) 11	false
885	pp	YBR034C (pp) 12	false
1331	pp	YMR291W (pp) 11	false
1381	pp	YER070W (pp) 9	false
1202	pp	YIL158W (pp) 10	false
1133	pp	YOR099W (pp) 10	false
1751	pp	YNR017W (pp) 8	false
1060	pp	YPL115C (pp) 10	false
884	pp	YMR086W (pp) 12	false
1147	pp	YMR164C (pp) 10	false
1801	pp	YKL004W (pp) 8	false
1195	pp	YPR108W (pp) 10	false
1069	pp	YGR041W (pp) 10	false
971	pp	YBR106W (pp) 12	false
1856	pp	YDR210W (pp) 11	false
1477	pp	YKL127W (pp) 11	false
1602	pp	YER141W (pp) 9	false
1964	pp	YIL021W (pp) 8	false
1907	pp	YNL080C (pp) 8	false
1279	pp	YPL221W (pp) 10	false
1055	pp	YHR037W (pp) 10	false
1556	pp	YLR257W (pp) 9	false
1096	pp	YML081W (pp) 10	false
1046	pp	YDR284C (pp) 10	false
1574	pp	YAL011W (pp) 9	false
1569	pp	YKR081C (pp) 11	false
1474	pp	YER094C (pp) 9	false
1854	pp	YBL026W (pp) 11	false
1041	pp	YBR026C (pp) 10	false
929	pp	YDR164C (pp) 11	false
1295	pp	YHR195W (pp) 11	false
936	pp	YMR242C (pp) 11	false
1343	pp	YER115C (pp) 9	false
1174	pp	YHR083W (pp) 10	false
1167	pp	YGL041W-A (pp) 10	false
1297	pp	YGL097W (pp) 11	false
1692	pp	YJL209W (pp) 8	false
1584	pp	YPR133C (pp) 9	false
1653	pp	YOL071W (pp) 8	false
964	pp	YPL014W (pp) 11	false
1286	pp	YPR065W (pp) 9	false
943	pp	YER089C (pp) 11	false
892	pp	YER009W (pp) 12	false
1418	pp	YPL030W (pp) 9	false
957	pp	YDR516C (pp) 11	false
1530	pp	YKL014C (pp) 9	false
1314	pp	YDR212W (pp) 9	false
1261	pp	YDR453C (pp) 10	false
1251	pp	YOL115W (pp) 10	false
950	pp	YIL148W (pp) 11	false
1818	pp	YBR265W (pp) 10	false
1022	pp	YKL101W (pp) 10	false
1905	pp	YDR174W (pp) 8	false
1466	pp	YOR272W (pp) 9	false
1710	pp	YPL248C (pp) 10	false
1661	pp	YNL121C (pp) 8	false
1336	pp	YAL005C (pp) 9	false
985	pp	YER110C (pp) 10	false
1896	pp	YKL068W (pp) 9	false
908	pp	YJR125C (pp) 11	false
1525	pp	YDR346C (pp) 11	false
1033	pp	YOR151C (pp) 10	false
1240	pp	YPL139C (pp) 10	false
1494	pp	YEL077C (pp) 12	false
1124	pp	YGL076C (pp) 11	false
1138	pp	YDR471W (pp) 10	false
1682	pp	YGL056C (pp) 10	false
1815	pp	YNL259C (pp) 9	false
1459	pp	YML093W (pp) 12	false
1512	pp	YPL211W (pp) 9	false
1748	pp	YIL075C (pp) 8	false
1721	pp	YOL158C (pp) 8	false
1199	pp	YDR400W (pp) 12	false
1914	pp	YAL015C (pp) 8	false
1936	pp	YDR397C (pp) 8	false
1541	pp	YFR001W (pp) 9	false
1615	pp	YOL061W (pp) 9	false
1246	pp	YBR279W (pp) 10	false
1505	pp	YOL097C (pp) 9	false
1132	pp	YIL022W (pp) 10	false
979	pp	YNL183C (pp) 10	false
1813	pp	YDL092W (pp) 8	false
1597	pp	YNL098C (pp) 9	false
1618	pp	YPL037C (pp) 9	false
1218	pp	YAL007C (pp) 11	false
1232	pp	YJL109C (pp) 10	false
1345	pp	YLR438C-A (pp) 9	false
1878	pp	YOR045W (pp) 8	false
1700	pp	YKR067W (pp) 8	false
1268	pp	YKL025C (pp) 12	false
1579	pp	YLR175W (pp) 9	false
1982	pp	YJR161C (pp) 8	false
1322	pp	YBR088C (pp) 9	false
1559	pp	YOR103C (pp) 11	false
942	pp	YOR123C (pp) 11	false
1269	pp	YKL025C (pp) 10	false
1411	pp	YAL025C (pp) 12	false
1894	pp	YKL068W (pp) 11	false
1546	pp	YGL048C (pp) 10	false
1456	pp	YBR061C (pp) 9	false
1007	pp	YDR119W-A (pp) 10	false
870	pp	YPR182W (pp) 12	false
1449	pp	YDL064W (pp) 9	false
1776	pp	YOL001W (pp) 8	false
922	pp	YNR031C (pp) 11	false
1241	pp	YDR388W (pp) 10	false
915	pp	YBR198C (pp) 11	false
1746	pp	YKL079W (pp) 9	false
1665	pp	YBL011W (pp) 8	false
1774	pp	YOL001W (pp) 10	false
1841	pp	YLR304C (pp) 8	false
1315	pp	YDL112W (pp) 9	false
928	pp	YCL064C (pp) 11	false
1013	pp	YPL186C (pp) 10	false
993	pp	YER109C (pp) 10	false
1274	pp	YJR066W (pp) 10	false
1083	pp	YLL036C (pp) 10	false
1945	pp	YBR028C (pp) 8	false
1000	pp	YDR301W (pp) 12	false
1104	pp	YOL004W (pp) 10	false
1729	pp	YHR047C (pp) 8	false
1613	pp	YGR071C (pp) 9	false
1439	pp	YHR099W (pp) 11	false
1887	pp	YNL071W (pp) 8	false
1660	pp	YNL121C (pp) 12	false
1118	pp	YGL123W (pp) 10	false
1828	pp	YLR157W-E (pp) 8	false
1995	pp	YLR398C (pp) 8	false
1672	pp	YGR257C (pp) 10	false
1227	pp	YDR035W (pp) 10	false
1859	pp	YLR204W (pp) 8	false
1846	pp	YMR054W (pp) 8	false
1111	pp	YHR026W (pp) 12	false
1522	pp	YPL093W (pp) 9	false
1785	pp	YPR171W (pp) 8	false
1690	pp	YJL209W (pp) 12	false
1973	pp	YNL283C (pp) 10	false
1305	pp	YBL062W (pp) 10	false
1090	pp	YBR150C (pp) 12	false
