# Supplementary material for: RNA regulatory networks diversified through curvature of the PUF protein scaffold
Source: Nat Commun. 2015 Sep 14;6:8213. doi: 10.1038/ncomms9213 (PMC4570272; doi:10.1038/ncomms9213)
Supplement: Supplementary Data 2 — Cytoscape network file. [file ncomms9213-s3.zip › CytoscapeSession-2014_01_31-11_11/tables/cytables.xml]

<?xml version="1.0" encoding="UTF-8" standalone="yes"?>
<cyTables>
    <virtualColumns>
        <virtualColumn immutable="false" targetJoinKey="SUID" targetTable="36-FINAL+list+for+cytoscape.txt/LOCAL_ATTRS-org.cytoscape.model.CyNode-false+root+default++node.cytable" sourceJoinKey="SUID" sourceTable="36-FINAL+list+for+cytoscape.txt/SHARED_ATTRS-org.cytoscape.model.CyNode-false+root+shared++node.cytable" sourceColumn="shared name" name="shared name"/>
        <virtualColumn immutable="false" targetJoinKey="SUID" targetTable="52-52/LOCAL_ATTRS-org.cytoscape.model.CyNetwork-52+default+network.cytable" sourceJoinKey="SUID" sourceTable="36-FINAL+list+for+cytoscape.txt/SHARED_ATTRS-org.cytoscape.model.CyNetwork-false+root+shared++network.cytable" sourceColumn="shared name" name="shared name"/>
        <virtualColumn immutable="false" targetJoinKey="SUID" targetTable="52-52/LOCAL_ATTRS-org.cytoscape.model.CyNetwork-52+default+network.cytable" sourceJoinKey="SUID" sourceTable="36-FINAL+list+for+cytoscape.txt/SHARED_ATTRS-org.cytoscape.model.CyNetwork-false+root+shared++network.cytable" sourceColumn="__Annotations" name="__Annotations"/>
        <virtualColumn immutable="false" targetJoinKey="SUID" targetTable="62-FINAL+list+for+cytoscape.txt/LOCAL_ATTRS-org.cytoscape.model.CyNode-FINAL+list+for+cytoscape.txt+default+node.cytable" sourceJoinKey="SUID" sourceTable="36-FINAL+list+for+cytoscape.txt/SHARED_ATTRS-org.cytoscape.model.CyNode-false+root+shared++node.cytable" sourceColumn="shared name" name="shared name"/>
        <virtualColumn immutable="false" targetJoinKey="SUID" targetTable="62-FINAL+list+for+cytoscape.txt/LOCAL_ATTRS-org.cytoscape.model.CyNetwork-FINAL+list+for+cytoscape.txt+default+network.cytable" sourceJoinKey="SUID" sourceTable="36-FINAL+list+for+cytoscape.txt/SHARED_ATTRS-org.cytoscape.model.CyNetwork-false+root+shared++network.cytable" sourceColumn="shared name" name="shared name"/>
        <virtualColumn immutable="false" targetJoinKey="SUID" targetTable="62-FINAL+list+for+cytoscape.txt/LOCAL_ATTRS-org.cytoscape.model.CyNetwork-FINAL+list+for+cytoscape.txt+default+network.cytable" sourceJoinKey="SUID" sourceTable="36-FINAL+list+for+cytoscape.txt/SHARED_ATTRS-org.cytoscape.model.CyNetwork-false+root+shared++network.cytable" sourceColumn="__Annotations" name="__Annotations"/>
        <virtualColumn immutable="false" targetJoinKey="SUID" targetTable="36-FINAL+list+for+cytoscape.txt/LOCAL_ATTRS-org.cytoscape.model.CyEdge-false+root+default++edge.cytable" sourceJoinKey="SUID" sourceTable="36-FINAL+list+for+cytoscape.txt/SHARED_ATTRS-org.cytoscape.model.CyEdge-false+root+shared++edge.cytable" sourceColumn="shared name" name="shared name"/>
        <virtualColumn immutable="false" targetJoinKey="SUID" targetTable="36-FINAL+list+for+cytoscape.txt/LOCAL_ATTRS-org.cytoscape.model.CyEdge-false+root+default++edge.cytable" sourceJoinKey="SUID" sourceTable="36-FINAL+list+for+cytoscape.txt/SHARED_ATTRS-org.cytoscape.model.CyEdge-false+root+shared++edge.cytable" sourceColumn="shared interaction" name="shared interaction"/>
        <virtualColumn immutable="false" targetJoinKey="SUID" targetTable="52-52/LOCAL_ATTRS-org.cytoscape.model.CyNode-52+default+node.cytable" sourceJoinKey="SUID" sourceTable="36-FINAL+list+for+cytoscape.txt/SHARED_ATTRS-org.cytoscape.model.CyNode-false+root+shared++node.cytable" sourceColumn="shared name" name="shared name"/>
        <virtualColumn immutable="false" targetJoinKey="SUID" targetTable="52-52/LOCAL_ATTRS-org.cytoscape.model.CyEdge-52+default+edge.cytable" sourceJoinKey="SUID" sourceTable="36-FINAL+list+for+cytoscape.txt/SHARED_ATTRS-org.cytoscape.model.CyEdge-false+root+shared++edge.cytable" sourceColumn="shared name" name="shared name"/>
        <virtualColumn immutable="false" targetJoinKey="SUID" targetTable="52-52/LOCAL_ATTRS-org.cytoscape.model.CyEdge-52+default+edge.cytable" sourceJoinKey="SUID" sourceTable="36-FINAL+list+for+cytoscape.txt/SHARED_ATTRS-org.cytoscape.model.CyEdge-false+root+shared++edge.cytable" sourceColumn="shared interaction" name="shared interaction"/>
        <virtualColumn immutable="false" targetJoinKey="SUID" targetTable="36-FINAL+list+for+cytoscape.txt/LOCAL_ATTRS-org.cytoscape.model.CyNetwork-false+root+default++network.cytable" sourceJoinKey="SUID" sourceTable="36-FINAL+list+for+cytoscape.txt/SHARED_ATTRS-org.cytoscape.model.CyNetwork-false+root+shared++network.cytable" sourceColumn="shared name" name="shared name"/>
        <virtualColumn immutable="false" targetJoinKey="SUID" targetTable="36-FINAL+list+for+cytoscape.txt/LOCAL_ATTRS-org.cytoscape.model.CyNetwork-false+root+default++network.cytable" sourceJoinKey="SUID" sourceTable="36-FINAL+list+for+cytoscape.txt/SHARED_ATTRS-org.cytoscape.model.CyNetwork-false+root+shared++network.cytable" sourceColumn="__Annotations" name="__Annotations"/>
        <virtualColumn immutable="false" targetJoinKey="SUID" targetTable="62-FINAL+list+for+cytoscape.txt/LOCAL_ATTRS-org.cytoscape.model.CyEdge-FINAL+list+for+cytoscape.txt+default+edge.cytable" sourceJoinKey="SUID" sourceTable="36-FINAL+list+for+cytoscape.txt/SHARED_ATTRS-org.cytoscape.model.CyEdge-false+root+shared++edge.cytable" sourceColumn="shared name" name="shared name"/>
        <virtualColumn immutable="false" targetJoinKey="SUID" targetTable="62-FINAL+list+for+cytoscape.txt/LOCAL_ATTRS-org.cytoscape.model.CyEdge-FINAL+list+for+cytoscape.txt+default+edge.cytable" sourceJoinKey="SUID" sourceTable="36-FINAL+list+for+cytoscape.txt/SHARED_ATTRS-org.cytoscape.model.CyEdge-false+root+shared++edge.cytable" sourceColumn="shared interaction" name="shared interaction"/>
    </virtualColumns>
</cyTables>
