# Supplementary material for: RNA regulatory networks diversified through curvature of the PUF protein scaffold
Source: Nat Commun. 2015 Sep 14;6:8213. doi: 10.1038/ncomms9213 (PMC4570272; doi:10.1038/ncomms9213)
Supplement: Supplementary Data 2 — Cytoscape network file. [file ncomms9213-s3.zip › CytoscapeSession-2014_01_31-11_11/apps/org.cytoscape.swing-application/session_state.xml]

<?xml version="1.0" encoding="UTF-8" standalone="yes"?>
<sessionState>
    <networkFrames>
        <networkFrame y="0" x="0" networkViewID="2034"/>
    </networkFrames>
    <cytopanels>
        <cytopanel id="CytoPanel1">
            <panelState>DOCK</panelState>
            <selectedPanel>1</selectedPanel>
        </cytopanel>
        <cytopanel id="CytoPanel2">
            <panelState>DOCK</panelState>
            <selectedPanel>0</selectedPanel>
        </cytopanel>
        <cytopanel id="CytoPanel3">
            <panelState>HIDE</panelState>
            <selectedPanel>0</selectedPanel>
        </cytopanel>
    </cytopanels>
</sessionState>
