# Supplementary material for: RNA regulatory networks diversified through curvature of the PUF protein scaffold
Source: Nat Commun. 2015 Sep 14;6:8213. doi: 10.1038/ncomms9213 (PMC4570272; doi:10.1038/ncomms9213)
Supplement: Supplementary Data 2 — Cytoscape network file. [file ncomms9213-s3.zip › CytoscapeSession-2014_01_31-11_11/apps/org.cytoscape.swing-application/network_list.xml]

<?xml version="1.0" encoding="UTF-8" standalone="yes"?>
<networkList>
    <network order="0" id="36"/>
    <network order="1" id="62"/>
</networkList>
