# Supplementary material for: RNA regulatory networks diversified through curvature of the PUF protein scaffold
Source: Nat Commun. 2015 Sep 14;6:8213. doi: 10.1038/ncomms9213 (PMC4570272; doi:10.1038/ncomms9213)
Supplement: Supplementary Data 2 — Cytoscape network file. [file ncomms9213-s3.zip › CytoscapeSession-2014_01_31-11_11/apps/org.cytoscape.browser/NodeTable.props]

FINAL list for cytoscape.txt default node	0	SUID	false
FINAL list for cytoscape.txt default node	1	selected	false
FINAL list for cytoscape.txt default node	2	shared name	true
FINAL list for cytoscape.txt default node	3	name	true
