# Supplementary material for: RNA regulatory networks diversified through curvature of the PUF protein scaffold
Source: Nat Commun. 2015 Sep 14;6:8213. doi: 10.1038/ncomms9213 (PMC4570272; doi:10.1038/ncomms9213)
Supplement: Supplementary Data 2 — Cytoscape network file. [file ncomms9213-s3.zip › CytoscapeSession-2014_01_31-11_11/apps/org.cytoscape.filter/session_filters.props]

FilterVersion=0.2
<Composite>
name=Default
<AdvancedSetting>
scope.global=true
scope.session=true
selection.node=false
selection.edge=false
edge.source=true
edge.target=true
Relation=AND
</AdvancedSetting>
Negation=false
</Composite>
